# Supplementary material for: RNA Profiling Analysis of the Serum Exosomes Derived from Patients with Active and Latent Mycobacterium tuberculosis Infection
Source: Front Microbiol. 2017 Jun 12;8:1051. doi: 10.3389/fmicb.2017.01051 (PMC5466984; doi:10.3389/fmicb.2017.01051)
Supplement: Supplementary file 2 [file Table_2.XLSX]

## Sheet: LTBI-HC-UP
Supplemental table 2 DEGs in the LTBI and ATB_samples
Gene_id	Gene	Locus	status	HC	LTBI	log2(fold_change)	test_stat	p_value	q_value	significant
ENSG00000005700.14	IBTK	chr6:82169982-82247754	OK	4.76381	9.87869	1.0522	1.28598	0.03685	0.661293	no
ENSG00000006007.11	GDE1	chr16:19501688-19522145	OK	10.9726	22.4768	1.03454	1.39743	0.02875	0.626507	no
ENSG00000006071.12	ABCC8	chr11:17392884-17476845	OK	106.772	726.827	2.76707	6.38726	5e-05	0.0257723	yes
ENSG00000009335.17	UBE3C	chr7:157138912-157269372	OK	14.1644	36.3104	1.35811	1.37164	0.0193	0.578944	no
ENSG00000010671.15	BTK	chrX:101349446-101390796	OK	11.1216	45.5497	2.03408	1.8068	0.00925	0.455802	no
ENSG00000017797.11	RALBP1	chr18:9475008-9538116	OK	11.0701	31.9566	1.52945	1.32971	0.0407	0.681409	no
ENSG00000018236.14	CNTN1	chr12:40692441-41072418	OK	2.84084	8.92928	1.65223	0.764039	0.0473	0.703956	no
ENSG00000018610.13	CXorf56	chrX:119538148-119565408	OK	5.5157	16.4953	1.58044	1.13922	0.03965	0.675419	no
ENSG00000020219.9	CCT8L1P	chr7:152445476-152447150	OK	9.56454	23.0847	1.27117	1.88205	0.0133	0.51216	no
ENSG00000020922.12	MRE11A	chr11:94415577-94499583	OK	4.35938	15.1855	1.8005	1.05911	0.01725	0.561019	no
ENSG00000023228.13	NDUFS1	chr2:206114816-206162928	OK	7.18955	20.0237	1.47774	1.10915	0.00985	0.465328	no
ENSG00000033050.7	ABCF2	chr7:151207836-151227230	OK	18.9122	91.0671	2.26762	3.16927	0.0012	0.197073	no
ENSG00000035664.11	DAPK2	chr15:63907035-64072033	OK	22.1523	49.7562	1.16742	1.26856	0.02305	0.601175	no
ENSG00000035681.7	NSMAF	chr8:58583503-58659844	OK	9.13113	25.6908	1.49239	1.04923	0.0234	0.601175	no
ENSG00000042980.12	ADAM28	chr8:24294039-24912073	OK	7.03868	21.7283	1.6262	1.11577	0.02115	0.589122	no
ENSG00000049541.10	RFC2	chr7:74231498-74254458	OK	3.80707	10.283	1.43351	0.750203	0.0224	0.597519	no
ENSG00000055211.12	GINM1	chr6:149566293-149591748	OK	1.78948	7.33394	2.03505	1.18674	0.0362	0.657562	no
ENSG00000056736.9	IL17RB	chr3:53846579-53865800	OK	4.92377	10.9702	1.15575	1.35749	0.036	0.656448	no
ENSG00000059588.9	TARBP1	chr1:234391312-234479103	OK	9.15741	22.0296	1.26643	1.15523	0.02445	0.604202	no
ENSG00000060237.16	WNK1	chr12:752592-911452	OK	42.5666	85.3099	1.00299	1.30283	0.03085	0.639424	no
ENSG00000060339.13	CCAR1	chr10:68721011-68792377	OK	17.9782	46.3324	1.36577	1.38508	0.02375	0.601175	no
ENSG00000064652.10	SNX24	chr5:122843438-123054667	OK	5.22297	17.0502	1.70685	0.906535	0.0225	0.59778	no
ENSG00000065600.12	TMEM206	chr1:212363930-212414901	OK	2.25027	9.75077	2.11542	0.977179	0.0285	0.625158	no
ENSG00000065923.9	SLC9A7	chrX:46599251-46759172	OK	4.03939	10.5103	1.37959	0.775112	0.04795	0.705961	no
ENSG00000066422.4	ZBTB11	chr3:101648888-101679217	OK	5.62803	18.7507	1.73624	1.56579	0.0269	0.615089	no
ENSG00000068489.12	PRR11	chr17:59155498-59215247	OK	9.88711	31.6517	1.67866	1.40658	0.02395	0.601175	no
ENSG00000069493.14	CLEC2D	chr12:9664968-9699555	OK	5.94385	19.574	1.71947	1.02663	0.0018	0.245309	no
ENSG00000070731.10	ST6GALNAC2	chr17:76565378-76586956	OK	13.1671	123.756	3.23248	2.59075	0.01585	0.546096	no
ENSG00000072042.12	RDH11	chr14:67619797-67695814	OK	8.27938	21.9975	1.40974	1.26356	0.01055	0.476972	no
ENSG00000073282.12	TP63	chr3:189631415-189897279	OK	7.62931	18.137	1.24931	1.33097	0.01715	0.561019	no
ENSG00000075188.8	NUP37	chr12:102063354-102120124	OK	3.04923	10.5139	1.78578	0.984274	0.00705	0.422499	no
ENSG00000076641.4	PAG1	chr8:80967809-81112068	OK	5.04673	41.5946	3.04298	2.18952	0.003	0.31236	no
ENSG00000077147.14	TM9SF3	chr10:96518108-96587452	OK	8.26584	31.3177	1.92174	1.35645	0.0454	0.698957	no
ENSG00000078114.18	NEBL	chr10:20779972-21175048	OK	19.5009	70.563	1.85538	1.96139	0.00675	0.417346	no
ENSG00000079156.16	OSBPL6	chr2:178194480-178402891	OK	4.12394	17.8146	2.11097	1.4359	0.01095	0.482895	no
ENSG00000079950.13	STX7	chr6:132445866-132513198	OK	4.25082	12.2174	1.52312	1.05581	0.02795	0.622626	no
ENSG00000081014.10	AP4E1	chr15:50908671-51005900	OK	3.98259	10.9412	1.45799	1.07645	0.0371	0.661447	no
ENSG00000081665.13	ZNF506	chr19:19757365-19836073	OK	11.3896	22.8792	1.00632	0.904915	0.03275	0.645138	no
ENSG00000082068.8	WDR70	chr5:37379211-37753435	OK	5.06085	25.4106	2.32798	1.56362	0.00265	0.296686	no
ENSG00000083720.12	OXCT1	chr5:41730064-41872241	OK	3.85772	75.9274	4.2988	1.91158	0.02005	0.587231	no
ENSG00000086598.10	TMED2	chr12:123575890-123598577	OK	5.41912	20.9121	1.9482	1.09292	0.0458	0.699883	no
ENSG00000087586.17	AURKA	chr20:56369388-56392337	OK	7.94337	19.7281	1.31243	1.29851	0.01225	0.500343	no
ENSG00000089050.15	RBBP9	chr20:18486539-18497243	OK	2.43573	9.2103	1.91889	1.69594	0.0032	0.320369	no
ENSG00000091409.14	ITGA6	chr2:172427353-172608669	OK	3.95198	17.1206	2.11509	1.06123	0.01605	0.546656	no
ENSG00000091651.8	ORC6	chr16:46689642-46698394	OK	6.70887	14.92	1.15311	1.16978	0.03445	0.650868	no
ENSG00000092978.10	GPATCH2	chr1:217426991-217631082	OK	8.71368	25.0993	1.52629	1.63075	0.0136	0.514405	no
ENSG00000095485.16	CWF19L1	chr10:100229666-100267680	OK	6.82716	19.1013	1.48432	1.14321	0.0225	0.59778	no
ENSG00000100097.11	LGALS1	chr22:37675607-37679806	OK	16.1266	49.8288	1.62754	1.28189	0.04295	0.691076	no
ENSG00000100104.13	SRRD	chr22:26483876-26512505	OK	4.87151	15.7656	1.69434	1.39171	0.0148	0.531479	no
ENSG00000100522.8	GNPNAT1	chr14:52775193-52791668	OK	5.1406	14.4824	1.49429	1.09429	0.03045	0.639076	no
ENSG00000100523.14	DDHD1	chr14:53036744-53153282	OK	14.285	33.5293	1.23092	1.27064	0.01545	0.540179	no
ENSG00000100532.11	CGRRF1	chr14:54509811-54539309	OK	5.2406	15.6635	1.5796	1.09787	0.02195	0.59501	no
ENSG00000100578.14	KIAA0586	chr14:58395915-58551289	OK	5.92508	16.7365	1.49809	0.954237	0.02235	0.597519	no
ENSG00000100596.6	SPTLC2	chr14:77505996-77616773	OK	4.75149	24.1088	2.34311	1.62299	0.001	0.187942	no
ENSG00000100938.17	GMPR2	chr14:24171852-24239242	OK	37.4227	183.569	2.29433	2.01468	0.0018	0.245309	no
ENSG00000101003.9	GINS1	chr20:25407726-25452628	OK	7.6649	18.1679	1.24506	1.14354	0.0476	0.704971	no
ENSG00000101138.11	CSTF1	chr20:56392370-56406369	OK	7.87822	19.0791	1.27605	1.1511	0.03445	0.650868	no
ENSG00000101596.14	SMCHD1	chr18:2655737-2833065	OK	10.9401	32.9319	1.58986	1.28988	0.0449	0.697703	no
ENSG00000101842.13	VSIG1	chrX:108044969-108079184	OK	5.20023	17.0452	1.71272	1.38975	0.0168	0.55743	no
ENSG00000101843.18	PSMD10	chrX:108084206-108091618	OK	2.56377	15.8124	2.62471	1.25041	0.00575	0.399127	no
ENSG00000101882.9	NKAP	chrX:119895836-119943772	OK	9.69601	21.4035	1.14238	1.41687	0.0336	0.648113	no
ENSG00000102109.8	PCSK1N	chrX:48831093-48835633	OK	6.77584	40.0734	2.56418	2.562	0.0059	0.402825	no
ENSG00000102539.5	MLNR	chr13:49220337-49222377	OK	7.06321	22.7835	1.68959	2.01342	0.0132	0.511494	no
ENSG00000102763.16	VWA8	chr13:41566836-41981565	OK	1.0769	12.7661	3.56736	0.380228	0.04155	0.686208	no
ENSG00000103540.16	CCP110	chr16:19523810-19553408	OK	12.0901	27.487	1.18492	1.43565	0.0237	0.601175	no
ENSG00000103657.13	HERC1	chr15:63608617-63833942	OK	11.8586	39.3751	1.73135	1.24662	0.03445	0.650868	no
ENSG00000104064.16	GABPB1	chr15:50275391-50372202	OK	15.5569	50.8116	1.7076	1.62594	0.0028	0.306557	no
ENSG00000104131.12	EIF3J	chr15:44537056-44663678	OK	2.91642	21.4225	2.87686	1.17415	0.02745	0.619305	no
ENSG00000104219.12	ZDHHC2	chr8:17156028-17224799	OK	3.1927	17.3265	2.44013	0.994736	0.0171	0.561019	no
ENSG00000104325.6	DECR1	chr8:89933335-90052092	OK	9.36855	25.7923	1.46104	0.909164	0.04055	0.680649	no
ENSG00000104356.10	POP1	chr8:98117296-98159834	OK	3.55278	13.7799	1.95555	1.46907	0.0259	0.610878	no
ENSG00000104408.9	EIF3E	chr8:108201215-108435333	OK	11.9531	33.7352	1.49687	1.2667	0.0152	0.535394	no
ENSG00000104537.16	ANXA13	chr8:123680793-123737407	OK	11.475	51.6472	2.1702	2.56918	0.00335	0.325375	no
ENSG00000104756.15	KCTD9	chr8:25427846-25458476	OK	18.4588	59.8531	1.69712	1.73281	0.01145	0.490809	no
ENSG00000105428.5	ZNRF4	chr19:5455430-5456856	OK	8.8886	19.7328	1.15056	1.50403	0.03725	0.661922	no
ENSG00000105507.2	CABP5	chr19:48029952-48044053	OK	6.97172	43.6459	2.64626	2.12318	0.0193	0.578944	no
ENSG00000105939.12	ZC3HAV1	chr7:139043519-139109719	OK	8.13935	16.3052	1.00235	1.58205	0.02375	0.601175	no
ENSG00000106346.11	USP42	chr7:6104883-6161564	OK	7.73081	19.4468	1.33084	1.64603	0.0133	0.51216	no
ENSG00000106415.12	GLCCI1	chr7:7636517-8094272	OK	12.0347	32.3123	1.42488	0.962774	0.0384	0.669268	no
ENSG00000106771.12	TMEM245	chr9:109015151-109119945	OK	5.85606	12.175	1.05592	1.23376	0.02835	0.625158	no
ENSG00000106948.16	AKNA	chr9:114334155-114394405	OK	25.64	53.3117	1.05606	1.17627	0.04845	0.706281	no
ENSG00000108021.19	FAM208B	chr10:5684837-5763740	OK	13.1506	31.8785	1.27746	0.937125	0.0493	0.706281	no
ENSG00000108106.13	UBE2S	chr19:55385344-55407777	OK	19.3518	217.895	3.49309	4.2669	0.0002	0.076	no
ENSG00000109084.13	TMEM97	chr17:28319094-28335489	OK	8.15708	22.0641	1.43557	1.46818	0.0168	0.55743	no
ENSG00000109133.12	TMEM33	chr4:41935119-41960572	OK	4.16724	8.8736	1.09043	0.927852	0.03335	0.647002	no
ENSG00000109861.15	CTSC	chr11:88293591-88337787	OK	15.1717	37.637	1.31077	1.27598	0.04125	0.685	no
ENSG00000109929.9	SC5D	chr11:121292452-121308694	OK	7.38801	14.9439	1.0163	1.08167	0.0421	0.687708	no
ENSG00000110436.11	SLC1A2	chr11:35251205-35421002	OK	4.76962	12.817	1.42611	0.864527	0.0449	0.697703	no
ENSG00000111142.13	METAP2	chr12:95473519-95515839	OK	11.2526	42.797	1.92726	1.356	0.03705	0.661447	no
ENSG00000111300.9	NAA25	chr12:112026688-112109022	OK	7.88856	18.8829	1.25925	1.23357	0.0224	0.597519	no
ENSG00000111615.13	KRR1	chr12:75480679-75511636	OK	3.62143	14.56	2.00738	1.19607	0.00845	0.444575	no
ENSG00000111799.20	COL12A1	chr6:75084325-75206051	OK	2.42726	9.84514	2.02008	1.08672	0.00655	0.413074	no
ENSG00000111802.13	TDP2	chr6:24649976-24667033	OK	8.93493	29.6689	1.73142	1.77869	0.0159	0.546562	no
ENSG00000112237.12	CCNC	chr6:99542379-99569096	OK	6.37003	20.667	1.69796	1.05513	0.0052	0.388617	no
ENSG00000112249.13	ASCC3	chr6:100508193-100881372	OK	3.97897	13.7216	1.78598	1.3778	0.0339	0.648717	no
ENSG00000112367.10	FIG4	chr6:109691311-109825428	OK	1.10269	9.63699	3.12755	0.877986	0.0127	0.506304	no
ENSG00000112414.14	ADGRG6	chr6:142301853-142446266	OK	4.31606	21.9983	2.34961	1.38179	0.00185	0.249188	no
ENSG00000112699.10	GMDS	chr6:1623805-2245692	OK	15.648	45.1874	1.52994	1.55788	0.01375	0.515353	no
ENSG00000112701.17	SENP6	chr6:75601508-75718278	OK	14.0399	46.4326	1.7256	1.68913	0.0104	0.474725	no
ENSG00000112796.9	ENPP5	chr6:46159186-46170971	OK	2.74825	10.4081	1.92112	1.40085	0.0259	0.610878	no
ENSG00000112996.10	MRPS30	chr5:44808924-44820428	OK	9.61422	20.936	1.12274	1.27397	0.04475	0.697615	no
ENSG00000113360.16	DROSHA	chr5:31400496-31532196	OK	30.9718	153.5	2.30921	3.24458	0.00115	0.192815	no
ENSG00000114302.15	PRKAR2A	chr3:48744596-48851981	OK	6.27043	38.3913	2.61414	1.68374	0.01555	0.541675	no
ENSG00000114378.16	HYAL1	chr3:50299888-50312381	OK	11.9405	24.9624	1.0639	1.32326	0.0221	0.59551	no
ENSG00000114790.12	ARHGEF26	chr3:154024400-154257827	OK	7.32422	18.8923	1.36705	2.02105	0.0071	0.422499	no
ENSG00000114857.17	NKTR	chr3:42547968-42665854	OK	25.7745	60.5315	1.23174	1.31147	0.01985	0.585159	no
ENSG00000116001.15	TIA1	chr2:70149879-70248660	OK	6.04876	21.4293	1.82487	0.915186	0.0068	0.418697	no
ENSG00000116641.17	DOCK7	chr1:62454297-62688368	OK	20.9484	46.7907	1.15938	0.611931	0.01175	0.495308	no
ENSG00000116918.13	TSNAX	chr1:231528652-232041272	OK	3.35394	11.5728	1.78681	0.996475	0.0407	0.681409	no
ENSG00000117010.15	ZNF684	chr1:40531560-40548169	OK	5.40465	30.1598	2.48035	1.84705	0.00875	0.449145	no
ENSG00000117069.14	ST6GALNAC5	chr1:76867440-77065711	OK	6.70217	24.0768	1.84494	1.26015	0.0362	0.657562	no
ENSG00000117280.12	RAB29	chr1:205767985-205775460	OK	14.4626	32.2241	1.15581	1.33848	0.02215	0.596549	no
ENSG00000117305.14	HMGCL	chr1:23801884-23838620	OK	31.2007	68.8893	1.1427	1.49773	0.03565	0.656018	no
ENSG00000117360.12	PRPF3	chr1:150321475-150353195	OK	28.028	58.6709	1.06578	1.75808	0.0135	0.514405	no
ENSG00000117507.5	FMO6P	chr1:171137739-171161568	OK	4.05491	23.7444	2.54985	2.02162	0.0034	0.325375	no
ENSG00000117525.13	F3	chr1:94529224-94541800	OK	2.38649	16.4128	2.78186	1.70751	0.0033	0.323842	no
ENSG00000117543.20	DPH5	chr1:100989622-101087268	OK	11.4882	27.961	1.28326	1.1479	0.02715	0.616142	no
ENSG00000117569.18	PTBP2	chr1:96721664-96823738	OK	4.3213	13.3685	1.6293	0.973111	0.02765	0.620323	no
ENSG00000117906.13	RCN2	chr15:76931618-76954392	OK	4.61499	10.7738	1.22312	1.36744	0.00965	0.462596	no
ENSG00000118197.13	DDX59	chr1:200623895-200694250	OK	6.83061	20.6153	1.59363	1.29771	0.03025	0.637577	no
ENSG00000118473.21	SGIP1	chr1:66533382-66748299	OK	9.37463	38.6701	2.04439	1.54607	0.01085	0.480724	no
ENSG00000118620.12	ZNF430	chr19:21020619-21060050	OK	8.37741	28.2871	1.75557	1.512	0.01955	0.581418	no
ENSG00000119004.15	CYP20A1	chr2:203238939-203305611	OK	3.65474	11.9044	1.70365	1.36787	0.0025	0.289544	no
ENSG00000119661.14	DNAL1	chr14:73644874-73703732	OK	4.69083	11.2693	1.26448	0.876111	0.01655	0.554257	no
ENSG00000120334.15	CENPL	chr1:173799549-173858546	OK	10.4233	20.9771	1.00901	1.16885	0.0477	0.704971	no
ENSG00000120519.14	SLC10A7	chr4:146253974-146521964	OK	5.46246	18.9543	1.7949	1.17547	0.0396	0.675262	no
ENSG00000120694.19	HSPH1	chr13:31134973-31162388	OK	5.24079	12.9723	1.30758	1.13706	0.0386	0.669727	no
ENSG00000120800.4	UTP20	chr12:101280108-101386616	OK	3.83039	23.5842	2.62226	1.93723	0.0013	0.206021	no
ENSG00000120802.13	TMPO	chr12:98512972-98550379	OK	9.63342	21.873	1.18303	0.974413	0.03505	0.652845	no
ENSG00000120948.15	TARDBP	chr1:11012343-11047233	OK	6.77809	19.2416	1.50528	0.771255	0.0034	0.325375	no
ENSG00000121621.6	KIF18A	chr11:28020619-28527041	OK	2.45809	12.191	2.31021	1.28764	0.02565	0.608632	no
ENSG00000121897.13	LIAS	chr4:39458999-39477653	OK	1.06286	8.9715	3.0774	1.02485	0.01155	0.492056	no
ENSG00000122176.10	FMOD	chr1:203340627-203351489	OK	7.86774	20.7859	1.40158	1.15381	0.04795	0.705961	no
ENSG00000122203.14	KIAA1191	chr5:176346060-176361968	OK	11.5906	32.26	1.47678	1.26297	0.02825	0.625158	no
ENSG00000122432.16	SPATA1	chr1:84498324-84574480	OK	8.94386	52.4705	2.55254	1.85257	0.0194	0.580106	no
ENSG00000122481.16	RWDD3	chr1:95117337-95278940	OK	0.931894	8.57304	3.20157	0.631501	0.0056	0.395571	no
ENSG00000122482.20	ZNF644	chr1:90915297-91022272	OK	10.3847	39.2277	1.91741	1.71042	0.006	0.405662	no
ENSG00000122674.11	CCZ1	chr7:5898724-5970683	OK	7.79845	19.2613	1.30445	1.33698	0.02205	0.59551	no
ENSG00000123165.8	ACTRT1	chrX:128050961-128052398	OK	6.0581	15.8908	1.39125	1.63226	0.0291	0.628869	no
ENSG00000124217.4	MOCS3	chr20:50958825-50963931	OK	6.92291	16.1626	1.22321	2.36318	0.00155	0.230551	no
ENSG00000124224.16	PPP4R1L	chr20:58228939-58309439	OK	11.144	32.1748	1.52966	1.70613	0.00225	0.272091	no
ENSG00000124275.14	MTRR	chr5:7830377-7906025	OK	24.5091	66.437	1.43867	1.30236	0.02265	0.59871	no
ENSG00000125107.17	CNOT1	chr16:58515478-58629886	OK	14.3738	44.32	1.62452	1.13779	0.02485	0.605855	no
ENSG00000125571.9	IL37	chr2:112912970-112918882	OK	1.40078	8.0758	2.52737	0.683856	0.03675	0.660751	no
ENSG00000125657.4	TNFSF9	chr19:6530998-6535928	OK	6.77969	15.9341	1.23283	1.57806	0.03185	0.643302	no
ENSG00000126067.11	PSMB2	chr1:35599543-35641844	OK	7.33242	16.2934	1.15193	1.89256	0.00745	0.424805	no
ENSG00000126070.19	AGO3	chr1:35930717-36072500	OK	8.846	22.2082	1.328	1.11338	0.0258	0.610106	no
ENSG00000126778.8	SIX1	chr14:60643414-60658259	OK	16.0928	39.3319	1.28929	1.2944	0.03765	0.663864	no
ENSG00000126790.11	L3HYPDH	chr14:59429021-59576831	OK	7.47274	24.1213	1.6906	1.13538	0.0305	0.63915	no
ENSG00000126947.12	ARMCX1	chrX:101550530-101554700	OK	4.45955	10.2932	1.20672	1.46541	0.04815	0.706281	no
ENSG00000126953.5	TIMM8A	chrX:101345660-101349196	OK	9.2853	20.7621	1.16093	1.52371	0.03905	0.67227	no
ENSG00000127463.13	EMC1	chr1:19210500-19260128	OK	25.0031	65.3968	1.38711	1.52725	0.0096	0.462114	no
ENSG00000127954.12	STEAP4	chr7:88205117-88306891	OK	4.93832	10.8675	1.13792	1.5067	0.0296	0.632585	no
ENSG00000127957.16	PMS2P3	chr7:75493624-75528148	OK	3.53761	12.1717	1.78269	0.85782	0.0335	0.647488	no
ENSG00000127993.15	RBM48	chr7:92528772-92538005	OK	6.41201	32.0879	2.32318	1.98626	0.0031	0.315515	no
ENSG00000128000.15	ZNF780B	chr19:40028259-40094406	OK	3.19119	12.5875	1.97982	1.0984	0.00545	0.392702	no
ENSG00000128045.6	RASL11B	chr4:52862289-52866835	OK	8.34604	23.0226	1.46389	1.6925	0.017	0.560672	no
ENSG00000128463.12	EMC4	chr15:34224998-34338060	OK	14.7443	44.0335	1.57845	1.40609	0.0127	0.506304	no
ENSG00000128581.15	IFT22	chr7:101313366-101321823	OK	17.0012	41.9905	1.30442	1.95532	0.00225	0.272091	no
ENSG00000128595.16	CALU	chr7:128739291-128771807	OK	4.87429	11.256	1.20743	1.30512	0.02625	0.612608	no
ENSG00000128641.18	MYO1B	chr2:191229164-191425389	OK	11.0462	25.7518	1.22112	1.29543	0.01305	0.509474	no
ENSG00000128872.9	TMOD2	chr15:51723010-51816368	OK	6.32339	35.6512	2.49518	2.27109	0.00275	0.304283	no
ENSG00000129071.9	MBD4	chr3:129430943-129520507	OK	5.26368	17.1706	1.7058	0.916589	0.03855	0.669727	no
ENSG00000129167.9	TPH1	chr11:17788047-18042426	OK	6.05811	26.3092	2.11863	1.36098	0.02775	0.620694	no
ENSG00000129292.20	PHF20L1	chr8:132775357-132848807	OK	10.1413	23.9093	1.23733	1.34949	0.01045	0.475133	no
ENSG00000129595.12	EPB41L4A	chr5:112142440-112419316	OK	5.56961	13.7135	1.29995	0.797006	0.03615	0.657342	no
ENSG00000130021.13	PUDP	chrX:7048919-7148190	OK	3.98344	21.4417	2.42833	1.85839	0.0145	0.527144	no
ENSG00000130045.15	NXNL2	chr9:88535100-88584274	OK	8.27973	33.4308	2.01352	2.21531	0.0025	0.289544	no
ENSG00000130713.15	EXOSC2	chr9:130693720-130704894	OK	12.4947	26.3771	1.07797	1.30315	0.0158	0.545456	no
ENSG00000131375.9	CAPN7	chr3:15206151-15252918	OK	13.5382	30.4357	1.16873	1.26843	0.04215	0.688201	no
ENSG00000131876.16	SNRPA1	chr15:101281509-101295282	OK	6.01626	18.6774	1.63436	1.0204	0.005	0.38563	no
ENSG00000132356.11	PRKAA1	chr5:40759378-40798374	OK	7.12717	25.4198	1.83455	1.3947	0.00675	0.417346	no
ENSG00000132436.11	FIGNL1	chr7:50444127-50565457	OK	4.10687	9.72064	1.24301	0.723789	0.04205	0.687539	no
ENSG00000132640.14	BTBD3	chr20:11890722-11926609	OK	6.04096	21.9506	1.86141	1.17374	0.00985	0.465328	no
ENSG00000132906.17	CASP9	chr1:15456727-15526534	OK	7.90237	16.6335	1.07373	1.08062	0.027	0.616095	no
ENSG00000133028.10	SCO1	chr17:10672473-10815164	OK	13.8647	28.1622	1.02235	0.769632	0.03775	0.663923	no
ENSG00000133665.12	DYDC2	chr10:80336104-80368073	OK	2.4038	9.66048	2.00678	1.04242	0.0193	0.578944	no
ENSG00000133794.17	ARNTL	chr11:13276651-13387266	OK	12.905	37.2991	1.53122	1.07664	0.04535	0.698957	no
ENSG00000133863.6	TEX15	chr8:30831543-30890606	OK	2.84998	7.67531	1.42927	1.27089	0.0201	0.587336	no
ENSG00000133997.11	MED6	chr14:70581256-70641298	OK	8.96787	23.9532	1.41738	1.25897	0.0303	0.637985	no
ENSG00000134057.14	CCNB1	chr5:69167009-69178245	OK	2.74104	14.2376	2.37691	1.21106	0.01425	0.522801	no
ENSG00000134061.5	CD180	chr5:67179612-67196799	OK	6.91496	14.7132	1.08932	1.78713	0.00625	0.407173	no
ENSG00000134255.13	CEPT1	chr1:111117332-111185102	OK	8.99349	24.3291	1.43573	1.17816	0.0394	0.674281	no
ENSG00000134258.16	VTCN1	chr1:117143586-117210960	OK	5.0104	17.9447	1.84056	1.52726	0.0073	0.422499	no
ENSG00000134283.17	PPHLN1	chr12:42238446-42590355	OK	12.4727	33.3965	1.42093	1.11876	0.0092	0.454414	no
ENSG00000134308.13	YWHAQ	chr2:9583971-9631014	OK	4.57275	22.1645	2.27712	1.91497	0.0013	0.206021	no
ENSG00000134371.10	CDC73	chr1:193122016-193253901	OK	3.0887	11.2185	1.86081	1.19298	0.0421	0.687708	no
ENSG00000134444.13	KIAA1468	chr18:62187257-62307829	OK	5.44432	20.3329	1.90099	1.04513	0.01815	0.56716	no
ENSG00000134539.16	KLRD1	chr12:10226057-10329600	OK	5.86417	12.5655	1.09946	0.898194	0.0195	0.580927	no
ENSG00000135249.7	RINT1	chr7:105532084-105600875	OK	1.71351	20.6306	3.58976	1.03755	0.02035	0.587336	no
ENSG00000135346.8	CGA	chr6:87085497-87095406	OK	6.68992	25.6645	1.93971	1.76565	0.0211	0.589122	no
ENSG00000135373.12	EHF	chr11:34621092-34661057	OK	9.96022	25.8894	1.37811	0.992572	0.0402	0.678823	no
ENSG00000135597.18	REPS1	chr6:138795925-138988261	OK	10.1516	21.9866	1.11491	0.722259	0.04145	0.686208	no
ENSG00000135679.22	MDM2	chr12:68808175-68971570	OK	8.60665	55.348	2.68501	1.33675	5e-05	0.0257723	yes
ENSG00000135870.11	RC3H1	chr1:173931213-174022297	OK	2.99385	8.72576	1.54328	0.694161	0.04335	0.692376	no
ENSG00000136052.9	SLC41A2	chr12:104802552-104958744	OK	3.40648	11.1906	1.71594	0.662245	0.0405	0.680358	no
ENSG00000136100.12	VPS36	chr13:52412601-52450628	OK	5.65506	18.1326	1.68097	1.11827	0.0253	0.607527	no
ENSG00000136682.14	CBWD2	chr2:113437690-113496189	OK	5.55531	16.083	1.53359	1.20484	0.0398	0.676347	no
ENSG00000137809.16	ITGA11	chr15:68296532-68432162	OK	10.1994	30.2406	1.56799	1.26765	0.03615	0.657342	no
ENSG00000137814.9	HAUS2	chr15:42548809-42569994	OK	6.79526	16.935	1.31741	1.16618	0.0097	0.463499	no
ENSG00000137942.16	FNBP1L	chr1:93448130-93554661	OK	4.30354	10.4942	1.286	1.37986	0.01645	0.552686	no
ENSG00000137948.18	BRDT	chr1:91949370-92014426	OK	9.13971	35.3776	1.95262	1.2995	0.00315	0.318425	no
ENSG00000137955.15	RABGGTB	chr1:75724346-75795079	OK	9.09076	30.7068	1.75608	1.45351	0.0092	0.454414	no
ENSG00000137992.14	DBT	chr1:100186918-100249834	OK	4.11369	9.40365	1.19279	1.82206	0.00525	0.388617	no
ENSG00000137996.12	RTCA	chr1:100266206-100292769	OK	7.16762	26.3957	1.88074	1.4783	0.02975	0.634098	no
ENSG00000138660.11	AP1AR	chr4:112231736-112270047	OK	1.34631	8.57579	2.67126	0.68401	0.0172	0.561019	no
ENSG00000138688.15	KIAA1109	chr4:122152332-122362758	OK	5.16474	19.2644	1.89917	1.32065	0.03305	0.645138	no
ENSG00000138750.14	NUP54	chr4:76114658-76148515	OK	4.89845	13.1818	1.42815	0.707294	0.01905	0.576427	no
ENSG00000139112.10	GABARAPL1	chr12:10212457-10223130	OK	18.6546	37.5642	1.00982	1.11109	0.0357	0.656018	no
ENSG00000139154.14	AEBP2	chr12:19404044-19720801	OK	8.68205	28.6264	1.72124	1.4476	0.01605	0.546656	no
ENSG00000139324.11	TMTC3	chr12:88142295-88199887	OK	1.54879	8.35831	2.43207	0.978778	0.02845	0.625158	no
ENSG00000139620.12	KANSL2	chr12:48653400-48682238	OK	7.79674	32.8069	2.07306	1.32846	0.011	0.483666	no
ENSG00000139726.10	DENR	chr12:122752773-122771064	OK	8.88233	39.1988	2.1418	2.22916	0.00665	0.415107	no
ENSG00000140015.19	KCNH5	chr14:62699453-63102037	OK	5.20423	11.9068	1.19403	1.51277	0.03	0.635136	no
ENSG00000140030.5	GPR65	chr14:88005123-88015611	OK	3.87455	8.61888	1.15347	1.77543	0.01725	0.561019	no
ENSG00000140718.19	FTO	chr16:53597682-54158512	OK	27.8712	58.122	1.06031	1.35187	0.01535	0.538491	no
ENSG00000141030.12	COPS3	chr17:17246819-17281293	OK	16.62	71.8365	2.1118	1.81461	0.0054	0.391265	no
ENSG00000141449.14	GREB1L	chr18:21242241-21525417	OK	10.8044	46.2221	2.09696	2.07478	0.0026	0.294572	no
ENSG00000142507.9	PSMB6	chr17:4796143-4798503	OK	11.2508	36.8177	1.71037	1.64999	0.0288	0.626678	no
ENSG00000143222.11	UFC1	chr1:161152775-161159349	OK	13.7074	37.0529	1.43464	1.52802	0.0208	0.587683	no
ENSG00000143248.12	RGS5	chr1:163111120-163355764	OK	4.28281	13.2051	1.62447	0.7525	0.0143	0.523161	no
ENSG00000143337.18	TOR1AIP1	chr1:179881606-179925000	OK	5.61584	15.0438	1.4216	1.08671	0.0056	0.395571	no
ENSG00000143374.15	TARS2	chr1:150487363-150507609	OK	25.8651	67.7157	1.38848	1.36132	0.01455	0.527856	no
ENSG00000143748.17	NVL	chr1:224219612-224330387	OK	9.06309	34.1681	1.91457	1.24497	0.0023	0.274628	no
ENSG00000143994.13	ABHD1	chr2:27123788-27134675	OK	9.33398	30.7982	1.72228	1.55756	0.01695	0.560087	no
ENSG00000144048.10	DUSP11	chr2:73762183-73780157	OK	6.64745	18.83	1.50216	1.76257	0.0099	0.46642	no
ENSG00000144061.12	NPHP1	chr2:110122310-110205066	OK	8.04986	23.1534	1.52419	1.17527	0.0334	0.647002	no
ENSG00000144161.12	ZC3H8	chr2:112211524-112255136	OK	4.8079	10.7792	1.16477	0.811424	0.03055	0.63915	no
ENSG00000144231.10	POLR2D	chr2:127843550-127858157	OK	6.88435	15.2971	1.15186	1.66776	0.00615	0.407173	no
ENSG00000144959.9	NCEH1	chr3:172630248-172711218	OK	4.945	13.2867	1.42594	1.29705	0.0158	0.545456	no
ENSG00000145414.8	NAF1	chr4:163108784-163166921	OK	9.06688	21.1542	1.22226	1.45285	0.0374	0.661922	no
ENSG00000145431.10	PDGFC	chr4:156760453-156971394	OK	9.51623	25.5143	1.42284	1.20215	0.02955	0.631905	no
ENSG00000145495.14	MARCH6	chr5:10353702-10440388	OK	21.83	93.4848	2.09842	2.19133	0.00915	0.454098	no
ENSG00000145736.14	GTF2H2	chr5:71032669-71067689	OK	3.55654	12.1094	1.76759	0.985125	0.0045	0.36806	no
ENSG00000145996.11	CDKAL1	chr6:20534456-21232404	OK	6.39234	14.1189	1.14321	1.27619	0.04225	0.688538	no
ENSG00000146263.11	MMS22L	chr6:97142160-97283217	OK	9.62917	20.1248	1.0635	1.20428	0.0154	0.539337	no
ENSG00000146281.5	PM20D2	chr6:89146049-89165565	OK	3.41484	8.02483	1.23265	1.85131	0.0141	0.520415	no
ENSG00000146360.8	GPR6	chr6:109978255-109980718	OK	6.1895	30.8569	2.3177	2.72601	0.00165	0.23534	no
ENSG00000146463.11	ZMYM4	chr1:35268966-35422058	OK	5.78178	35.7725	2.62927	1.51806	0.0339	0.648717	no
ENSG00000146828.17	SLC12A9	chr7:100802564-100867009	OK	45.1158	98.2506	1.12283	1.74767	0.0036	0.333777	no
ENSG00000147119.3	CHST7	chrX:46573783-46598408	OK	5.0434	11.0402	1.1303	1.45647	0.0471	0.702989	no
ENSG00000147481.14	SNTG1	chr8:49909788-50794118	OK	8.76978	32.6758	1.89761	1.45516	0.0177	0.563626	no
ENSG00000147955.16	SIGMAR1	chr9:34634721-34637809	OK	28.1245	57.422	1.02977	1.40323	0.0448	0.697703	no
ENSG00000148153.13	INIP	chr9:112683925-112718236	OK	4.86636	10.1909	1.06636	0.98604	0.03095	0.639424	no
ENSG00000149311.17	ATM	chr11:108157214-108467531	OK	22.4336	49.8412	1.15168	1.23961	0.00965	0.462596	no
ENSG00000149548.14	CCDC15	chr11:124954120-125041489	OK	2.23562	10.2812	2.20126	1.7569	0.00805	0.436318	no
ENSG00000151332.18	MBIP	chr14:36298557-36320676	OK	2.66432	10.4013	1.96493	0.698558	0.03375	0.648113	no
ENSG00000151376.16	ME3	chr11:86431589-86672636	OK	10.0662	27.4556	1.44759	1.1109	0.0497	0.706281	no
ENSG00000151502.10	VPS26B	chr11:134068924-134247792	OK	22.855	54.8638	1.26335	1.40708	0.0495	0.706281	no
ENSG00000152240.12	HAUS1	chr18:46080247-46128333	OK	3.89734	21.7567	2.4809	0.931534	0.0128	0.506551	no
ENSG00000152382.5	TADA1	chr1:166856509-166876327	OK	1.96642	7.71624	1.97233	1.86142	0.01725	0.561019	no
ENSG00000152454.3	ZNF256	chr19:57940832-57947675	OK	5.66244	13.9849	1.30437	1.75904	0.0199	0.585969	no
ENSG00000152455.15	SUV39H2	chr10:14878819-14954432	OK	3.68737	10.044	1.44567	0.986122	0.0292	0.629463	no
ENSG00000152463.14	OLAH	chr10:15032226-15073852	OK	4.68311	14.2323	1.60363	0.826366	0.049	0.706281	no
ENSG00000152683.14	SLC30A6	chr2:32165840-32224379	OK	3.02346	7.4748	1.30584	0.894309	0.04475	0.697615	no
ENSG00000153347.9	FAM81B	chr5:95391343-95450454	OK	4.04979	16.8466	2.05654	1.05439	0.0456	0.699645	no
ENSG00000153363.12	LINC00467	chr1:211382802-211435333	OK	14.0192	30.8752	1.13904	1.41718	0.03175	0.643029	no
ENSG00000153767.9	GTF2E1	chr3:120686680-120783069	OK	6.7602	20.9935	1.6348	1.04358	0.0427	0.690683	no
ENSG00000153976.2	HS3ST3A1	chr17:13495688-13601927	OK	8.66887	17.9291	1.04839	1.52372	0.02195	0.59501	no
ENSG00000154124.4	OTULIN	chr5:14664663-14699711	OK	10.5892	25.4157	1.26313	1.14797	0.0463	0.700474	no
ENSG00000154175.16	ABI3BP	chr3:100749155-100993515	OK	9.63714	23.6608	1.29583	0.833812	0.01235	0.500343	no
ENSG00000154548.8	SRSF12	chr6:89095958-89118081	OK	4.87322	16.0335	1.71814	1.42155	0.01775	0.563626	no
ENSG00000154839.9	SKA1	chr18:50374994-50394173	OK	4.77616	12.464	1.38384	1.40623	0.0112	0.488131	no
ENSG00000155621.14	C9orf85	chr9:71911509-71986054	OK	17.6753	36.2961	1.03808	1.47716	0.032	0.643774	no
ENSG00000155755.18	TMEM237	chr2:201620183-201643570	OK	11.2761	30.0315	1.41321	1.29872	0.0452	0.698564	no
ENSG00000156006.4	NAT2	chr8:18391244-18401218	OK	3.81646	12.9147	1.75871	1.38335	0.0464	0.700474	no
ENSG00000156103.15	MMP16	chr8:88032008-88737134	OK	1.87131	9.44785	2.33594	1.29736	0.00395	0.351817	no
ENSG00000156304.14	SCAF4	chr21:31671032-31732075	OK	10.2934	21.7448	1.07895	1.36925	0.0493	0.706281	no
ENSG00000156925.11	ZIC3	chrX:137566141-137981763	OK	4.79039	18.8144	1.97362	1.55392	0.01395	0.518556	no
ENSG00000157224.15	CLDN12	chr7:90335222-91210590	OK	17.4503	47.7851	1.45331	1.28747	0.0295	0.631905	no
ENSG00000157426.13	AASDH	chr4:56338286-56387508	OK	2.53224	10.373	2.03435	0.992841	0.0245	0.604202	no
ENSG00000157578.13	LCA5L	chr21:39380243-39445805	OK	16.3657	37.4004	1.19238	1.08307	0.03735	0.661922	no
ENSG00000157796.17	WDR19	chr4:39182403-39285810	OK	14.2596	45.8894	1.68622	1.47959	0.03035	0.638392	no
ENSG00000158042.8	MRPL17	chr11:6680781-6683401	OK	14.0448	28.8147	1.03677	1.15862	0.043	0.69124	no
ENSG00000159259.7	CHAF1B	chr21:36319791-36419015	OK	6.27335	17.0394	1.44156	1.43364	0.03025	0.637577	no
ENSG00000160193.11	WDR4	chr21:42843093-42879568	OK	12.4725	29.9345	1.26306	1.55652	0.0225	0.59778	no
ENSG00000160194.17	NDUFV3	chr21:42879643-42913304	OK	16.7593	33.9722	1.01939	1.44275	0.0372	0.661922	no
ENSG00000160307.9	S100B	chr21:46598961-46605208	OK	7.50649	23.1977	1.62777	1.56837	0.037	0.661447	no
ENSG00000160563.13	MED27	chr9:131860106-132079908	OK	5.28911	17.1595	1.69791	1.25232	0.0453	0.698957	no
ENSG00000161800.12	RACGAP1	chr12:49967193-50033136	OK	3.11432	10.4992	1.75328	0.457778	0.001	0.187942	no
ENSG00000162441.11	LZIC	chr1:9922112-9985501	OK	4.42206	21.4032	2.27504	1.13393	0.0492	0.706281	no
ENSG00000162571.13	TTLL10	chr1:1173055-1197935	OK	45.5377	356.272	2.96784	5.03207	0.00215	0.267773	no
ENSG00000162623.15	TYW3	chr1:74705481-74766678	OK	5.09735	16.3808	1.68419	1.07954	0.0341	0.649324	no
ENSG00000162694.13	EXTL2	chr1:100872371-100895998	OK	7.40267	16.3782	1.14566	1.10462	0.04985	0.706281	no
ENSG00000162971.10	TYW5	chr2:199911255-200008540	OK	6.91718	14.9125	1.10827	1.515	0.04575	0.69969	no
ENSG00000163075.12	CFAP221	chr2:119544431-119662251	OK	17.4986	39.2418	1.16515	1.40401	0.0209	0.58809	no
ENSG00000163114.5	PDHA2	chr4:95840018-95841474	OK	5.17372	18.8725	1.86701	2.1675	0.00855	0.446229	no
ENSG00000163541.11	SUCLG1	chr2:84423522-84460045	OK	5.30547	14.9303	1.49269	1.02308	0.0256	0.608632	no
ENSG00000163564.14	PYHIN1	chr1:158930795-158977054	OK	5.79597	13.3374	1.20236	1.25112	0.043	0.69124	no
ENSG00000163568.14	AIM2	chr1:159062483-159147096	OK	2.5903	14.4331	2.47819	1.01316	0.03295	0.645138	no
ENSG00000163738.18	MTHFD2L	chr4:74114173-74303099	OK	8.26655	22.3014	1.43178	1.34651	0.00835	0.442669	no
ENSG00000163807.5	KIAA1143	chr3:44737660-44761662	OK	3.96411	7.98379	1.01008	1.0824	0.0488	0.706281	no
ENSG00000163946.13	FAM208A	chr3:56557160-56683237	OK	11.532	48.7534	2.07987	1.59595	0.04255	0.689864	no
ENSG00000164070.11	HSPA4L	chr4:127781820-127844040	OK	4.00255	9.07723	1.18133	1.20141	0.01465	0.529454	no
ENSG00000164120.13	HPGD	chr4:174490176-174523154	OK	8.83214	18.9005	1.09759	1.11766	0.04035	0.679885	no
ENSG00000164172.18	MOCS2	chr5:53095678-53115126	OK	5.76487	13.4393	1.2211	1.13425	0.0244	0.604202	no
ENSG00000164253.13	WDR41	chr5:77210448-77620611	OK	9.22284	28.0773	1.60612	0.886175	0.0109	0.482119	no
ENSG00000164406.7	LEAP2	chr5:132872321-132875046	OK	10.036	32.7798	1.70763	2.10393	0.00235	0.277417	no
ENSG00000164414.16	SLC35A1	chr6:87407982-87512336	OK	1.66876	8.01584	2.26408	1.07325	0.0309	0.639424	no
ENSG00000164434.11	FABP7	chr6:122779474-122784074	OK	6.53768	17.2838	1.40257	1.55556	0.02745	0.619305	no
ENSG00000164466.12	SFXN1	chr5:175477061-175529742	OK	14.9091	44.2374	1.56908	1.57337	0.0089	0.451593	no
ENSG00000164611.12	PTTG1	chr5:160421821-160428744	OK	6.9919	19.9762	1.51452	1.25912	0.03485	0.652388	no
ENSG00000164692.17	COL1A2	chr7:94394560-94431232	OK	15.0472	51.7132	1.78104	1.93454	0.00375	0.3422	no
ENSG00000164953.15	TMEM67	chr8:93754843-93819234	OK	14.1417	36.8371	1.38121	1.07483	0.0116	0.492775	no
ENSG00000164967.9	RPP25L	chr9:34610485-34612104	OK	8.97073	26.2153	1.54711	1.75418	0.01895	0.574738	no
ENSG00000165195.15	PIGA	chrX:15319450-15335580	OK	6.37825	26.4126	2.05	0.876766	0.00515	0.388617	no
ENSG00000165259.13	HDX	chrX:84317873-84502479	OK	4.27561	16.4993	1.9482	1.30066	0.04685	0.701874	no
ENSG00000165309.13	ARMC3	chr10:22928023-23038523	OK	5.8427	20.9644	1.84324	1.4907	0.0015	0.225368	no
ENSG00000165516.10	KLHDC2	chr14:49767607-49853203	OK	9.03871	23.6764	1.38926	0.933368	0.048	0.706281	no
ENSG00000165555.9	NOXRED1	chr14:77394020-77423517	OK	3.86208	9.51338	1.30058	1.27379	0.04405	0.695238	no
ENSG00000165943.4	MOAP1	chr14:93182195-93184928	OK	6.70018	14.0378	1.06704	1.59537	0.02535	0.607546	no
ENSG00000165995.18	CACNB2	chr10:18140676-18659285	OK	7.8547	35.2817	2.16729	1.61019	0.0051	0.388451	no
ENSG00000166037.10	CEP57	chr11:95768941-95832693	OK	7.70689	16.4872	1.09713	0.858674	0.0326	0.645138	no
ENSG00000166260.10	COX11	chr17:54899386-55173632	OK	16.7694	164.669	3.29567	4.47259	5e-05	0.0257723	yes
ENSG00000166343.9	MSS51	chr10:73423578-73433561	OK	3.5727	11.7663	1.71957	1.99573	0.0052	0.388617	no
ENSG00000166454.9	ATMIN	chr16:81035846-81047358	OK	6.77318	15.5705	1.20091	1.10575	0.03665	0.66055	no
ENSG00000166669.13	ATF7IP2	chr16:10326433-10483638	OK	13.9981	32.4805	1.21435	1.09883	0.02155	0.591498	no
ENSG00000166704.11	ZNF606	chr19:57977052-58011232	OK	22.9419	55.8113	1.28257	1.26787	0.0489	0.706281	no
ENSG00000166900.15	STX3	chr11:59755058-59805882	OK	11.3062	24.4821	1.11461	1.19754	0.0418	0.686208	no
ENSG00000167380.16	ZNF226	chr19:44165072-44178381	OK	13.0125	26.4554	1.02366	0.94943	0.0327	0.645138	no
ENSG00000167468.16	GPX4	chr19:1103925-1106791	OK	28.878	160.273	2.47249	2.78327	0.0151	0.532773	no
ENSG00000167699.13	GLOD4	chr17:757096-792509	OK	14.5172	89.2586	2.62023	1.63736	0.0007	0.157758	no
ENSG00000167747.13	C19orf48	chr19:50797703-50804929	OK	41.7408	163.174	1.96688	3.28439	0.00455	0.370114	no
ENSG00000167825.3	OR5I1	chr11:55935455-55936400	OK	2.56732	17.4816	2.7675	2.07761	0.03505	0.652845	no
ENSG00000167930.15	FAM234A	chr16:234545-283010	OK	22.2709	55.5906	1.31968	1.0681	0.03595	0.656448	no
ENSG00000168172.8	HOOK3	chr8:42849636-43085788	OK	5.14164	13.3515	1.3767	0.958115	0.03055	0.63915	no
ENSG00000168288.12	MMADHC	chr2:149569633-149859191	OK	2.59591	37.0242	3.83415	2.03587	0.02145	0.591278	no
ENSG00000168301.12	KCTD6	chr3:58492113-58502360	OK	5.58398	16.4283	1.55681	1.20968	0.02225	0.597234	no
ENSG00000168303.6	MPLKIP	chr7:40126022-40134659	OK	4.70409	10.3496	1.13759	2.17777	0.00315	0.318425	no
ENSG00000168310.10	IRF2	chr4:184387712-184474580	OK	17.1305	40.7327	1.24962	1.11191	0.04585	0.699883	no
ENSG00000168438.14	CDC40	chr6:110180140-110358272	OK	3.53715	17.4117	2.2994	1.06275	0.0233	0.601175	no
ENSG00000168621.14	GDNF	chr5:37811588-37966964	OK	13.8081	37.2069	1.43006	1.45085	0.0348	0.651921	no
ENSG00000168827.14	GFM1	chr3:158644277-158692575	OK	20.0906	48.2744	1.26474	1.70212	0.0138	0.515927	no
ENSG00000168904.14	LRRC28	chr15:99251361-99390729	OK	17.835	47.6042	1.41638	1.26132	0.01695	0.560087	no
ENSG00000169891.17	REPS2	chrX:16946690-17153280	OK	4.6638	12.1417	1.3804	1.42912	0.0134	0.512944	no
ENSG00000170100.13	ZNF778	chr16:89217702-89237071	OK	11.7875	56.4701	2.26022	1.46325	0.00605	0.406404	no
ENSG00000170128.4	GPR25	chr1:200872954-200874178	OK	11.5521	27.0801	1.22907	1.62618	0.0231	0.601175	no
ENSG00000170260.8	ZNF212	chr7:149239650-149255609	OK	18.546	42.6179	1.20035	1.35441	0.0421	0.687708	no
ENSG00000170264.12	FAM161A	chr2:61824853-61854143	OK	6.24706	15.819	1.34041	1.32707	0.0366	0.66022	no
ENSG00000170312.15	CDK1	chr10:60778330-60794852	OK	2.28343	14.379	2.65469	1.10989	0.00795	0.436318	no
ENSG00000170515.13	PA2G4	chr12:56079856-56113907	OK	18.3891	99.9224	2.44196	2.64576	0.00465	0.373579	no
ENSG00000170632.13	ARMC10	chr7:103074880-103099764	OK	5.4754	17.2485	1.65544	1.80612	0.0026	0.294572	no
ENSG00000171055.14	FEZ2	chr2:36355925-36646087	OK	12.6017	26.935	1.09586	1.08827	0.0406	0.68072	no
ENSG00000171204.12	TMEM126B	chr11:85628572-85636539	OK	6.27971	14.3787	1.19516	0.923981	0.03185	0.643302	no
ENSG00000171505.5	OR1N1	chr9:122526357-122527296	OK	11.8112	26.6229	1.17251	1.45092	0.04655	0.701054	no
ENSG00000171509.15	RXFP1	chr4:158315310-158653372	OK	8.99247	38.0109	2.07962	1.76482	0.0184	0.570351	no
ENSG00000171724.2	VAT1L	chr16:77788529-77980107	OK	5.76934	17.2215	1.57773	1.70044	0.00945	0.459139	no
ENSG00000171843.15	MLLT3	chr9:20341664-20622543	OK	4.93272	12.3548	1.32461	0.889053	0.0271	0.616142	no
ENSG00000172336.4	POP7	chr7:100706052-100707495	OK	12.7498	48.2461	1.91994	2.14465	0.0022	0.269487	no
ENSG00000172869.14	DMXL1	chr5:119006346-119249138	OK	6.07173	31.9043	2.39357	1.44339	0.00585	0.402313	no
ENSG00000173114.12	LRRN3	chr7:110663050-111562517	OK	2.62583	7.50145	1.5144	1.00151	0.03905	0.67227	no
ENSG00000173273.15	TNKS	chr8:9555143-9782346	OK	8.83275	19.1376	1.11547	0.877768	0.0374	0.661922	no
ENSG00000173275.12	ZNF449	chrX:135344795-135363152	OK	4.17086	12.3855	1.57024	1.99483	0.00915	0.454098	no
ENSG00000173295.7	FAM86B3P	chr8:8228594-8244865	OK	25.7758	53.3878	1.05049	1.3802	0.0255	0.60854	no
ENSG00000173926.5	MARCH3	chr5:126867713-127030808	OK	8.83207	21.3578	1.27394	1.23037	0.04845	0.706281	no
ENSG00000174197.16	MGA	chr15:41621223-41773081	OK	10.4018	28.9006	1.47426	1.87681	0.002	0.256769	no
ENSG00000174276.6	ZNHIT2	chr11:65116402-65117708	OK	6.87402	24.2532	1.81895	1.9491	0.0061	0.406615	no
ENSG00000174460.3	ZCCHC12	chrX:118823789-118826968	OK	3.87174	10.8143	1.48189	1.81481	0.0174	0.561242	no
ENSG00000174574.15	AKIRIN1	chr1:38991222-39006059	OK	6.549	14.1491	1.11136	1.3175	0.03845	0.669691	no
ENSG00000174912.7	METTL15P1	chr3:156713883-156714928	OK	5.22397	21.3933	2.03394	1.99916	0.016	0.546562	no
ENSG00000174943.9	KCTD13	chr16:29900374-29928933	OK	29.8313	76.8486	1.36519	1.39738	0.04185	0.686208	no
ENSG00000175455.14	CCDC14	chr3:123897304-123961408	OK	7.7259	19.2187	1.31473	0.883662	0.0155	0.540295	no
ENSG00000177058.11	SLC38A9	chr5:55625844-55817157	OK	10.965	36.7178	1.74357	1.51254	0.0007	0.157758	no
ENSG00000177409.11	SAMD9L	chr7:93130054-93148369	OK	6.6966	17.5368	1.38889	0.949026	0.04375	0.693447	no
ENSG00000177938.4	CAPZA3	chr12:18738100-18739187	OK	3.33223	14.4188	2.11339	1.77276	0.03385	0.648717	no
ENSG00000178130.9	FAM27E5	chr17:22298690-22299893	OK	8.28964	191.108	4.52694	1.09727	0.01575	0.544814	no
ENSG00000178163.7	ZNF518B	chr4:10439873-10457410	OK	8.82535	18.9172	1.09998	1.20636	0.046	0.700474	no
ENSG00000178184.15	PARD6G	chr18:80147923-80247546	OK	5.58404	13.9421	1.32007	1.18353	0.041	0.683465	no
ENSG00000178460.17	MCMDC2	chr8:66870748-66926398	OK	4.22724	10.0865	1.25464	1.51685	0.01425	0.522801	no
ENSG00000178502.5	KLHL11	chr17:41853544-41865431	OK	4.21406	10.7205	1.34709	1.70172	0.02085	0.587683	no
ENSG00000178691.10	SUZ12	chr17:31937017-32001045	OK	8.97883	18.0314	1.00591	1.46902	0.04115	0.684212	no
ENSG00000179331.2	RAB39A	chr11:107928502-107963482	OK	3.48991	10.0379	1.5242	1.64113	0.0332	0.646369	no
ENSG00000180113.15	TDRD6	chr6:46652914-46735693	OK	4.83081	11.0956	1.19966	1.57951	0.0082	0.437614	no
ENSG00000180479.13	ZNF571	chr19:37497158-37719790	OK	8.77935	49.0885	2.4832	2.01244	0.0122	0.499907	no
ENSG00000180694.13	TMEM64	chr8:90621994-90985257	OK	2.19605	10.0867	2.19948	1.01426	0.01375	0.515353	no
ENSG00000180712.3	RP11-290F5.2	chr4:184340755-184353977	OK	6.84399	14.9008	1.12248	1.36499	0.0318	0.643041	no
ENSG00000181029.8	TRAPPC5	chr19:7676627-7687703	OK	13.9787	31.8315	1.18722	1.58487	0.01325	0.512097	no
ENSG00000181562.3	EDDM3A	chr14:20731698-20748380	OK	6.58083	22.3401	1.76329	1.6455	0.0343	0.650039	no
ENSG00000181610.12	MRPS23	chr17:57834780-57850056	OK	13.4065	43.1132	1.68519	1.82594	0.0048	0.378332	no
ENSG00000181751.9	C5orf30	chr5:103258701-103278660	OK	3.56007	8.98886	1.33623	1.60588	0.0308	0.639424	no
ENSG00000182070.4	OR52A1	chr11:5151008-5186382	OK	8.82766	28.8679	1.70936	1.59021	0.0356	0.656018	no
ENSG00000182185.18	RAD51B	chr14:67819778-68730218	OK	19.1151	51.5726	1.43189	1.23656	0.0308	0.639424	no
ENSG00000182333.14	LIPF	chr10:88664440-88678814	OK	5.0791	31.3317	2.62498	2.3047	0.00125	0.200849	no
ENSG00000182552.14	RWDD4	chr4:183639634-183659225	OK	0.685916	10.1974	3.89403	0.574134	0.0088	0.449145	no
ENSG00000182685.7	BRICD5	chr16:2204247-2211950	OK	17.2619	43.9773	1.34917	1.30085	0.04515	0.698309	no
ENSG00000182919.14	C11orf54	chr11:93661638-93814695	OK	7.15386	18.5313	1.37317	0.764749	0.0492	0.706281	no
ENSG00000183020.13	AP2A2	chr11:924893-1012245	OK	28.9412	110.08	1.92736	2.35449	0.00245	0.28566	no
ENSG00000183566.10	BPIFA4P	chr20:33193584-33210462	OK	8.58072	25.2469	1.55694	1.38235	0.0434	0.692856	no
ENSG00000183605.16	SFXN4	chr10:119140766-119165667	OK	5.16723	14.1467	1.45301	0.927309	0.04465	0.697253	no
ENSG00000183648.9	NDUFB1	chr14:92116121-92121917	OK	22.8001	51.3773	1.17209	1.25901	0.0486	0.706281	no
ENSG00000183742.12	MACC1	chr7:19918980-20217404	OK	3.415	18.9537	2.47252	1.62032	0.0018	0.245309	no
ENSG00000183929.7	DUSP5P1	chr1:228650240-228651379	OK	7.55059	21.8073	1.53015	1.80564	0.0204	0.587336	no
ENSG00000184445.11	KNTC1	chr12:122527245-122626396	OK	18.3171	46.0472	1.32992	1.47645	0.0131	0.509896	no
ENSG00000184785.5	SMIM10	chrX:134990937-134992473	OK	5.66649	14.8806	1.39291	1.66818	0.0307	0.639169	no
ENSG00000185246.17	PRPF39	chr14:45084098-45135319	OK	4.66685	19.047	2.02904	1.198	0.02245	0.597519	no
ENSG00000186603.5	HPDL	chr1:45326904-45328533	OK	15.0111	30.8637	1.03988	1.68517	0.0198	0.584347	no
ENSG00000187240.13	DYNC2H1	chr11:103109430-103479863	OK	1.16661	8.31401	2.83322	0.722242	0.0386	0.669727	no
ENSG00000187398.11	LUZP2	chr11:24496969-25082631	OK	3.52493	8.04983	1.19136	0.902566	0.0409	0.683001	no
ENSG00000187545.5	PRAMEF10	chr1:12892895-12898270	OK	3.88334	10.7753	1.47235	1.52466	0.03995	0.677348	no
ENSG00000187607.15	ZNF286A	chr17:15699576-15749315	OK	13.7718	34.155	1.31038	0.855288	0.0328	0.645138	no
ENSG00000187753.12	C9orf153	chr9:86220264-86259657	OK	2.26358	11.6116	2.35889	0.899839	0.03445	0.650868	no
ENSG00000187855.5	ASCL4	chr12:107774384-107776644	OK	7.15235	15.3117	1.09814	1.633	0.0233	0.601175	no
ENSG00000187997.11	C17orf99	chr17:78146352-78166177	OK	15.6559	38.3973	1.2943	1.17089	0.04265	0.69041	no
ENSG00000188375.4	H3F3C	chr12:31791184-31792241	OK	6.02455	16.0324	1.41207	1.45878	0.0483	0.706281	no
ENSG00000188419.13	CHM	chrX:85861179-86047562	OK	2.34644	11.3796	2.2779	1.20792	0.0046	0.372435	no
ENSG00000188573.7	FBLL1	chr5:168529115-168530634	OK	11.8323	24.7889	1.06697	1.59106	0.0333	0.646865	no
ENSG00000189132.6	FAM47B	chrX:34942795-34944915	OK	7.01712	17.6879	1.33381	1.94638	0.0093	0.456753	no
ENSG00000189369.8	GSPT2	chrX:51743430-51746232	OK	3.52902	8.40343	1.25171	1.58303	0.0301	0.636089	no
ENSG00000196099.4	OR6M1	chr11:123805334-123806387	OK	7.32897	18.9988	1.37423	1.5274	0.039	0.671964	no
ENSG00000196116.7	TDRD7	chr9:97411949-97496125	OK	0.97937	7.76896	2.9878	1.45767	0.0114	0.489673	no
ENSG00000196376.10	SLC35F1	chr6:117907525-118317676	OK	3.72697	7.493	1.00754	1.47108	0.0404	0.679885	no
ENSG00000196440.11	ARMCX4	chrX:101418286-101533459	OK	17.4361	44.8553	1.3632	1.85083	0.00855	0.446229	no
ENSG00000196646.11	ZNF136	chr19:12163063-12189881	OK	9.69216	24.5088	1.33841	1.13669	0.03465	0.651337	no
ENSG00000196664.4	TLR7	chrX:12867082-12890380	OK	6.16894	33.4558	2.43916	1.90415	0.00435	0.364378	no
ENSG00000196715.5	VKORC1L1	chr7:65873266-65959563	OK	4.94911	10.2715	1.05341	1.78318	0.0134	0.512944	no
ENSG00000197614.10	MFAP5	chr12:8634366-8662888	OK	7.72847	20.8167	1.42948	0.945268	0.01815	0.56716	no
ENSG00000197894.10	ADH5	chr4:99070977-99088801	OK	8.75089	19.5157	1.15713	1.05358	0.0303	0.637985	no
ENSG00000197961.11	ZNF121	chr19:9560352-9584533	OK	4.63475	10.0069	1.11043	1.16306	0.02985	0.634826	no
ENSG00000197989.13	SNHG12	chr1:28553084-28582983	OK	19.7	42.25	1.10075	1.5162	0.0104	0.474725	no
ENSG00000198000.11	NOL8	chr9:92297357-92670265	OK	14.1295	31.1245	1.13934	0.792887	0.03325	0.646376	no
ENSG00000198106.8	RP11-231C14.7	chr16:29291219-29372110	OK	3.87642	8.14588	1.07135	1.62646	0.03015	0.636629	no
ENSG00000198146.4	ZNF770	chr15:34978340-34988287	OK	2.09625	7.82064	1.89948	1.35161	0.00975	0.464396	no
ENSG00000198205.6	ZXDA	chrX:57906707-57910820	OK	4.01402	11.4094	1.50711	2.35387	0.00325	0.3232	no
ENSG00000198298.12	ZNF485	chr10:43606406-43617903	OK	5.81305	26.8114	2.20548	2.04375	0.0027	0.300989	no
ENSG00000198429.9	ZNF69	chr19:11887783-11914329	OK	6.65215	16.4975	1.31036	1.56218	0.02355	0.601175	no
ENSG00000198498.9	TMA16	chr4:163494441-163520539	OK	7.71505	21.2953	1.46479	1.4504	0.01685	0.5582	no
ENSG00000198712.1	MT-CO2	chrM:7585-8269	OK	57.0493	167.013	1.54968	2.79213	0.00035	0.109765	no
ENSG00000198804.2	MT-CO1	chrM:5903-7445	OK	55.6236	249.128	2.16312	4.67959	5e-05	0.0257723	yes
ENSG00000198830.10	HMGN2	chr1:26472449-26475972	OK	8.49722	32.3906	1.93051	1.97236	0.0031	0.315515	no
ENSG00000198840.2	MT-ND3	chrM:10058-10404	OK	18.7644	255.764	3.76874	3.17905	0.0096	0.462114	no
ENSG00000198938.2	MT-CO3	chrM:8365-9990	OK	66.9121	354.58	2.40577	3.76715	5e-05	0.0257723	yes
ENSG00000203705.10	TATDN3	chr1:212791827-212816626	OK	11.8746	31.5477	1.40966	1.33004	0.011	0.483666	no
ENSG00000203782.5	LOR	chr1:153259699-153262122	OK	3.69827	19.1206	2.37021	2.19792	0.01875	0.573685	no
ENSG00000204186.7	ZDBF2	chr2:206274662-206314428	OK	3.37738	7.37339	1.12642	2.11821	0.0039	0.35127	no
ENSG00000204518.2	AADACL4	chr1:12644546-12667086	OK	6.71524	17.44	1.37689	1.7682	0.0174	0.561242	no
ENSG00000204818.4	ADGRF5P2	chr9:42795391-42800672	OK	5.18835	13.4991	1.37951	1.64909	0.03255	0.645138	no
ENSG00000205060.10	SLC35B4	chr7:134289331-134317051	OK	6.86727	20.8342	1.60114	1.30253	0.01355	0.514405	no
ENSG00000205436.7	EXOC3L4	chr14:103100143-103110559	OK	29.0019	63.5334	1.13137	1.3339	0.03705	0.661447	no
ENSG00000205946.1	USP17L6P	chr4:9367873-9369070	OK	4.39714	33.8467	2.94438	3.02713	0.0031	0.315515	no
ENSG00000206562.11	METTL6	chr3:15381274-15521751	OK	8.49069	25.7217	1.59903	1.24331	0.0211	0.589122	no
ENSG00000211455.7	STK38L	chr12:27243967-27325959	OK	7.53871	24.4094	1.69504	1.28749	0.00805	0.436318	no
ENSG00000212952.6	RP11-475I24.9	chr9:42566678-42569353	OK	16.4952	106.649	2.69275	2.36321	0.0288	0.626678	no
ENSG00000212978.6	AC016747.3	chr2:61065870-61164829	OK	11.8494	31.796	1.42403	1.31123	0.0448	0.697703	no
ENSG00000213205.3	STRADBP1	chr7:150512558-150513839	OK	3.72579	11.6349	1.64285	1.51118	0.04535	0.698957	no
ENSG00000213358.3	AC092933.4	chr3:196527338-196528791	OK	6.89166	19.5001	1.50056	1.54696	0.039	0.671964	no
ENSG00000213399.3	AC022210.2	chr2:84915867-84916660	OK	11.3685	27.9139	1.29594	1.46485	0.04725	0.703815	no
ENSG00000213416.3	KRTAP4-12	chr17:41123090-41124167	OK	9.27448	23.2095	1.32338	1.61896	0.02895	0.62719	no
ENSG00000213949.8	ITGA1	chr5:52675192-53094779	OK	8.51121	19.9352	1.22788	1.25355	0.03075	0.639424	no
ENSG00000214189.8	ZNF788	chr19:12092262-12156731	OK	10.5226	25.0731	1.25265	1.21958	0.02335	0.601175	no
ENSG00000214413.7	BBIP1	chr10:110869742-110919274	OK	17.1972	48.7118	1.5021	1.57313	0.00935	0.458128	no
ENSG00000214432.9	AC068831.10	chr15:91022618-91036611	OK	10.4298	21.5273	1.04545	1.22969	0.03815	0.66692	no
ENSG00000214435.7	AS3MT	chr10:102845594-102901899	OK	3.93408	10.1125	1.36204	1.48875	0.0424	0.689472	no
ENSG00000214787.8	MS4A4E	chr11:60201252-60243088	OK	6.2513	18.3338	1.55227	1.04265	0.022	0.595435	no
ENSG00000214856.11	KRT16P1	chr17:18432050-18442895	OK	10.2155	29.9429	1.55145	1.51774	0.01595	0.546562	no
ENSG00000215179.5	MAPK6PS4	chr8:46972475-46974617	OK	5.01746	11.9309	1.24967	1.62571	0.0285	0.625158	no
ENSG00000215372.6	ZNF705G	chr8:7355516-7385558	OK	3.51812	9.47829	1.42982	2.00258	0.00995	0.466874	no
ENSG00000216762.1	VN1R13P	chr6:27060364-27061249	OK	4.3819	21.9385	2.32383	2.00663	0.02005	0.587231	no
ENSG00000217178.1	RP11-9G10.1	chr6:74069450-74734279	OK	12.6799	62.1226	2.29257	1.72773	0.04305	0.691616	no
ENSG00000217325.2	PRELID1P1	chr6:126643487-126644390	OK	12.7669	28.5178	1.15945	1.39729	0.0415	0.686208	no
ENSG00000218725.2	B3GALNT2P1	chr6:129800907-129802214	OK	2.98163	11.5359	1.95196	1.70336	0.0398	0.676347	no
ENSG00000220666.2	RCC2P7	chr6:56431949-56433213	OK	9.96567	22.836	1.19627	1.6018	0.02715	0.616142	no
ENSG00000220804.8	AC093642.5	chr2:242088632-242160153	OK	3.35125	14.8524	2.14793	1.06417	0.0124	0.501393	no
ENSG00000221931.2	OR6X1	chr11:123753487-123754545	OK	7.26869	19.6416	1.43414	1.56125	0.03455	0.651221	no
ENSG00000223559.1	RP11-700P18.1	chr7:56288229-56291425	OK	3.65347	8.31565	1.18656	1.54218	0.0393	0.673234	no
ENSG00000223620.3	RBM48P1	chr4:126563508-126564776	OK	6.01698	23.7945	1.98352	2.16042	0.0097	0.463499	no
ENSG00000223675.1	RP11-86H7.6	chr1:94585555-94592297	OK	3.69768	9.53729	1.36696	1.61717	0.0376	0.663864	no
ENSG00000223929.1	MIR4432HG	chr2:60359215-60391375	OK	4.33134	20.8667	2.26832	1.60409	0.0378	0.663923	no
ENSG00000224540.1	RP11-385M4.3	chr1:209232195-209233419	OK	7.42504	20.4335	1.46047	1.73949	0.0191	0.577102	no
ENSG00000224635.1	RP4-564F22.5	chr20:38406010-38416797	OK	8.45178	16.9961	1.00788	1.50248	0.04075	0.681917	no
ENSG00000224714.2	RP11-179K3.2	chr10:64901135-64924518	OK	3.21027	7.66196	1.25502	1.49378	0.04015	0.678529	no
ENSG00000224853.1	LINC00393	chr13:73413472-73648253	OK	3.78393	84.6678	4.48386	2.32943	0.0457	0.699645	no
ENSG00000225510.2	PCDH8P1	chr13:53199980-53202753	OK	9.851	28.0732	1.51085	1.28067	0.02565	0.608632	no
ENSG00000226133.6	RP4-683M8.2	chr1:48050658-48091736	OK	4.19695	18.3493	2.12832	1.45349	0.0348	0.651921	no
ENSG00000226288.1	OR52I2	chr11:4586790-4587905	OK	5.67528	15.45	1.44485	1.48998	0.04885	0.706281	no
ENSG00000226500.2	RP11-196G18.1	chr1:149754300-149754710	OK	10.3973	62.1308	2.5791	1.98764	0.0427	0.690683	no
ENSG00000226502.2	KRT8P27	chrX:64623116-64624573	OK	5.18189	12.956	1.32207	1.4879	0.0432	0.691785	no
ENSG00000226891.7	LINC01359	chr1:64972224-65002489	OK	20.9325	46.4549	1.15008	1.58284	0.01795	0.565322	no
ENSG00000227038.3	GTF2IP7	chr7:76090430-76132187	OK	6.1838	15.3694	1.3135	1.45028	0.01895	0.574738	no
ENSG00000227155.7	RP11-165F24.3	chr9:212823-746106	OK	6.69385	30.1472	2.17112	0.971636	0.0088	0.449145	no
ENSG00000227214.2	HCG15	chr6:28986202-28988536	OK	9.17667	23.1148	1.33277	1.58728	0.03435	0.650395	no
ENSG00000227304.3	RP11-791G16.2	chr4:82483169-82562357	OK	11.3393	35.3248	1.63935	1.93561	0.015	0.532311	no
ENSG00000227347.1	HNRNPKP2	chr2:136199113-136200503	OK	6.17917	19.4679	1.65562	1.99996	0.0124	0.501393	no
ENSG00000227497.1	PABPC1P6	chr2:91877968-91880195	OK	6.30659	13.8741	1.13746	1.48179	0.0466	0.701054	no
ENSG00000227508.6	LINC01624	chr6:170266668-170279887	OK	16.8225	33.9176	1.01164	1.38173	0.0458	0.699883	no
ENSG00000227586.5	RP11-162A23.5	chr10:123171534-123171875	OK	21.1591	125.197	2.56485	2.21925	0.01875	0.573685	no
ENSG00000227860.1	MTND5P18	chr1:237949735-237951536	OK	4.02866	10.9768	1.44608	1.60169	0.0388	0.670627	no
ENSG00000227862.1	HNRNPA1P31	chr13:80619097-80620067	OK	2.46458	15.7721	2.67796	1.99001	0.03585	0.656234	no
ENSG00000228002.2	DHX9P1	chr13:76984867-76987943	OK	4.16593	8.82233	1.08252	1.48957	0.04215	0.688201	no
ENSG00000228395.1	RP11-216B9.6	chr9:128504699-128552410	OK	3.88293	28.4013	2.87074	1.76245	0.01965	0.582894	no
ENSG00000228414.6	LINC01185	chr2:60825131-60881314	OK	7.02295	18.6159	1.40639	1.72193	0.0152	0.535394	no
ENSG00000228486.10	LINC01125	chr2:97664216-97703064	OK	40.2095	82.1033	1.0299	1.39049	0.0021	0.264712	no
ENSG00000228507.1	DAP3P2	chr2:171491421-171491931	OK	6.17654	36.9946	2.58245	1.88887	0.04595	0.700474	no
ENSG00000228649.8	AC005682.5	chr7:22854177-22861579	OK	10.2851	25.3823	1.30327	1.61374	0.0347	0.651689	no
ENSG00000229036.7	VDAC1P8	chr6:143450806-143511690	OK	31.5389	70.3901	1.15824	1.51451	0.0246	0.605091	no
ENSG00000229052.2	RP11-386I23.1	chr1:92832024-92961522	OK	3.56573	12.2386	1.77917	1.28397	0.0247	0.605691	no
ENSG00000229243.1	AC098973.1	chr3:27802761-27891301	OK	5.03973	11.1902	1.15082	1.62816	0.026	0.611502	no
ENSG00000229515.1	FLT1P1	chr3:46142357-46143677	OK	5.59397	15.2744	1.44917	1.60705	0.0317	0.643029	no
ENSG00000229563.6	LINC01204	chrX:45505387-45630202	OK	4.4382	10.5783	1.25306	1.44155	0.02665	0.614294	no
ENSG00000229836.1	XXbac-BPG248L24.10	chr6:31307814-31308549	OK	15.3723	123.882	3.01056	2.00602	0.03675	0.660751	no
ENSG00000229981.7	LINC01435	chr10:107694972-108197849	OK	16.134	33.8519	1.06913	0.988191	0.0413	0.685175	no
ENSG00000230207.1	RPL4P5	chr9:7477044-7478320	OK	3.48317	15.8921	2.18984	2.01311	0.02	0.586922	no
ENSG00000230768.7	RP11-251P6.1	chr1:105587574-105618958	OK	3.77175	13.628	1.85327	0.557613	0.0075	0.426488	no
ENSG00000230772.1	VN1R108P	chr20:25734263-25735093	OK	4.32121	16.8108	1.95988	1.5901	0.0454	0.698957	no
ENSG00000230979.3	AC079250.1	chr2:47690715-47691246	OK	20.6462	60.2703	1.54557	1.78046	0.02115	0.589122	no
ENSG00000231876.7	AC009158.1	chr16:26302063-26334428	OK	5.52191	20.8467	1.91658	0.958935	0.03575	0.656018	no
ENSG00000231890.7	DARS-AS1	chr2:135906676-136022593	OK	36.2778	85.5514	1.2377	1.37514	0.0135	0.514405	no
ENSG00000232048.2	HNRNPCP9	chr1:67660154-67661013	OK	9.8473	26.0287	1.4023	1.58094	0.035	0.652845	no
ENSG00000232176.1	RP11-146N23.1	chr9:19200334-19201046	OK	6.46542	25.1665	1.96069	1.72	0.0391	0.672352	no
ENSG00000232199.1	RPL3P8	chr7:109998433-109999624	OK	3.31016	12.612	1.92982	1.68633	0.0403	0.67941	no
ENSG00000232486.1	RP11-18B3.2	chr9:105694543-105776612	OK	2.66404	7.98941	1.58447	1.54413	0.0359	0.656234	no
ENSG00000232504.4	ST3GAL5-AS1	chr2:85889279-85890980	OK	6.10819	21.7438	1.83178	1.64064	0.04565	0.699645	no
ENSG00000232611.1	RP11-1114A5.4	chrX:136840930-136880764	OK	3.84306	11.6752	1.60312	1.66613	0.03215	0.643774	no
ENSG00000232723.1	AC013399.3	chr2:121309994-121310412	OK	8.78822	55.0687	2.64759	1.96366	0.03685	0.661293	no
ENSG00000232852.1	CICP4	chr20:64290186-64313132	OK	5.64655	14.4594	1.35656	1.98311	0.0091	0.453345	no
ENSG00000232905.2	RP11-534I8.1	chr9:113850686-113851632	OK	5.81768	21.5372	1.88832	1.87107	0.02385	0.601175	no
ENSG00000232915.1	AC097721.1	chr2:138412065-138413318	OK	5.13874	13.9153	1.43718	1.51513	0.0428	0.690905	no
ENSG00000233874.2	RP1-136J15.5	chrX:109568477-109570289	OK	2.69978	8.87752	1.71731	1.6791	0.0353	0.654336	no
ENSG00000233876.2	GAPDHP68	chr7:9614977-9615985	OK	7.73764	20.7993	1.42657	1.59353	0.03325	0.646376	no
ENSG00000234402.1	ELK2BP	chr14:105546609-105549694	OK	9.56561	21.5953	1.17479	1.50439	0.03945	0.674804	no
ENSG00000234612.1	H2AFZP5	chr10:77953494-77953876	OK	12.002	83.5421	2.79923	2.18361	0.0335	0.647488	no
ENSG00000234741.7	GAS5	chr1:173863247-173903549	OK	15.5619	32.5061	1.06269	0.73434	0.04825	0.706281	no
ENSG00000234754.1	C1orf140	chr1:221330079-221336296	OK	6.58902	22.2959	1.75864	1.76975	0.02855	0.625158	no
ENSG00000234761.1	RP11-38O14.5	chr1:202986556-202988582	OK	20.7932	74.0837	1.83304	1.97145	0.0096	0.462114	no
ENSG00000235314.1	LINC00957	chr7:44026950-44042306	OK	8.52617	25.9472	1.60561	1.87622	0.01525	0.53661	no
ENSG00000235508.3	RPS2P7	chr20:45640485-45641370	OK	7.92614	21.9409	1.46893	1.52873	0.04165	0.686208	no
ENSG00000235652.7	RP11-545I5.3	chr6:145793501-145964423	OK	28.0546	299.599	3.41673	1.70555	0.0247	0.605691	no
ENSG00000235790.7	RP11-73M7.6	chr1:31617685-31704319	OK	3.74762	18.0556	2.2684	0.647598	0.0019	0.25169	no
ENSG00000235857.1	CTBP2P1	chrY:56855243-56855488	OK	167.542	650.197	1.95636	2.73425	0.009	0.452914	no
ENSG00000236051.7	MYCBP2-AS1	chr13:76990659-77327050	OK	3.42544	13.2122	1.94751	0.57397	0.04185	0.686208	no
ENSG00000236211.1	MTCO1P7	chr2:130273907-130275449	OK	2.60631	10.9232	2.06731	1.8528	0.0302	0.637297	no
ENSG00000236299.7	RP11-340I6.7	chr7:63888199-63900794	OK	9.83772	27.3263	1.47389	1.30241	0.04385	0.693975	no
ENSG00000236719.2	OVAAL	chr1:180558975-180566518	OK	3.85887	11.5506	1.58171	1.60867	0.04455	0.696583	no
ENSG00000236991.6	EDRF1-AS1	chr10:125683228-125764143	OK	4.7039	20.986	2.1575	0.707878	0.0032	0.320369	no
ENSG00000237449.1	TAAR4P	chr6:132594397-132595436	OK	8.13589	21.3018	1.3886	1.59826	0.03375	0.648113	no
ENSG00000240024.5	LINC00888	chr3:183447607-183456013	OK	8.94341	26.2983	1.55607	1.67606	0.0182	0.5677	no
ENSG00000240542.4	KRTAP9-1	chr17:41189886-41190639	OK	5.99046	23.1277	1.94888	0.920648	0.03735	0.661922	no
ENSG00000240859.1	AC093627.10	chr7:149596-155465	OK	8.57252	17.4577	1.02607	1.22481	0.023	0.601175	no
ENSG00000241127.7	YAE1D1	chr7:39566375-39610320	OK	8.13096	38.1397	2.2298	1.47298	0.0432	0.691785	no
ENSG00000241258.6	CRCP	chr7:66075797-66165011	OK	8.47443	23.5663	1.47554	1.21475	0.028	0.622674	no
ENSG00000241469.7	LINC00635	chr3:107840227-107882000	OK	4.6316	16.6594	1.84675	0.789838	0.0007	0.157758	no
ENSG00000241549.8	GUSBP2	chr6:26871483-26956554	OK	2.74504	12.0234	2.13095	1.33422	0.04745	0.704817	no
ENSG00000241737.2	FAM90A23P	chr8:7579643-7582653	OK	2.71904	10.1717	1.90339	1.61608	0.04565	0.699645	no
ENSG00000241884.2	RP11-85I21.1	chr3:67296299-67306359	OK	6.22106	26.4352	2.08723	2.0854	0.0051	0.388451	no
ENSG00000241956.9	CTC-340A15.2	chr5:164296695-165171643	OK	20.656	50.589	1.29226	1.19357	0.03755	0.663224	no
ENSG00000242125.3	SNHG3	chr1:28505942-28539300	OK	13.8864	28.3887	1.03165	1.25302	0.04265	0.69041	no
ENSG00000242258.1	LINC00996	chr7:150433653-150448140	OK	4.91718	13.9505	1.50442	1.5959	0.0155	0.540295	no
ENSG00000242912.3	RN7SL384P	chr10:114423769-114424067	OK	30.2855	127.332	2.07189	1.76526	0.0498	0.706281	no
ENSG00000243193.4	CTA-360L10.1	chr7:107044648-107161811	OK	3.44156	34.8713	3.34091	1.25341	0.03385	0.648717	no
ENSG00000244065.1	MARK2P17	chr3:128843563-128844404	OK	8.03508	21.9046	1.44685	1.49005	0.0435	0.693071	no
ENSG00000244280.1	ECEL1P2	chr2:232385749-232387457	OK	14.5227	38.3403	1.40055	1.87684	0.0118	0.49601	no
ENSG00000245205.3	EEF1A1P4	chr12:19404044-19720801	OK	6.32157	19.7132	1.6408	1.55737	0.04325	0.69216	no
ENSG00000245937.7	LINC01184	chr5:127703388-128083172	OK	30.3415	65.9226	1.11948	1.13207	0.04225	0.688538	no
ENSG00000246067.7	RAB30-AS1	chr11:83072065-83106961	OK	31.0894	82.4657	1.40737	1.97725	0.02685	0.614558	no
ENSG00000246985.7	SOCS2-AS1	chr12:93542462-93583487	OK	4.79843	13.4906	1.49132	1.2616	0.04085	0.682384	no
ENSG00000247556.6	OIP5-AS1	chr15:41283989-41332621	OK	16.3214	40.7766	1.32098	1.52296	0.02355	0.601175	no
ENSG00000247626.4	MARS2	chr2:197693105-197786762	OK	6.89468	16.5447	1.26281	1.87278	0.0145	0.527144	no
ENSG00000248174.5	RP11-148L24.1	chr4:174094659-174220398	OK	2.64633	13.0199	2.29865	1.66945	0.0233	0.601175	no
ENSG00000248329.5	APELA	chr4:164877003-164898965	OK	2.38723	11.7063	2.29387	1.09972	0.0129	0.507281	no
ENSG00000248508.6	SRP14-AS1	chr15:40039310-40067290	OK	4.8612	15.9757	1.71649	1.64224	0.0083	0.441592	no
ENSG00000248608.2	RP11-206P5.2	chr4:25504996-25506675	OK	8.23948	19.0535	1.20943	1.624	0.0264	0.613154	no
ENSG00000248827.1	RP11-252I13.1	chr5:107724960-107727117	OK	4.86015	11.5914	1.25399	1.59523	0.0302	0.637297	no
ENSG00000249215.1	AC138517.4	chr5:139494255-139496116	OK	6.55967	15.7835	1.26672	1.70182	0.02175	0.59252	no
ENSG00000249505.1	RP11-434H6.2	chr3:129045762-129046921	OK	10.4904	24.8688	1.24527	1.5964	0.03115	0.639585	no
ENSG00000249584.1	RP11-478P10.1	chr5:57890326-57899162	OK	3.94403	8.16753	1.05023	1.57889	0.03435	0.650395	no
ENSG00000249997.1	MTCO3P7	chr2:130276506-130277957	OK	3.76971	19.9334	2.40267	1.71548	0.0457	0.699645	no
ENSG00000250182.3	EEF1A1P13	chr5:14651940-14653329	OK	3.88331	16.4055	2.07882	2.1287	0.01445	0.526061	no
ENSG00000250189.2	RP11-362F19.2	chr4:141405171-141407586	OK	1.91446	7.64239	1.99709	1.89619	0.0299	0.634826	no
ENSG00000250444.1	CCT5P1	chr5:115512076-115513694	OK	7.69538	19.4481	1.33757	1.82459	0.0142	0.52244	no
ENSG00000250508.1	RP11-757G1.6	chr11:68870663-68874542	OK	3.31503	8.64582	1.38298	1.8231	0.0176	0.562984	no
ENSG00000250517.2	LDHAL6CP	chr12:63003552-63006902	OK	4.12056	11.2572	1.44994	1.52719	0.03275	0.645138	no
ENSG00000250584.2	LINC01511	chr5:1363581-1380067	OK	7.08297	15.59	1.1382	1.29726	0.0453	0.698957	no
ENSG00000250954.5	RP11-79E3.3	chr4:33776346-34039893	OK	3.56769	10.9743	1.62107	1.36827	0.0277	0.620509	no
ENSG00000251286.2	RP11-588F10.1	chr4:52440493-52441535	OK	5.15347	19.7136	1.93557	1.94039	0.0216	0.591498	no
ENSG00000253521.1	HPYR1	chr8:132560497-132561479	OK	6.62214	20.3121	1.61697	1.69119	0.02755	0.620083	no
ENSG00000253734.1	LINC01289	chr8:63687178-64368558	OK	7.07551	15.6557	1.14579	1.94758	0.00815	0.437614	no
ENSG00000253772.1	RP11-34P1.1	chr5:160247516-160248217	OK	9.28308	32.3929	1.803	1.78731	0.02895	0.62719	no
ENSG00000254189.1	RP11-296C13.1	chr8:83099975-83100846	OK	9.31976	23.8978	1.35852	1.48525	0.0427	0.690683	no
ENSG00000254229.2	FAM90A12P	chr8:8027076-8032305	OK	1.75058	9.63177	2.45997	2.31142	0.01505	0.532452	no
ENSG00000254334.1	RP11-24P4.1	chr8:21298205-21309449	OK	7.95486	18.2684	1.19944	1.45948	0.04045	0.680177	no
ENSG00000254412.1	RP11-107P7.6	chr11:49098162-49101168	OK	5.68097	11.9588	1.07387	1.62161	0.0275	0.619896	no
ENSG00000254650.1	RP11-665E10.5	chr11:87815034-87816157	OK	3.74248	14.5093	1.95491	1.69549	0.0345	0.651221	no
ENSG00000254785.1	RP11-81M19.1	chr11:89895798-89900449	OK	4.80472	11.159	1.21568	1.79099	0.01685	0.5582	no
ENSG00000255019.1	OR5D15P	chr11:55786963-55787905	OK	7.31636	23.3694	1.67542	1.78725	0.0216	0.591498	no
ENSG00000255107.1	RP11-159H10.1	chr8:69859263-69860540	OK	9.34002	23.781	1.34831	1.7881	0.01995	0.586612	no
ENSG00000255153.1	TOLLIP-AS1	chr11:1309768-1310707	OK	7.68434	23.0688	1.58595	1.68923	0.0275	0.619896	no
ENSG00000255162.1	RP11-358N4.3	chr11:89785944-89787838	OK	11.1195	22.7377	1.03199	1.45873	0.04845	0.706281	no
ENSG00000255178.1	RP11-686G23.2	chr11:80751199-80762826	OK	3.5262	10.3216	1.54948	1.56173	0.0465	0.700866	no
ENSG00000255273.1	AF238378.7	chr8:7082970-7083328	OK	19.0436	91.5729	2.26561	1.88853	0.0269	0.615089	no
ENSG00000255386.1	OR5BR1P	chr11:59332756-59334086	OK	5.80557	14.5063	1.32117	1.49848	0.04785	0.705686	no
ENSG00000255455.2	RP11-890B15.3	chr11:130866253-130870247	OK	5.23829	11.1261	1.08677	1.76637	0.01645	0.552686	no
ENSG00000255540.1	RP11-313I2.5	chr11:89731016-89734782	OK	4.46077	9.54198	1.097	1.63882	0.02955	0.631905	no
ENSG00000255693.1	RP11-766N7.3	chr12:64883393-64982524	OK	4.11362	11.096	1.43156	1.36571	0.03505	0.652845	no
ENSG00000255717.6	SNHG1	chr11:62851987-62855914	OK	13.9132	31.5016	1.17896	1.05261	0.01195	0.49884	no
ENSG00000255970.1	RP11-43N5.1	chr12:67709046-67729475	OK	6.67101	13.745	1.04293	1.67903	0.0226	0.598604	no
ENSG00000256525.6	POLG2	chr17:64477784-64497036	OK	8.41696	24.9726	1.56898	1.25491	0.01005	0.46924	no
ENSG00000256779.1	RP11-60C6.5	chr11:95037481-95038456	OK	7.66832	22.3136	1.54094	1.65019	0.0311	0.639568	no
ENSG00000257431.1	RP11-263K4.3	chr12:82512676-82515817	OK	3.60338	8.22835	1.19125	1.59951	0.0287	0.626204	no
ENSG00000257501.6	RP11-1016B18.1	chr12:97713411-97761859	OK	14.7023	42.6748	1.53734	1.6792	0.02595	0.610878	no
ENSG00000257576.1	RP11-153M3.1	chr12:56511001-56512703	OK	3.80832	12.4279	1.70636	1.85501	0.0203	0.587336	no
ENSG00000257777.1	RP11-25J3.2	chr12:75563201-75984015	OK	6.19443	18.8018	1.60183	1.66232	0.03275	0.645138	no
ENSG00000257907.2	EEF1A1P17	chr12:43659826-43661101	OK	4.8017	13.8063	1.52371	1.58828	0.0361	0.657236	no
ENSG00000257966.1	OLA1P3	chr12:55870047-55872602	OK	6.01846	15.0923	1.32634	1.96485	0.0098	0.464441	no
ENSG00000258102.3	MAP1LC3B2	chr12:116548104-116576448	OK	17.912	86.0782	2.26472	2.77293	0.03185	0.643302	no
ENSG00000258130.7	RP11-347C12.3	chr16:30204315-30209071	OK	5.42425	13.0562	1.26724	1.02034	0.03475	0.651805	no
ENSG00000258441.1	LINC00641	chr14:21200078-21206900	OK	7.21134	15.7305	1.12522	1.97019	0.00475	0.377823	no
ENSG00000258548.5	LINC00645	chr14:27258716-27845286	OK	2.95631	13.5657	2.19809	1.77813	0.01175	0.495308	no
ENSG00000258590.5	NBEAP1	chr15:20657637-20688408	OK	6.28925	14.8743	1.24186	1.54108	0.0298	0.634385	no
ENSG00000258818.3	RNASE4	chr14:20684099-20707120	OK	3.60014	14.8061	2.04007	1.80215	0.00875	0.449145	no
ENSG00000258877.2	ATP5A1P4	chr14:62604112-62605717	OK	2.69951	9.22411	1.77271	1.61826	0.0496	0.706281	no
ENSG00000259144.2	RANBP20P	chr14:20720741-20723127	OK	7.86899	16.0685	1.02999	1.53108	0.0363	0.657657	no
ENSG00000259518.1	LINC01583	chr15:82088593-82097694	OK	6.75126	64.524	3.25661	3.06338	0.00075	0.162687	no
ENSG00000259724.1	LINC01581	chr15:93589866-94107938	OK	3.02791	20.129	2.73288	1.64853	0.0114	0.489673	no
ENSG00000260000.2	RP3-467N11.1	chr6:100881470-100882987	OK	4.10763	12.0401	1.55148	1.6498	0.0307	0.639169	no
ENSG00000260120.1	RP11-177B4.2	chr4:52680608-52692649	OK	5.64849	13.1421	1.21826	1.51268	0.04415	0.69544	no
ENSG00000260307.2	PABPC1P13	chr16:32439068-32441159	OK	5.33834	13.9673	1.38759	1.67047	0.02375	0.601175	no
ENSG00000260390.1	RP11-575I8.1	chr9:27829275-27844481	OK	2.87892	8.66984	1.59048	1.67625	0.02665	0.614294	no
ENSG00000260589.1	STAM-AS1	chr10:17641283-17643878	OK	3.25651	8.24962	1.341	1.58571	0.0363	0.657657	no
ENSG00000261135.1	RP4-798A10.7	chr1:16514644-16515754	OK	13.2821	27.8923	1.07038	1.45131	0.04485	0.697703	no
ENSG00000261159.1	RP11-723O4.9	chr3:128859715-128860526	OK	4.86577	19.2958	1.98755	1.66199	0.0428	0.690905	no
ENSG00000261168.1	RP11-68I18.10	chr1:151130074-151131610	OK	5.93394	14.7323	1.31192	1.57206	0.032	0.643774	no
ENSG00000261188.1	CTA-445C9.14	chr22:26512536-26514568	OK	7.42607	16.7179	1.17072	1.51058	0.0322	0.643774	no
ENSG00000261192.1	RNF126P1	chr17:57045477-57046797	OK	11.6878	31.0119	1.40781	1.90521	0.0067	0.416232	no
ENSG00000261242.1	CTD-2302E22.4	chr14:63543568-63544664	OK	7.22164	23.1067	1.67792	1.91276	0.0127	0.506304	no
ENSG00000261299.1	C2orf69P3	chr16:35425363-35426483	OK	2.94134	13.6504	2.2144	1.75909	0.0459	0.700441	no
ENSG00000261338.2	RP11-378A13.1	chr2:218255318-218257366	OK	6.18146	13.7934	1.15796	1.58447	0.0337	0.648113	no
ENSG00000261504.1	RP11-317P15.4	chr1:182615253-182616629	OK	9.50465	20.3763	1.10018	1.48109	0.03875	0.670542	no
ENSG00000261618.1	RP11-79H23.3	chr8:78837528-78840522	OK	3.98197	8.31403	1.06206	1.42189	0.04925	0.706281	no
ENSG00000261737.1	RP4-612B15.3	chr1:86703501-86704462	OK	5.0266	17.3456	1.78692	1.61866	0.0498	0.706281	no
ENSG00000263232.2	ATP5A1P3	chr16:72005036-72006543	OK	5.61383	16.811	1.58235	1.90233	0.0206	0.587475	no
ENSG00000263490.2	RN7SL155P	chr19:18631645-18631908	OK	52.9137	365.748	2.78914	2.7138	0.01155	0.492056	no
ENSG00000263884.1	RP11-705O1.8	chr18:268147-270278	OK	7.57317	15.552	1.03813	1.53334	0.03685	0.661293	no
ENSG00000265692.1	RP13-516M14.4	chr17:82290045-82292814	OK	7.38504	16.0292	1.11803	1.52721	0.03705	0.661447	no
ENSG00000266278.1	RP11-41O4.2	chr18:70380139-70384591	OK	4.78222	13.7723	1.52602	2.16848	0.00615	0.407173	no
ENSG00000266472.5	MRPS21	chr1:150293719-150308979	OK	8.80761	19.7653	1.16615	1.53302	0.0318	0.643041	no
ENSG00000267100.1	ILF3-AS1	chr19:10651861-10653844	OK	8.98697	22.2772	1.30966	2.03893	0.00835	0.442669	no
ENSG00000267153.1	CTBP2P3	chr18:60611772-60902726	OK	6.98495	26.7607	1.9378	2.14602	0.00925	0.455802	no
ENSG00000267421.6	AC005498.3	chr19:56536155-56538575	OK	13.4584	31.8871	1.24447	1.30048	0.02965	0.633003	no
ENSG00000267586.6	LINC00907	chr18:42159282-42691422	OK	14.9359	32.0309	1.10068	1.328	0.0422	0.688538	no
ENSG00000267872.1	RP11-157B13.7	chr19:22243253-22245347	OK	3.85644	10.5392	1.45042	1.72303	0.02795	0.622626	no
ENSG00000268350.7	FAM156A	chrX:52926401-52995472	OK	1.97771	7.53086	1.92898	0.508641	0.0009	0.180208	no
ENSG00000268531.3	RP11-32B5.8	chr15:21368458-21370621	OK	6.16859	14.5621	1.23921	1.7226	0.01955	0.581418	no
ENSG00000268623.2	CTB-52I2.3	chr19:18040354-18041083	OK	8.1825	26.0271	1.6694	1.62846	0.0389	0.671241	no
ENSG00000268654.1	MIMT1	chr19:56840901-56848556	OK	12.8197	27.2486	1.08782	1.54368	0.03825	0.667548	no
ENSG00000268949.1	MRPS17P1	chr1:44988233-44991834	OK	4.99	10.4062	1.06034	1.52815	0.03555	0.656018	no
ENSG00000269779.1	CTD-2542C24.2	chr19:20674922-20697615	OK	2.63117	7.70442	1.54998	1.63436	0.035	0.652845	no
ENSG00000269973.1	RP11-95D17.1	chr2:9936359-9939590	OK	5.91081	12.5899	1.09084	1.72527	0.017	0.560672	no
ENSG00000270188.1	MTRNR2L11	chr1:237943723-237945275	OK	3.4492	10.5482	1.61266	1.59901	0.0404	0.679885	no
ENSG00000270194.1	RP11-259K5.2	chr3:37241788-37366751	OK	8.74357	23.8363	1.44687	1.68942	0.0212	0.590199	no
ENSG00000270547.5	LINC01235	chr9:13406379-13433053	OK	4.55634	12.4191	1.44661	1.37075	0.0373	0.661922	no
ENSG00000270964.1	RP11-502I4.3	chr15:67541071-67542604	OK	9.15438	19.0496	1.05722	1.45527	0.04775	0.70511	no
ENSG00000271204.1	RP11-138A9.1	chr7:130930208-130932206	OK	6.17156	13.0491	1.08024	1.44115	0.04855	0.706281	no
ENSG00000271369.1	RP11-350D17.3	chr11:34709599-34710161	OK	10.5395	40.8529	1.95463	1.78402	0.03775	0.663923	no
ENSG00000271399.1	RP4-799G3.2	chr1:228858009-228858556	OK	11.6875	37.6209	1.68656	1.60343	0.04275	0.690847	no
ENSG00000271420.1	RP5-1057J7.7	chr1:23378379-23379029	OK	9.12576	32.7159	1.84197	1.74101	0.02785	0.621462	no
ENSG00000271443.1	RP11-541E12.1	chr2:38535257-38536249	OK	19.2929	56.7126	1.5556	1.55515	0.0418	0.686208	no
ENSG00000271519.1	RP11-307A17.2	chrX:35864857-35869631	OK	4.07891	8.51039	1.06104	1.67329	0.02	0.586922	no
ENSG00000271605.5	MILR1	chr17:64449036-64468643	OK	13.2571	39.1382	1.56181	1.71877	0.02855	0.625158	no
ENSG00000271712.1	RP11-688D15.2	chr14:84998277-84999296	OK	6.66412	19.4887	1.54815	1.65311	0.0327	0.645138	no
ENSG00000271860.6	RP11-436D23.1	chr6:97283302-98399872	OK	17.0899	59.6208	1.80267	2.1439	0.01895	0.574738	no
ENSG00000272070.1	AC005618.6	chr5:141326209-141329357	OK	5.92094	16.3956	1.46941	1.34168	0.03005	0.635807	no
ENSG00000272338.2	RP11-722E23.2	chr8:33360838-33361415	OK	5.81776	32.0754	2.46293	1.90203	0.04125	0.685	no
ENSG00000272525.1	RP11-79P5.9	chr5:73497549-73498293	OK	6.98142	27.2516	1.96475	1.80272	0.0368	0.660965	no
ENSG00000272748.1	RP11-222G7.2	chr10:74821609-74822130	OK	16.0357	49.9557	1.63936	1.69969	0.0265	0.61356	no
ENSG00000272892.1	RP11-57G10.8	chr10:67849524-67850746	OK	12.3063	29.0869	1.24097	1.74001	0.02185	0.594001	no
ENSG00000273145.1	CITF22-92A6.1	chr22:46013605-46015498	OK	12.1364	28.1356	1.21306	1.68267	0.0226	0.598604	no
ENSG00000273218.1	LLNLR-246C6.1	chr19:15346067-15348417	OK	6.56789	14.4178	1.13435	1.46505	0.04905	0.706281	no
ENSG00000274173.1	RP4-568C11.4	chr20:24931839-24932983	OK	4.29968	16.1749	1.91145	1.86323	0.02305	0.601175	no
ENSG00000274750.2	HIST1H3E	chr6:26224198-26227473	OK	6.70785	17.2766	1.3649	1.48157	0.0284	0.625158	no
ENSG00000274776.1	RP11-687F6.5	chr18:46786698-46789297	OK	3.8212	10.6522	1.47906	1.88938	0.017	0.560672	no
ENSG00000274925.1	CTD-2547G23.4	chr16:25257951-25261066	OK	8.26163	18.0848	1.13028	1.95439	0.0109	0.482119	no
ENSG00000276529.1	AP001505.10	chr21:44978831-44979274	OK	9.02929	64.6444	2.83984	2.23008	0.0283	0.625158	no
ENSG00000276550.4	HERC2P2	chr15:22495569-22590815	OK	5.91468	34.096	2.52723	1.86932	0.02455	0.604576	no
ENSG00000276850.4	CH17-360D5.2	chr10:47908063-47991850	OK	4.6666	22.9747	2.2996	1.23631	0.0271	0.616142	no
ENSG00000277001.1	Metazoa_SRP	chr5:91314715-91314997	OK	19.513	232.573	3.57517	2.5317	0.02895	0.62719	no
ENSG00000277027.1	RMRP	chr9:35657750-35658018	OK	193.164	668.65	1.79143	1.98656	0.0011	0.190569	no
ENSG00000277159.1	RP11-88E10.4	chr13:112602827-112606417	OK	7.42446	15.9632	1.10439	1.90968	0.01215	0.49884	no
ENSG00000277209.1	RPPH1	chr14:20343047-20357905	OK	590.61	1324.26	1.16491	1.58486	0.0412	0.684825	no
ENSG00000278068.1	RP11-15E1.6	chr9:66029263-66030169	OK	11.8788	37.3303	1.65196	2.09043	0.00755	0.427505	no
ENSG00000278175.2	GLIDR	chr9:39807360-39810063	OK	6.68107	14.2007	1.08781	1.49797	0.0339	0.648717	no
ENSG00000278249.1	SCARNA2	chr1:109100192-109100619	OK	8.72738	49.5872	2.50635	1.81671	0.0496	0.706281	no
ENSG00000278898.1	CTD-2342N23.1	chr8:134764808-134767276	OK	2.74749	7.52913	1.45437	1.62035	0.02955	0.631905	no
ENSG00000279034.1	RP11-5A1.1	chr18:40062902-40099233	OK	3.38524	7.45413	1.13878	1.48124	0.044	0.694554	no
ENSG00000279048.1	RP11-511H23.2	chr7:17940502-17942922	OK	5.94926	12.6748	1.09118	1.5555	0.03085	0.639424	no
ENSG00000279067.1	GS1-25M2.1	chr7:96118646-96119995	OK	4.27546	15.704	1.87699	1.91715	0.0238	0.601175	no
ENSG00000279088.1	RP11-574K11.24	chr10:73742994-73744230	OK	6.48478	16.8574	1.37825	1.5651	0.0359	0.656234	no
ENSG00000279127.1	RP3-442L6.4	chr6:49721930-49724007	OK	6.61518	16.233	1.29508	1.81209	0.0179	0.564601	no
ENSG00000279212.1	RP13-16H11.8	chr10:26664205-26697625	OK	5.63812	13.181	1.22518	1.74935	0.019	0.575751	no
ENSG00000279314.1	RP1-257C22.2	chr13:31960324-31961946	OK	2.08785	7.92901	1.92512	1.60497	0.04425	0.69544	no
ENSG00000279348.1	RP11-566E18.1	chr2:216211403-216213519	OK	6.08336	12.9407	1.08897	1.49413	0.04265	0.69041	no
ENSG00000279452.1	AC006277.3	chr19:2949034-2950644	OK	8.45562	18.1762	1.10407	1.51432	0.04115	0.684212	no
ENSG00000279491.1	RP11-810P12.7	chr11:61967793-61969490	OK	7.44476	16.5558	1.15304	1.5597	0.03175	0.643029	no
ENSG00000279721.1	RP11-416H1.2	chr2:121649649-121736923	OK	8.25843	25.0029	1.59816	1.69306	0.0311	0.639568	no
ENSG00000280010.1	AP001350.4	chr11:58627434-58628528	OK	3.04388	13.138	2.10976	1.72738	0.0365	0.65933	no
ENSG00000280181.1	RP11-629N8.4	chr12:64709457-64710513	OK	6.01404	16.3117	1.4395	1.4868	0.04505	0.697799	no
ENSG00000280243.1	MTCO1P1	chr21:8845565-8846646	OK	12.9731	27.307	1.07374	1.4571	0.04645	0.700619	no
ENSG00000280377.1	RP11-493E3.3	chr15:89950759-89951345	OK	7.78235	32.8764	2.07878	1.76022	0.03515	0.653539	no
ENSG00000280415.1	RP4-800O15.2	chr12:125858861-125861119	OK	2.89201	7.87393	1.44501	1.55924	0.04495	0.697703	no
ENSG00000282501.1	RP11-126O22.3	chrX:9406024-9406778	OK	15.7279	48.4831	1.62416	2.05423	0.01115	0.486359	no
ENSG00000283020.1	DUX4L37	chr20:29878635-29879363	OK	14.8892	34.5848	1.21587	1.45546	0.04655	0.701054	no
ENSG00000283293.1	RN7SK	chr6:52995619-52995950	OK	657.309	2387.8	1.86104	3.12115	5e-05	0.0257723	yes
ENSG00000283445.1	RP11-63G10.4	chr1:58715608-58771295	OK	8.64498	18.049	1.06198	1.68639	0.0216	0.591498	no
ENSG00000186965.4	KRTAP19-2	chr21:30487056-30487436	OK	0	11.7957	inf	#NAME?	0.03575	0.656018	no
ENSG00000202538.1	RNU4-2	chr12:120291762-120291903	OK	0	4058.28	inf	#NAME?	5e-05	0.0257723	yes
ENSG00000203364.2	RP11-370F5.4	chr9:93147039-93148556	OK	0	9.24295	inf	#NAME?	0.03575	0.656018	no
ENSG00000211599.2	IGKV5-2	chr2:88897231-88897784	OK	0	9.37799	inf	#NAME?	0.03575	0.656018	no
ENSG00000211776.2	TRAV2	chr14:21712320-21712843	OK	0	16.6199	inf	#NAME?	0.03575	0.656018	no
ENSG00000211809.2	TRAV27	chr14:22147994-22148633	OK	0	16.6866	inf	#NAME?	0.00405	0.353467	no
ENSG00000211943.2	IGHV3-15	chr14:106153623-106154163	OK	0	14.8899	inf	#NAME?	0.01295	0.507281	no
ENSG00000213739.3	AC007679.1	chr2:205949090-205950145	OK	0	8.7524	inf	#NAME?	0.007	0.422499	no
ENSG00000219806.1	ATP5F1P6	chr6:139614437-139615204	OK	0	6.91169	inf	#NAME?	0.00055	0.142453	no
ENSG00000223633.2	RP11-143A22.1	chr6:58162609-58187582	OK	0	9.23488	inf	#NAME?	0.0084	0.443738	no
ENSG00000224368.1	ARAFP2	chr7:63393748-63422046	OK	0	15.1882	inf	#NAME?	5e-05	0.0257723	yes
ENSG00000225046.2	RP1-20I3.3	chrX:130330856-130331069	OK	0	225.503	inf	#NAME?	0.03575	0.656018	no
ENSG00000225992.1	TRGVA	chr7:38322445-38322730	OK	0	57.5	inf	#NAME?	0.007	0.422499	no
ENSG00000226595.1	KB-288A10.19	chr22:22465658-22465986	OK	0	21.804	inf	#NAME?	0.03575	0.656018	no
ENSG00000227598.1	RP1-167A14.2	chr6:166969625-166999065	OK	0	9.42999	inf	#NAME?	0.04615	0.700474	no
ENSG00000228309.6	LINC01350	chr1:185558371-185628527	OK	0	8.51253	inf	#NAME?	0.00125	0.200849	no
ENSG00000228453.1	RPS15AP9	chr1:117138228-117138609	OK	0	17.6947	inf	#NAME?	0.02125	0.590328	no
ENSG00000230160.1	AC004854.5	chr7:44919668-44920329	OK	0	23.3357	inf	#NAME?	0.02335	0.601175	no
ENSG00000231662.1	RP11-686D16.1	chr6:19290318-19321021	OK	0	23.7013	inf	#NAME?	0.01295	0.507281	no
ENSG00000233730.1	RP4-666F24.3	chr1:115099671-115102658	OK	0	11.7018	inf	#NAME?	0.00405	0.353467	no
ENSG00000234422.1	UBE2WP1	chr1:96418593-96418933	OK	0	39.9707	inf	#NAME?	0.01295	0.507281	no
ENSG00000234496.2	MRPS21P1	chr1:65092391-65092614	OK	0	297.3	inf	#NAME?	0.02335	0.601175	no
ENSG00000234576.1	MTND1P26	chr2:131385699-131386237	OK	0	7.63577	inf	#NAME?	0.007	0.422499	no
ENSG00000234701.1	PRDX3P3	chr13:38617418-38617940	OK	0	11.2533	inf	#NAME?	0.0011	0.190569	no
ENSG00000235949.1	AC061961.2	chr2:154696461-154697817	OK	0	15.9629	inf	#NAME?	0.00405	0.353467	no
ENSG00000237873.1	RP11-156J23.1	chrX:93042489-93042942	OK	0	8.35479	inf	#NAME?	0.0149	0.531479	no
ENSG00000237978.5	KCNMB2-AS1	chr3:178202049-178860405	OK	0	8.27339	inf	#NAME?	0.01945	0.580434	no
ENSG00000237980.1	RP11-338C15.3	chr1:212653998-212665434	OK	0	8.73893	inf	#NAME?	0.01045	0.475133	no
ENSG00000239544.1	RP11-109N23.1	chr14:72963644-72964008	OK	0	13.8241	inf	#NAME?	0.03575	0.656018	no
ENSG00000239745.3	RN7SL790P	chrX:74390691-74390989	OK	0	39.2226	inf	#NAME?	0.0149	0.531479	no
ENSG00000240250.3	RN7SL541P	chr5:134517809-134518092	OK	0	46.5682	inf	#NAME?	0.03575	0.656018	no
ENSG00000241037.3	RN7SL335P	chr4:122087507-122087811	OK	0	81.4779	inf	#NAME?	0.0001	0.0458678	yes
ENSG00000241673.1	RPS27P12	chr3:129218092-129218350	OK	0	127.668	inf	#NAME?	0.02335	0.601175	no
ENSG00000243925.1	RPS24P18	chr18:26098838-26099226	OK	0	16.422	inf	#NAME?	0.007	0.422499	no
ENSG00000248337.1	RP11-432M8.18	chr5:17654372-17654643	OK	0	34.1777	inf	#NAME?	0.0135	0.514405	no
ENSG00000249191.1	UBE2V1P12	chr5:18886621-18887095	OK	0	7.5178	inf	#NAME?	0.0149	0.531479	no
ENSG00000249617.1	RP11-366M4.17	chr4:165045968-165046280	OK	0	31.2319	inf	#NAME?	0.0149	0.531479	no
ENSG00000251399.1	RP11-234K19.1	chr4:79596541-79597173	OK	0	42.9754	inf	#NAME?	0.00185	0.249188	no
ENSG00000251643.1	RP11-91J3.1	chr4:187441676-187444298	OK	0	7.25123	inf	#NAME?	5e-05	0.0257723	yes
ENSG00000253160.1	RP11-1113C11.2	chr8:39309908-39310443	OK	0	9.92076	inf	#NAME?	0.00405	0.353467	no
ENSG00000253178.1	RP11-404E12.1	chr8:20551200-20551405	OK	0	538.785	inf	#NAME?	0.02335	0.601175	no
ENSG00000253627.1	RP11-513H8.1	chr8:134211864-134320447	OK	0	8.28958	inf	#NAME?	0.03575	0.656018	no
ENSG00000254482.1	RP11-386B1.1	chr11:109637467-109638128	OK	0	11.2248	inf	#NAME?	0.00025	0.0861921	no
ENSG00000255829.1	RP11-20D14.3	chr12:8664010-8669011	OK	0	8.20584	inf	#NAME?	0.00815	0.437614	no
ENSG00000258193.1	RP11-362A1.2	chr12:81998631-81998962	OK	0	23.6152	inf	#NAME?	0.0149	0.531479	no
ENSG00000258482.1	TRAV15	chr14:21950405-21950654	OK	0	96.9245	inf	#NAME?	0.0149	0.531479	no
ENSG00000258608.1	DNAJC19P9	chr14:45290035-45290386	OK	0	25.0289	inf	#NAME?	0.02125	0.590328	no
ENSG00000259586.1	RP11-66B24.3	chr15:100846603-100846767	OK	0	9465.9	inf	#NAME?	0.02335	0.601175	no
ENSG00000261029.1	CTD-2588J6.2	chr16:82170295-82175803	OK	0	13.3309	inf	#NAME?	0.0024	0.281405	no
ENSG00000261356.2	RP11-46D6.5	chr16:46571536-46572136	OK	0	13.3334	inf	#NAME?	5e-05	0.0257723	yes
ENSG00000265033.2	RN7SL262P	chrX:49152650-49152944	OK	0	60.9147	inf	#NAME?	0.02335	0.601175	no
ENSG00000266210.2	RN7SL371P	chr1:30918468-30918735	OK	0	110.633	inf	#NAME?	0.02125	0.590328	no
ENSG00000267089.1	CTC-499B15.8	chr19:11841240-11842439	OK	0	10.9622	inf	#NAME?	0.02125	0.590328	no
ENSG00000267243.6	AC005307.4	chr19:28435387-28727777	OK	0	7.56353	inf	#NAME?	0.0446	0.697155	no
ENSG00000267726.1	CTD-2526M8.2	chr18:57169614-57171194	OK	0	7.3772	inf	#NAME?	0.0149	0.531479	no
ENSG00000268598.1	VN1R80P	chr19:21063923-21064261	OK	0	24.1036	inf	#NAME?	0.01045	0.475133	no
ENSG00000269873.1	CTD-2587H19.3	chr19:54438009-54438346	OK	0	41.8798	inf	#NAME?	0.01295	0.507281	no
ENSG00000270513.1	RP11-116B13.1	chr5:42729137-42729519	OK	0	11.5823	inf	#NAME?	0.03575	0.656018	no
ENSG00000271299.1	CTD-2356P16.6	chr19:41073803-41074107	OK	0	49.4636	inf	#NAME?	0.0038	0.345551	no
ENSG00000272112.1	CTB-113P19.5	chr5:151724830-151725356	OK	0	13.3959	inf	#NAME?	0.00145	0.222348	no
ENSG00000272824.1	RP6-74O6.6	chr1:148358244-148358686	OK	0	14.408	inf	#NAME?	0.01295	0.507281	no
ENSG00000275636.1	RP11-521C20.5	chr15:40078891-40079347	OK	0	15.1742	inf	#NAME?	0.0011	0.190569	no
ENSG00000276123.1	Metazoa_SRP	chr2:194658375-194658675	OK	0	41.5544	inf	#NAME?	0.01045	0.475133	no
ENSG00000276202.1	Metazoa_SRP	chr17:77014879-77015138	OK	0	124.958	inf	#NAME?	0.02335	0.601175	no
ENSG00000277755.1	RP11-26F2.2	chr15:22756171-22756729	OK	0	139.237	inf	#NAME?	0.02335	0.601175	no
ENSG00000278172.1	Metazoa_SRP	chr13:29864371-29864629	OK	0	289.45	inf	#NAME?	0.0001	0.0458678	yes
ENSG00000278283.1	RP5-884M20.4	chrX:55044748-55045121	OK	0	12.6076	inf	#NAME?	0.03575	0.656018	no
ENSG00000280250.1	RP11-6L6.6	chr4:146231891-146232267	OK	0	16.1598	inf	#NAME?	0.01045	0.475133	no

## Sheet: LTBI-HC-DOWN
Supplemental table 2 DEGs in the LTBI and ATB_samples
Gene_id	Gene	Locus	status	HC	LTBI	log2(fold_change)	test_stat	p_value	q_value	significant
ENSG00000002919.14	SNX11	chr17:48103356-48123074	OK	45.8489	12.4974	-1.87526	-1.82492	0.00395	0.351817	no
ENSG00000006607.13	FARP2	chr2:241356242-241509730	OK	109.79	44.5105	-1.30252	-1.22586	0.02605	0.612263	no
ENSG00000007866.18	TEAD3	chr6:35473596-35497076	OK	12.3215	5.95346	-1.04938	-1.40171	0.03415	0.649324	no
ENSG00000009780.15	FAM76A	chr1:27725978-27763122	OK	19.7832	7.57833	-1.38433	-1.52336	0.02575	0.609754	no
ENSG00000009790.14	TRAF3IP3	chr1:209756031-209784559	OK	54.3423	19.8396	-1.45369	-1.78221	0.00295	0.311515	no
ENSG00000009950.15	MLXIPL	chr7:73593193-73624543	OK	53.0081	25.69	-1.04501	-1.36337	0.0448	0.697703	no
ENSG00000010379.15	SLC6A13	chr12:220620-262873	OK	66.4923	30.8073	-1.10992	-1.33746	0.03285	0.645138	no
ENSG00000010626.14	LRRC23	chr12:6867118-6923698	OK	32.1095	8.63257	-1.89514	-1.02592	0.03255	0.645138	no
ENSG00000011376.9	LARS2	chr3:45388505-45549421	OK	22.1553	7.68966	-1.52666	-1.19648	0.0363	0.657657	no
ENSG00000015592.16	STMN4	chr8:27235322-27258420	OK	30.8431	14.0641	-1.13293	-1.44943	0.02875	0.626507	no
ENSG00000019582.14	CD74	chr5:150401636-150412929	OK	85.9451	41.3294	-1.05625	-1.57005	0.0249	0.605855	no
ENSG00000029364.11	SLC39A9	chr14:69380122-69462388	OK	72.4874	34.0872	-1.0885	-1.77885	0.0088	0.449145	no
ENSG00000029559.6	IBSP	chr4:87799580-87812435	OK	35.3049	15.2752	-1.20868	-1.99504	0.00705	0.422499	no
ENSG00000036530.8	CYP46A1	chr14:99684303-99727301	OK	53.208	23.7991	-1.16074	-1.41468	0.0397	0.675419	no
ENSG00000040531.14	CTNS	chr17:3636467-3661542	OK	18.0314	8.69158	-1.05282	-0.912636	0.0461	0.700474	no
ENSG00000046651.14	OFD1	chrX:13734744-13769353	OK	13.8436	3.08952	-2.16376	-1.05107	0.0222	0.596969	no
ENSG00000049540.16	ELN	chr7:74027788-74069907	OK	158.518	47.1391	-1.74965	-2.51296	0.00025	0.0861921	no
ENSG00000055070.16	SZRD1	chr1:16352574-16437424	OK	33.3456	14.3031	-1.22117	-1.27591	0.0174	0.561242	no
ENSG00000057757.9	PITHD1	chr1:23778404-23788232	OK	30.7151	10.5068	-1.54762	-2.0459	0.01905	0.576427	no
ENSG00000058404.19	CAMK2B	chr7:44217149-44334577	OK	56.4627	24.5947	-1.19895	-1.80735	0.0002	0.076	no
ENSG00000063177.12	RPL18	chr19:48615327-48637438	OK	55.0869	22.817	-1.2716	-1.13622	0.0315	0.641334	no
ENSG00000063322.13	MED29	chr19:39391302-39400637	OK	25.8905	10.7552	-1.26739	-1.92489	0.00195	0.256356	no
ENSG00000064655.18	EYA2	chr20:46894623-47188844	OK	63.0276	7.02719	-3.16496	-1.33742	0.0082	0.437614	no
ENSG00000064932.15	SBNO2	chr19:1107635-1174283	OK	25.2617	9.41369	-1.42412	-1.48658	0.00895	0.452806	no
ENSG00000065978.18	YBX1	chr1:42682426-42702349	OK	20.2985	5.97512	-1.76434	-1.70746	0.03335	0.647002	no
ENSG00000066336.11	SPI1	chr11:47354859-47378576	OK	44.8778	12.8619	-1.80289	-2.59199	0.00405	0.353467	no
ENSG00000067082.14	KLF6	chr10:3775995-3785281	OK	74.3213	31.7574	-1.22669	-1.48364	0.04365	0.693233	no
ENSG00000067167.7	TRAM1	chr8:70573441-70608387	OK	16.0526	6.94165	-1.20946	-1.19171	0.03735	0.661922	no
ENSG00000067182.7	TNFRSF1A	chr12:6328756-6342114	OK	76.6501	31.1177	-1.30055	-1.9477	0.00355	0.332099	no
ENSG00000068654.15	POLR1A	chr2:86020215-86106155	OK	91.3555	16.1765	-2.4976	-1.78538	0.01595	0.546562	no
ENSG00000068796.16	KIF2A	chr5:62306161-62628582	OK	35.5731	9.9758	-1.83428	-1.2457	0.04005	0.677719	no
ENSG00000070669.16	ASNS	chr7:97852117-97872542	OK	76.5608	31.5457	-1.27916	-1.6215	0.00995	0.466874	no
ENSG00000071859.14	FAM50A	chrX:154444125-154450654	OK	25.2923	7.55345	-1.74349	-1.17985	0.0494	0.706281	no
ENSG00000072518.20	MARK2	chr11:63838927-63911019	OK	152.853	32.9593	-2.21339	-2.72287	0.00045	0.128016	no
ENSG00000073921.17	PICALM	chr11:85957683-86069882	OK	43.7986	15.6743	-1.48248	-1.24819	0.0189	0.574738	no
ENSG00000074276.10	CDHR2	chr5:176542510-176610133	OK	63.7252	9.33432	-2.77125	-1.62797	0.0104	0.474725	no
ENSG00000075234.16	TTC38	chr22:46267960-46294008	OK	51.5553	16.4713	-1.64617	-1.66425	0.0098	0.464441	no
ENSG00000075624.13	ACTB	chr7:5527150-5563784	OK	170.608	52.2375	-1.70753	-2.07838	0.0015	0.225368	no
ENSG00000078747.13	ITCH	chr20:34363234-34511393	OK	14.3127	3.72138	-1.94338	-1.05005	0.0394	0.674281	no
ENSG00000079841.18	RIMS1	chr6:71886702-72403143	OK	20.143	8.50012	-1.24472	-1.88533	0.00285	0.307824	no
ENSG00000080839.11	RBL1	chr20:36996348-37097178	OK	12.9915	2.95184	-2.13789	-1.39966	0.0361	0.657236	no
ENSG00000084628.9	NKAIN1	chr1:31179744-31239554	OK	43.1709	18.6461	-1.21118	-1.49145	0.0241	0.603921	no
ENSG00000084636.17	COL16A1	chr1:31617685-31704319	OK	67.1351	29.8228	-1.17065	-1.47367	0.01265	0.506304	no
ENSG00000087074.7	PPP1R15A	chr19:48872391-48876057	OK	58.3493	27.1359	-1.10451	-2.29547	0.0021	0.264712	no
ENSG00000087086.14	FTL	chr19:48965300-48966878	OK	128.367	17.5511	-2.87064	-4.1289	5e-05	0.0257723	yes
ENSG00000088280.18	ASAP3	chr1:23428562-23484568	OK	45.8463	16.7211	-1.45513	-1.44877	0.01995	0.586612	no
ENSG00000088298.12	EDEM2	chr20:35115356-35147364	OK	7.60816	2.44436	-1.63809	-1.5225	0.04505	0.697799	no
ENSG00000089558.8	KCNH4	chr17:42156890-42181278	OK	9.74989	3.77269	-1.36979	-1.91103	0.01075	0.479148	no
ENSG00000089597.16	GANAB	chr11:62624825-62646726	OK	47.1703	15.0168	-1.6513	-1.69339	0.00155	0.230551	no
ENSG00000090013.9	BLVRB	chr19:40447788-40465840	OK	23.9375	9.56723	-1.3231	-1.44686	0.02975	0.634098	no
ENSG00000090432.6	MUL1	chr1:20499447-20508161	OK	30.3092	14.3418	-1.07952	-2.02291	0.00645	0.411252	no
ENSG00000092200.12	RPGRIP1	chr14:21287938-21351301	OK	43.8159	16.8315	-1.38029	-1.57849	0.01945	0.580434	no
ENSG00000095932.6	SMIM24	chr19:3473985-3480542	OK	44.8104	21.2424	-1.07689	-1.3712	0.036	0.656448	no
ENSG00000095981.10	KCNK16	chr6:39314697-39322968	OK	21.3621	8.52798	-1.32478	-1.42786	0.03565	0.656018	no
ENSG00000099330.8	OCEL1	chr19:17226203-17229219	OK	30.4854	12.0628	-1.33755	-1.22661	0.0098	0.464441	no
ENSG00000099814.15	CEP170B	chr14:104865279-104896770	OK	33.3141	16.0338	-1.05502	-1.41683	0.02685	0.614558	no
ENSG00000099860.8	GADD45B	chr19:2476121-2478259	OK	47.6603	18.2759	-1.38285	-1.67505	0.009	0.452914	no
ENSG00000099910.16	KLHL22	chr22:20424814-20495883	OK	102.679	33.3236	-1.62353	-1.39161	0.033	0.645138	no
ENSG00000100092.20	SH3BP1	chr22:37634653-37666934	OK	28.7617	10.1587	-1.50143	-1.5138	0.0132	0.511494	no
ENSG00000100116.16	GCAT	chr22:37807904-37817176	OK	18.091	4.66	-1.95687	-1.39501	0.0086	0.4466	no
ENSG00000100285.9	NEFH	chr22:29480219-29491390	OK	40.4531	16.1049	-1.32875	-2.92426	0.00015	0.0637469	no
ENSG00000100324.13	TAB1	chr22:39399740-39437060	OK	48.8972	19.2052	-1.34825	-1.61948	0.01745	0.561636	no
ENSG00000100330.15	MTMR3	chr22:29883154-30177075	OK	50.1972	7.67589	-2.7092	-0.916274	0.0478	0.705148	no
ENSG00000100583.4	SAMD15	chr14:77335020-77391497	OK	30.3866	14.1074	-1.10698	-1.49547	0.0308	0.639424	no
ENSG00000100628.11	ASB2	chr14:93934152-93976791	OK	65.1807	28.4998	-1.19349	-1.51044	0.01895	0.574738	no
ENSG00000100906.10	NFKBIA	chr14:35401510-35404749	OK	57.8886	23.6657	-1.29048	-1.59155	0.02315	0.601175	no
ENSG00000101222.12	SPEF1	chr20:3777503-3781448	OK	19.7981	9.72561	-1.0255	-1.52871	0.028	0.622674	no
ENSG00000101544.8	ADNP2	chr18:80109030-80147523	OK	23.6991	10.0949	-1.23121	-1.06217	0.0244	0.604202	no
ENSG00000101608.12	MYL12A	chr18:3247480-3261850	OK	100.948	36.593	-1.46398	-2.24021	0.00165	0.23534	no
ENSG00000101746.15	NOL4	chr18:33851099-34224952	OK	23.808	8.89722	-1.42002	-1.21091	0.02095	0.58809	no
ENSG00000102003.10	SYP	chrX:49187803-49202454	OK	88.5601	43.0125	-1.0419	-2.29813	0.00075	0.162687	no
ENSG00000102390.10	PBDC1	chrX:76172935-76178204	OK	30.9944	7.04637	-2.13705	-2.3371	0.0075	0.426488	no
ENSG00000103089.8	FA2H	chr16:74712954-74774831	OK	32.9546	13.9648	-1.23868	-1.15144	0.0237	0.601175	no
ENSG00000103154.9	NECAB2	chr16:83968631-84002776	OK	26.0062	10.8319	-1.26356	-1.30342	0.04505	0.697799	no
ENSG00000103160.11	HSDL1	chr16:84122145-84145192	OK	26.3081	12.327	-1.09368	-1.17386	0.0243	0.604202	no
ENSG00000103550.13	KNOP1	chr16:19555239-19886167	OK	86.2353	18.521	-2.21912	-2.46457	0.00035	0.109765	no
ENSG00000103653.16	CSK	chr15:74782056-74803198	OK	70.98	32.3605	-1.13318	-1.61539	0.01755	0.562768	no
ENSG00000103769.9	RAB11A	chr15:65611365-65891991	OK	28.093	7.85098	-1.83927	-0.978626	0.0377	0.663923	no
ENSG00000104267.9	CA2	chr8:85327607-85481493	OK	16.1786	3.41551	-2.24392	-1.42258	0.01805	0.566245	no
ENSG00000104447.11	TRPS1	chr8:115408495-115809673	OK	74.9683	28.5873	-1.39091	-1.6437	0.0149	0.531479	no
ENSG00000104722.13	NEFM	chr8:24912164-24919098	OK	62.4393	21.1052	-1.56486	-2.6168	0.0006	0.146993	no
ENSG00000104765.15	BNIP3L	chr8:26379258-26658178	OK	33.0666	3.49336	-3.24269	-1.9085	0.0006	0.146993	no
ENSG00000104888.9	SLC17A7	chr19:49429400-49442360	OK	67.3249	27.6049	-1.28621	-2.6488	5e-05	0.0257723	yes
ENSG00000104894.11	CD37	chr19:49331616-49388081	OK	64.6414	27.608	-1.22737	-1.06563	0.05	0.706281	no
ENSG00000105088.8	OLFM2	chr19:9853717-9936552	OK	28.1286	13.8781	-1.01923	-1.45277	0.029	0.627751	no
ENSG00000105193.8	RPS16	chr19:39433206-39435948	OK	64.8039	23.4098	-1.46897	-1.78331	0.00535	0.390085	no
ENSG00000105251.10	SHD	chr19:4278600-4290724	OK	46.3748	18.2447	-1.34587	-1.3537	0.0113	0.489009	no
ENSG00000105392.15	CRX	chr19:47819778-47843330	OK	84.5338	41.6974	-1.01957	-1.58911	0.01845	0.571051	no
ENSG00000105438.8	KDELR1	chr19:48382569-48391553	OK	29.9574	13.0388	-1.2001	-1.49467	0.02375	0.601175	no
ENSG00000105479.15	CCDC114	chr19:48296456-48330553	OK	49.2912	17.913	-1.46033	-1.94423	0.00435	0.364378	no
ENSG00000105808.17	RASA4	chr7:102482444-102671641	OK	15.1549	4.78664	-1.6627	-0.678967	0.0242	0.604202	no
ENSG00000106331.14	PAX4	chr7:127610291-127615928	OK	25.7211	11.9758	-1.10284	-1.50157	0.03255	0.645138	no
ENSG00000106355.9	LSM5	chr7:32485331-32495283	OK	39.1137	17.7679	-1.1384	-1.41171	0.0149	0.531479	no
ENSG00000106483.11	SFRP4	chr7:37683795-38025695	OK	22.7264	6.60705	-1.78229	-1.82055	0.006	0.405662	no
ENSG00000108518.7	PFN1	chr17:4945651-4957131	OK	54.0986	16.6256	-1.70219	-1.92759	0.01105	0.484636	no
ENSG00000108848.15	LUC7L3	chr17:50719543-50756213	OK	36.4314	13.5111	-1.43103	-0.91446	0.014	0.519302	no
ENSG00000109475.16	RPL34	chr4:108620565-108630412	OK	44.0437	14.0874	-1.64454	-1.45846	0.01175	0.495308	no
ENSG00000109680.10	TBC1D19	chr4:26576436-26755351	OK	41.8799	13.4291	-1.6409	-1.45549	0.03275	0.645138	no
ENSG00000109705.7	NKX3-2	chr4:13540829-13545050	OK	21.8917	9.70872	-1.17303	-2.01394	0.0072	0.422499	no
ENSG00000110107.8	PRPF19	chr11:60890729-60906588	OK	54.5049	15.0711	-1.8546	-1.53113	0.0229	0.600743	no
ENSG00000110497.14	AMBRA1	chr11:46396413-46594125	OK	88.1003	30.5921	-1.52598	-1.68223	0.01325	0.512097	no
ENSG00000110944.8	IL23A	chr12:56334173-56340410	OK	18.6927	5.23845	-1.83526	-1.5452	0.0336	0.648113	no
ENSG00000111145.7	ELK3	chr12:96194381-96269835	OK	26.3979	8.26062	-1.6761	-1.50136	0.03425	0.650039	no
ENSG00000111269.2	CREBL2	chr12:12611826-12645108	OK	25.0864	8.43166	-1.57302	-1.2578	0.0457	0.699645	no
ENSG00000111348.8	ARHGDIB	chr12:14942016-14961728	OK	32.3419	13.7014	-1.23908	-1.25566	0.04065	0.680901	no
ENSG00000111424.10	VDR	chr12:47841536-47943048	OK	35.4504	13.7361	-1.36783	-1.64761	0.01195	0.49884	no
ENSG00000111644.7	ACRBP	chr12:6638074-6647460	OK	87.6106	32.2628	-1.44124	-1.81879	0.0137	0.514405	no
ENSG00000111667.13	USP5	chr12:6852127-6866632	OK	43.1735	10.9739	-1.97607	-2.1223	0.0012	0.197073	no
ENSG00000111783.12	RFX4	chr12:106357657-106889316	OK	41.1665	15.0184	-1.45474	-1.43903	0.01725	0.561019	no
ENSG00000111834.12	RSPH4A	chr6:116616478-116632985	OK	26.8775	11.0316	-1.28476	-2.07213	0.00345	0.328049	no
ENSG00000112333.11	NR2E1	chr6:108166057-108188809	OK	18.6106	7.81651	-1.25153	-1.24009	0.02755	0.620083	no
ENSG00000112394.16	SLC16A10	chr6:111087502-111259034	OK	16.0622	6.50595	-1.30383	-1.11864	0.0377	0.663923	no
ENSG00000112511.17	PHF1	chr6:33410398-33418317	OK	77.7646	36.5782	-1.08813	-1.59447	0.02685	0.614558	no
ENSG00000113273.15	ARSB	chr5:78777208-78986087	OK	79.2164	31.9327	-1.31076	-1.37971	0.0474	0.704638	no
ENSG00000113368.11	LMNB1	chr5:126776622-126837020	OK	20.841	8.86555	-1.23314	-1.49209	0.00725	0.422499	no
ENSG00000113384.13	GOLPH3	chr5:32124703-32174350	OK	36.7545	9.25416	-1.98975	-1.80822	0.0081	0.437434	no
ENSG00000113734.17	BNIP1	chr5:173144161-173164387	OK	19.2858	6.39359	-1.59284	-1.55636	0.0169	0.558967	no
ENSG00000113758.13	DBN1	chr5:177456607-177474401	OK	59.0002	21.0127	-1.48946	-1.65231	0.01135	0.489342	no
ENSG00000114631.10	PODXL2	chr3:127629180-127672809	OK	28.0006	10.7753	-1.37773	-2.28775	0.00365	0.337212	no
ENSG00000115170.13	ACVR1	chr2:157736443-157875862	OK	12.8997	3.5791	-1.84967	-1.05075	0.0084	0.443738	no
ENSG00000115956.9	PLEK	chr2:68361213-68397453	OK	21.3524	6.67197	-1.67821	-2.05739	0.00315	0.318425	no
ENSG00000115993.12	TRAK2	chr2:201377206-201480846	OK	120.954	6.54109	-4.20879	-3.57373	5e-05	0.0257723	yes
ENSG00000116031.8	CD207	chr2:70830213-70835822	OK	13.8103	5.78475	-1.25541	-1.62399	0.02765	0.620323	no
ENSG00000116604.17	MEF2D	chr1:156463726-156500828	OK	31.9547	12.3449	-1.37212	-1.5438	0.0195	0.580927	no
ENSG00000116690.12	PRG4	chr1:186296278-186375693	OK	15.1305	6.75927	-1.16252	-1.32416	0.04365	0.693233	no
ENSG00000116741.7	RGS2	chr1:192809038-192812283	OK	45.7316	5.26868	-3.11768	-2.62742	0.0029	0.309373	no
ENSG00000117266.15	CDK18	chr1:205504594-205532793	OK	201.07	98.863	-1.02419	-1.54613	0.0228	0.600085	no
ENSG00000117298.14	ECE1	chr1:21217246-21345504	OK	40.7518	17.6235	-1.20936	-1.18639	0.03825	0.667548	no
ENSG00000117419.14	ERI3	chr1:44221069-44355260	OK	40.0295	18.9493	-1.07892	-1.27028	0.0449	0.697703	no
ENSG00000118162.13	KPTN	chr19:47475143-47484268	OK	23.5842	5.12744	-2.20151	-1.46211	0.0036	0.333777	no
ENSG00000118507.15	AKAP7	chr6:131135665-131283535	OK	60.0923	16.0418	-1.90534	-2.19425	0.00185	0.249188	no
ENSG00000118680.12	MYL12B	chr18:3261908-3278284	OK	20.2697	8.1958	-1.30637	-1.51761	0.02165	0.591498	no
ENSG00000119632.3	IFI27L2	chr14:94127778-94130253	OK	105.928	28.4493	-1.89663	-2.54697	0.0006	0.146993	no
ENSG00000119707.13	RBM25	chr14:73057924-73123898	OK	32.0139	10.1943	-1.65094	-1.85852	0.00155	0.230551	no
ENSG00000119801.12	YPEL5	chr2:30146940-30160533	OK	25.3722	11.9092	-1.09118	-1.14835	0.0373	0.661922	no
ENSG00000119862.12	LGALSL	chr2:64453968-64461381	OK	10.0306	4.65052	-1.10894	-0.981498	0.0389	0.671241	no
ENSG00000119950.20	MXI1	chr10:110207604-110287365	OK	25.3456	8.4172	-1.59032	-1.68571	0.00505	0.387191	no
ENSG00000120913.23	PDLIM2	chr8:22578278-22604150	OK	107.76	48.431	-1.15382	-1.3761	0.01325	0.512097	no
ENSG00000121966.6	CXCR4	chr2:136114348-136118165	OK	19.1913	8.95751	-1.09928	-1.60148	0.02085	0.587683	no
ENSG00000122359.17	ANXA11	chr10:80150888-80205572	OK	80.6166	33.2941	-1.27581	-1.53251	0.0272	0.616604	no
ENSG00000122584.12	NXPH1	chr7:8433954-8752963	OK	37.0994	18.0809	-1.03692	-1.51552	0.0202	0.587336	no
ENSG00000122643.18	NT5C3A	chr7:33014113-33062797	OK	13.3552	3.24892	-2.03936	-0.840428	0.01745	0.561636	no
ENSG00000122862.4	SRGN	chr10:69088105-69104811	OK	50.1773	2.9091	-4.10839	-2.72365	0.0199	0.585969	no
ENSG00000123171.6	CCDC70	chr13:51861980-51866232	OK	41.5879	15.9775	-1.38012	-2.0949	0.00785	0.434756	no
ENSG00000123689.5	G0S2	chr1:209661363-209734950	OK	66.5464	8.81359	-2.91656	-3.13511	0.00265	0.296686	no
ENSG00000124140.13	SLC12A5	chr20:46008907-46060152	OK	130.645	53.9416	-1.27618	-1.34217	0.0147	0.530157	no
ENSG00000124177.14	CHD6	chr20:41402100-41618494	OK	79.313	32.1348	-1.30342	-1.68751	0.01175	0.495308	no
ENSG00000124232.10	RBPJL	chr20:45293444-45317824	OK	31.2785	9.22002	-1.76233	-1.87959	0.0061	0.406615	no
ENSG00000124491.15	F13A1	chr6:6144084-6321013	OK	16.3134	6.66641	-1.29108	-1.08586	0.0255	0.60854	no
ENSG00000124562.9	SNRPC	chr6:34757405-34773794	OK	19.5878	5.68452	-1.78484	-1.5112	0.01495	0.531624	no
ENSG00000124702.17	KLHDC3	chr6:43014102-43021298	OK	11.8644	4.90512	-1.27428	-1.54116	0.03315	0.645758	no
ENSG00000125089.16	SH3TC1	chr4:8182071-8241803	OK	259.455	119.363	-1.12013	-1.38606	0.0331	0.645509	no
ENSG00000125285.5	SOX21	chr13:94709621-94712399	OK	22.1081	7.55323	-1.54941	-2.57565	0.00075	0.162687	no
ENSG00000125355.15	TMEM255A	chrX:120258649-120311556	OK	19.1847	3.62218	-2.40502	-1.87766	0.00095	0.18663	no
ENSG00000125691.12	RPL23	chr17:38847864-38853843	OK	89.3571	25.3887	-1.8154	-2.21056	0.00015	0.0637469	no
ENSG00000125733.17	TRIP10	chr19:6737924-6751526	OK	64.8232	22.1799	-1.54726	-1.96566	0.0026	0.294572	no
ENSG00000126522.16	ASL	chr7:66075797-66165011	OK	36.003	11.6616	-1.62635	-1.58031	0.00915	0.454098	no
ENSG00000126524.9	SBDS	chr7:66987676-67239519	OK	20.0143	5.83991	-1.77702	-1.40818	0.03555	0.656018	no
ENSG00000126561.16	STAT5A	chr17:42287546-42311943	OK	52.2217	26.05	-1.00336	-1.33412	0.0475	0.704817	no
ENSG00000128016.5	ZFP36	chr19:39406812-39409412	OK	40.0005	13.4257	-1.57502	-1.99202	0.0033	0.323842	no
ENSG00000128510.10	CPA4	chr7:130293133-130324180	OK	34.7439	14.815	-1.2297	-1.36389	0.0237	0.601175	no
ENSG00000128567.16	PODXL	chr7:131500261-131558217	OK	64.1349	24.8769	-1.3663	-1.41456	0.02705	0.616142	no
ENSG00000128596.16	CCDC136	chr7:128790756-128822132	OK	79.0594	30.2899	-1.3841	-1.59011	0.01595	0.546562	no
ENSG00000129084.17	PSMA1	chr11:14443439-14643635	OK	61.5455	22.1185	-1.4764	-1.56206	0.0155	0.540295	no
ENSG00000129204.16	USP6	chr17:5105540-5175034	OK	25.8526	12.6625	-1.02974	-1.38746	0.0386	0.669727	no
ENSG00000129450.8	SIGLEC9	chr19:51124907-51136651	OK	14.4982	5.62546	-1.36583	-1.54445	0.023	0.601175	no
ENSG00000129951.18	PLPPR3	chr19:812487-821977	OK	30.9634	12.9479	-1.25784	-1.38482	0.02675	0.614294	no
ENSG00000130066.16	SAT1	chrX:23783172-23786226	OK	102.851	9.31204	-3.46531	-3.6531	5e-05	0.0257723	yes
ENSG00000130176.7	CNN1	chr19:11538716-11550323	OK	76.3053	27.7385	-1.45989	-1.50488	0.0223	0.597519	no
ENSG00000130208.9	APOC1	chr19:44905753-44919349	OK	13.7135	2.63712	-2.37857	-0.46868	0.0391	0.672352	no
ENSG00000130511.15	SSBP4	chr19:18418863-18438301	OK	24.1531	7.20094	-1.74595	-0.900364	0.0262	0.612608	no
ENSG00000130522.5	JUND	chr19:18279759-18281622	OK	20.4873	7.52568	-1.44484	-1.75712	0.0096	0.462114	no
ENSG00000130529.15	TRPM4	chr19:49157740-49211836	OK	124.885	57.3831	-1.1219	-1.82078	0.01075	0.479148	no
ENSG00000130540.13	SULT4A1	chr22:43824508-43862503	OK	37.1595	10.9122	-1.76779	-1.74405	0.01875	0.573685	no
ENSG00000130829.17	DUSP9	chrX:153642491-153651326	OK	24.4062	8.94643	-1.44787	-1.50554	0.02875	0.626507	no
ENSG00000131002.11	TXLNGY	chrY:19567312-19606274	OK	9.71533	2.02832	-2.25998	-0.721107	0.0064	0.409569	no
ENSG00000131171.12	SH3BGRL	chrX:81201942-81298547	OK	16.1492	4.01564	-2.00776	-1.76257	0.00315	0.318425	no
ENSG00000131508.15	UBE2D2	chr5:139526430-139628433	OK	40.6923	16.9105	-1.26684	-1.57562	0.0118	0.49601	no
ENSG00000132475.9	H3F3B	chr17:75776433-75825799	OK	65.0136	32.4371	-1.0031	-1.13527	0.0367	0.660751	no
ENSG00000132510.10	KDM6B	chr17:7839903-7854796	OK	61.6539	10.5128	-2.55205	-2.39134	0.00025	0.0861921	no
ENSG00000132670.20	PTPRA	chr20:2835313-3039076	OK	12.6711	3.51287	-1.85082	-1.06771	0.0397	0.675419	no
ENSG00000132952.11	USPL1	chr13:30617692-30660770	OK	12.6081	6.17059	-1.03087	-1.3909	0.04325	0.69216	no
ENSG00000133112.16	TPT1	chr13:45333470-45420371	OK	196.929	54.7554	-1.8466	-2.43303	0.0008	0.167598	no
ENSG00000133574.9	GIMAP4	chr7:150567276-150573955	OK	53.7513	9.86607	-2.44575	-2.74283	5e-05	0.0257723	yes
ENSG00000133731.9	IMPA1	chr8:81657960-81686693	OK	15.813	6.77066	-1.22374	-0.938228	0.0444	0.695596	no
ENSG00000133742.13	CA1	chr8:85327607-85481493	OK	44.7243	14.1779	-1.65741	-1.4715	0.0002	0.076	no
ENSG00000134046.11	MBD2	chr18:54151600-54224788	OK	20.9867	9.49799	-1.14378	-1.19082	0.0253	0.607527	no
ENSG00000134186.11	PRPF38B	chr1:108692322-108701803	OK	42.4843	21.1632	-1.00537	-1.89762	0.00665	0.415107	no
ENSG00000134987.11	WDR36	chr5:111070061-111130502	OK	14.2163	3.66988	-1.95374	-1.28693	0.03785	0.664017	no
ENSG00000135063.17	FAM189A2	chr9:69324571-69392455	OK	32.9944	16.4078	-1.00784	-1.60474	0.02265	0.59871	no
ENSG00000135506.15	OS9	chr12:57693954-57721557	OK	43.93	19.5773	-1.16602	-1.38343	0.01215	0.49884	no
ENSG00000135750.14	KCNK1	chr1:233614003-233672512	OK	19.501	8.62873	-1.17633	-1.18508	0.0441	0.69544	no
ENSG00000135837.15	CEP350	chr1:179954737-180114880	OK	15.4749	5.21844	-1.56824	-1.03461	0.01075	0.479148	no
ENSG00000135924.15	DNAJB2	chr2:219279266-219286900	OK	114.459	41.6402	-1.45878	-1.65988	0.01525	0.53661	no
ENSG00000136156.12	ITM2B	chr13:48233157-48270357	OK	35.1716	9.88348	-1.83132	-1.84366	0.0073	0.422499	no
ENSG00000136247.14	ZDHHC4	chr7:6577433-6589374	OK	51.9822	25.7353	-1.01427	-1.37052	0.03315	0.645758	no
ENSG00000136487.17	GH2	chr17:63872011-63881935	OK	15.8665	4.68198	-1.76079	-1.13734	0.0392	0.672738	no
ENSG00000136542.8	GALNT5	chr2:157257597-157314211	OK	9.96645	3.29714	-1.59587	-1.39209	0.00775	0.432438	no
ENSG00000136883.12	KIF12	chr9:114086125-114099227	OK	25.4383	6.36191	-1.99947	-1.5339	0.0465	0.700866	no
ENSG00000136888.6	ATP6V1G1	chr9:114587745-114598373	OK	19.9807	5.18548	-1.94605	-1.58171	0.0425	0.689698	no
ENSG00000136929.12	HEMGN	chr9:97926790-97944856	OK	18.478	4.98157	-1.89114	-2.49152	0.00245	0.28566	no
ENSG00000137198.9	GMPR	chr6:16238579-16295549	OK	55.0658	17.0167	-1.69421	-1.76898	0.02445	0.604202	no
ENSG00000137337.14	MDC1	chr6:30699806-30717889	OK	49.5074	18.7988	-1.39701	-1.49351	0.0071	0.422499	no
ENSG00000137440.4	FGFBP1	chr4:15935568-15938740	OK	26.2482	8.64255	-1.60269	-2.13144	0.0062	0.407173	no
ENSG00000137460.8	FHDC1	chr4:152936351-152979696	OK	21.856	10.0941	-1.11452	-2.56538	0.00015	0.0637469	no
ENSG00000137575.11	SDCBP	chr8:58552923-58582860	OK	42.7023	16.7278	-1.35206	-1.44791	0.0254	0.607546	no
ENSG00000137970.7	RPL7P9	chr1:96678873-96679620	OK	47.684	20.5882	-1.21169	-1.61846	0.0301	0.636089	no
ENSG00000138166.5	DUSP5	chr10:110497837-110511544	OK	14.3411	7.01599	-1.03144	-1.43403	0.03025	0.637577	no
ENSG00000138411.10	HECW2	chr2:196194369-196593692	OK	14.3705	5.02102	-1.51706	-1.03853	0.0432	0.691785	no
ENSG00000138629.15	UBL7	chr15:74445976-74461182	OK	15.4059	2.69529	-2.51496	-1.15653	0.014	0.519302	no
ENSG00000138646.8	HERC5	chr4:88457116-88506163	OK	12.6697	3.90077	-1.69955	-1.76949	0.0052	0.388617	no
ENSG00000138796.15	HADH	chr4:107989713-108035175	OK	24.5537	9.84851	-1.31796	-1.27888	0.0316	0.642365	no
ENSG00000139133.6	ALG10	chr12:34022280-34056740	OK	17.3695	3.65711	-2.24778	-1.68934	0.0092	0.454414	no
ENSG00000139350.11	NEDD1	chr12:96907222-96953777	OK	7.31525	1.52824	-2.25904	-0.565513	0.00275	0.304283	no
ENSG00000139508.14	SLC46A3	chr13:28700063-28718970	OK	18.6214	7.48851	-1.31421	-1.96023	0.01045	0.475133	no
ENSG00000139631.18	CSAD	chr12:53157662-53207307	OK	100.863	24.7628	-2.02615	-1.51887	0.02075	0.587683	no
ENSG00000139746.15	RBM26	chr13:79311823-79424328	OK	31.3036	11.0408	-1.50348	-2.03732	0.0031	0.315515	no
ENSG00000139880.19	CDH24	chr14:23047061-23057538	OK	21.713	9.34745	-1.21591	-1.6491	0.01685	0.5582	no
ENSG00000140153.17	WDR20	chr14:102080737-102305200	OK	91.334	33.5537	-1.44468	-1.35682	0.01355	0.514405	no
ENSG00000140367.11	UBE2Q2	chr15:75843284-75901078	OK	87.1408	42.4471	-1.03768	-1.40891	0.04735	0.704297	no
ENSG00000140463.13	BBS4	chr15:72686178-72738476	OK	71.5601	19.2703	-1.89278	-2.0368	0.00125	0.200849	no
ENSG00000140474.12	ULK3	chr15:74836115-74843346	OK	62.8748	30.1766	-1.05905	-1.30607	0.0227	0.599423	no
ENSG00000140931.19	CMTM3	chr16:66603873-66613892	OK	39.5808	15.7159	-1.33257	-1.61073	0.00485	0.380544	no
ENSG00000141084.10	RANBP10	chr16:67723065-67806652	OK	35.5039	17.0806	-1.05562	-1.58338	0.0133	0.51216	no
ENSG00000141574.7	SECTM1	chr17:82321023-82334074	OK	34.5297	16.6499	-1.05233	-1.33471	0.03155	0.641724	no
ENSG00000142185.16	TRPM2	chr21:44350162-44443081	OK	28.6283	10.7482	-1.41334	-1.47604	0.02755	0.620083	no
ENSG00000142235.8	LMTK3	chr19:48485270-48513189	OK	16.747	7.00265	-1.25793	-2.44491	0.00165	0.23534	no
ENSG00000142515.14	KLK3	chr19:50854914-50860764	OK	187.667	62.0354	-1.59701	-2.69167	0.0003	0.0979185	no
ENSG00000142534.6	RPS11	chr19:49496364-49499689	OK	65.9301	19.465	-1.76006	-2.27247	0.00075	0.162687	no
ENSG00000142676.12	RPL11	chr1:23691778-23696425	OK	69.2833	19.6746	-1.81617	-2.51166	0.0016	0.233978	no
ENSG00000143013.12	LMO4	chr1:87328467-87348923	OK	20.7352	8.91257	-1.21817	-1.38008	0.02595	0.610878	no
ENSG00000143126.7	CELSR2	chr1:109250018-109275750	OK	91.0284	26.1628	-1.7988	-2.70573	5e-05	0.0257723	yes
ENSG00000143546.9	S100A8	chr1:153390031-153391188	OK	105.501	22.6319	-2.22083	-3.02582	0.00025	0.0861921	no
ENSG00000143549.19	TPM3	chr1:154155303-154194648	OK	55.5376	25.5832	-1.11827	-1.38719	0.01505	0.532452	no
ENSG00000143797.11	MBOAT2	chr2:8852689-9003813	OK	68.1424	14.7565	-2.20721	-2.07476	0.00045	0.128016	no
ENSG00000143842.14	SOX13	chr1:204073114-204127743	OK	85.3916	38.8343	-1.13676	-1.39009	0.0338	0.648113	no
ENSG00000143845.14	ETNK2	chr1:204131061-204152003	OK	59.082	17.6409	-1.74379	-2.02694	0.002	0.256769	no
ENSG00000144224.16	UBXN4	chr2:135741618-135785055	OK	14.3101	5.13583	-1.47836	-0.935475	0.04025	0.678897	no
ENSG00000144320.13	KIAA1715	chr2:175923891-176002839	OK	31.6076	5.99059	-2.3995	-1.66249	5e-05	0.0257723	yes
ENSG00000144668.11	ITGA9	chr3:37452114-37861780	OK	35.8216	9.99239	-1.84193	-1.24071	0.04435	0.69544	no
ENSG00000144935.14	TRPC1	chr3:142724073-142807888	OK	11.7359	1.97678	-2.5697	-1.25605	0.00405	0.353467	no
ENSG00000145335.15	SNCA	chr4:89551355-89841978	OK	55.5524	16.1326	-1.78387	-1.32639	0.04605	0.700474	no
ENSG00000145642.11	FAM159B	chr5:64690307-64718090	OK	63.3666	28.1929	-1.16839	-1.56478	0.01965	0.582894	no
ENSG00000145741.15	BTF3	chr5:73498407-73505635	OK	29.1386	12.1858	-1.25773	-1.24359	0.0337	0.648113	no
ENSG00000146094.13	DOK3	chr5:177483393-177511274	OK	93.9755	38.0645	-1.30384	-1.80975	0.0031	0.315515	no
ENSG00000146374.13	RSPO3	chr6:127118603-127197765	OK	11.0864	4.19612	-1.40166	-1.43024	0.0176	0.562984	no
ENSG00000146839.18	ZAN	chr7:100733625-100797797	OK	7.25758	1.5578	-2.21998	-3.08894	0.00015	0.0637469	no
ENSG00000147164.11	SNX12	chrX:71056331-71073426	OK	23.6805	11.5637	-1.0341	-1.20689	0.0374	0.661922	no
ENSG00000147421.17	HMBOX1	chr8:28890393-29064764	OK	41.7503	20.5129	-1.02525	-1.28973	0.0371	0.661447	no
ENSG00000148215.4	OR5C1	chr9:122788932-122789895	OK	25.0281	8.48151	-1.56115	-1.71695	0.0272	0.616604	no
ENSG00000148484.17	RSU1	chr10:16590610-16817528	OK	19.7422	6.19687	-1.67167	-2.15354	0.0013	0.206021	no
ENSG00000148735.14	PLEKHS1	chr10:113751453-113783429	OK	22.0045	10.0439	-1.13149	-1.93884	0.0062	0.407173	no
ENSG00000149131.15	SERPING1	chr11:57597386-57614853	OK	62.0899	28.2869	-1.13422	-1.25314	0.04495	0.697703	no
ENSG00000150625.16	GPM6A	chr4:175632933-176002664	OK	19.3391	6.86114	-1.495	-1.03207	0.0023	0.274628	no
ENSG00000151414.14	NEK7	chr1:198156962-198322420	OK	20.4619	3.35128	-2.61015	-1.29156	0.0044	0.366502	no
ENSG00000151923.17	TIAL1	chr10:119571801-119597029	OK	33.7821	16.465	-1.03686	-1.26206	0.0127	0.506304	no
ENSG00000152078.9	TMEM56	chr1:95117337-95278940	OK	37.9579	5.22427	-2.8611	-1.95412	0.001	0.187942	no
ENSG00000152583.12	SPARCL1	chr4:87473334-87531061	OK	10.4277	3.34037	-1.64234	-0.919558	0.01245	0.502634	no
ENSG00000152763.16	WDR78	chr1:66812884-66924887	OK	40.2527	14.1648	-1.50677	-1.56351	0.0038	0.345551	no
ENSG00000153391.15	INO80C	chr18:35443868-35497991	OK	179.48	72.5492	-1.3068	-1.6171	0.0187	0.573672	no
ENSG00000153789.12	FAM92B	chr16:85098357-85112508	OK	13.5687	5.96578	-1.1855	-1.28688	0.0397	0.675419	no
ENSG00000154146.12	NRGN	chr11:124739845-124747210	OK	51.7918	9.5579	-2.43796	-2.89414	0.0014	0.218216	no
ENSG00000154920.14	EME1	chr17:50373219-50397888	OK	36.7774	13.4719	-1.44887	-1.28909	0.0406	0.68072	no
ENSG00000155508.13	CNOT8	chr5:154818490-154876793	OK	78.1149	25.7727	-1.59975	-1.44481	0.0116	0.492775	no
ENSG00000155974.11	GRIP1	chr12:66302544-66804186	OK	7.57458	2.44784	-1.62966	-0.423827	0.0334	0.647002	no
ENSG00000156009.9	MAGEA8	chrX:149881140-149885835	OK	23.3217	7.65287	-1.6076	-1.73821	0.007	0.422499	no
ENSG00000156218.12	ADAMTSL3	chr15:83654085-84039842	OK	21.5381	8.63071	-1.31934	-1.55258	0.00505	0.387191	no
ENSG00000156265.15	MAP3K7CL	chr21:29077470-29175889	OK	58.5639	10.6298	-2.4619	-3.03108	5e-05	0.0257723	yes
ENSG00000156508.17	EEF1A1	chr6:73515749-73570596	OK	52.794	21.6969	-1.28289	-1.6058	0.0189	0.574738	no
ENSG00000156973.13	PDE6D	chr2:231732424-231809254	OK	82.0589	14.3157	-2.51906	-2.58499	0.005	0.38563	no
ENSG00000157191.19	NECAP2	chr1:16440671-16460078	OK	57.6147	25.9937	-1.14827	-1.22485	0.0435	0.693071	no
ENSG00000158158.11	CNNM4	chr2:96760901-96811891	OK	46.4357	16.5504	-1.48837	-1.72077	0.00835	0.442669	no
ENSG00000158555.14	GDPD5	chr11:75434639-75525903	OK	72.8997	30.619	-1.25148	-1.74003	0.00635	0.409388	no
ENSG00000158578.18	ALAS2	chrX:55000356-55031064	OK	21.8677	2.65122	-3.04407	-1.41591	0.005	0.38563	no
ENSG00000158747.13	NBL1	chr1:19596976-19658456	OK	32.9441	14.1056	-1.22375	-1.04372	0.0322	0.643774	no
ENSG00000159167.11	STC1	chr8:23841914-23854807	OK	11.0248	5.50503	-1.00193	-1.57394	0.0281	0.623832	no
ENSG00000159346.12	ADIPOR1	chr1:202940822-202958572	OK	19.1512	5.98405	-1.67824	-2.12993	0.0026	0.294572	no
ENSG00000159450.12	TCHH	chr1:152106316-152115454	OK	65.151	22.1287	-1.55787	-4.04705	5e-05	0.0257723	yes
ENSG00000159873.9	CCDC117	chr22:28772673-28789301	OK	23.2424	4.07329	-2.51249	-2.20543	5e-05	0.0257723	yes
ENSG00000160145.15	KALRN	chr3:124080022-124726325	OK	98.1013	47.1708	-1.05638	-1.38347	0.04275	0.690847	no
ENSG00000160447.6	PKN3	chr9:128702522-128724127	OK	11.3407	4.73412	-1.26034	-1.19818	0.04855	0.706281	no
ENSG00000160471.12	COX6B2	chr19:55349305-55363260	OK	116.132	37.7607	-1.62081	-1.95487	0.01465	0.529454	no
ENSG00000162222.13	TTC9C	chr11:62728068-62740293	OK	39.6194	11.8028	-1.74708	-2.10961	0.00125	0.200849	no
ENSG00000162367.11	TAL1	chr1:47216289-47232220	OK	26.4657	9.14684	-1.53278	-1.44209	0.0066	0.413473	no
ENSG00000162407.8	PLPP3	chr1:56494746-56645301	OK	44.1373	13.0997	-1.75246	-2.20694	0.00045	0.128016	no
ENSG00000162494.5	LRRC38	chr1:13474976-13516270	OK	20.1066	6.52738	-1.62309	-2.37026	0.003	0.31236	no
ENSG00000162545.5	CAMK2N1	chr1:20482390-20486220	OK	34.78	10.168	-1.77422	-2.3957	0.0011	0.190569	no
ENSG00000162552.14	WNT4	chr1:22117304-22143969	OK	67.1866	29.4705	-1.1889	-1.42176	0.03735	0.661922	no
ENSG00000162642.13	C1orf52	chr1:85249952-85259672	OK	39.4151	4.05008	-3.28273	-2.76834	5e-05	0.0257723	yes
ENSG00000162687.16	KCNT2	chr1:196225778-196609225	OK	14.9538	5.7543	-1.3778	-2.14356	0.0013	0.206021	no
ENSG00000163145.12	C1QTNF7	chr4:15002673-15446166	OK	13.091	5.36393	-1.28722	-0.917525	0.0431	0.691785	no
ENSG00000163219.11	ARHGAP25	chr2:68679600-68826833	OK	122.662	26.9957	-2.18388	-1.94335	0.00925	0.455802	no
ENSG00000163220.10	S100A9	chr1:153357853-153361027	OK	119.704	6.7723	-4.14368	-3.37353	0.01565	0.543522	no
ENSG00000163346.16	PBXIP1	chr1:154944075-154956123	OK	33.911	15.5494	-1.12489	-1.72998	0.00705	0.422499	no
ENSG00000163527.9	STT3B	chr3:31532637-31637622	OK	19.6258	7.20855	-1.44497	-1.61114	0.00795	0.436318	no
ENSG00000163536.12	SERPINI1	chr3:167735242-167825568	OK	12.5929	4.4201	-1.51046	-1.17171	0.0146	0.528933	no
ENSG00000163631.16	ALB	chr4:73397113-73421412	OK	97.1103	12.5761	-2.94893	-1.31815	0.00135	0.212009	no
ENSG00000163848.19	ZNF148	chr3:125225560-125375354	OK	25.3183	9.62041	-1.39601	-1.16606	0.0369	0.661392	no
ENSG00000163935.13	SFMBT1	chr3:52903571-53130462	OK	44.7327	5.79793	-2.94772	-1.23451	0.01115	0.486359	no
ENSG00000164116.16	GUCY1A3	chr4:155666710-155732349	OK	13.9124	6.43067	-1.11333	-1.39604	0.015	0.532311	no
ENSG00000164619.8	BMPER	chr7:33904910-34155872	OK	28.5379	7.85491	-1.86121	-1.48261	0.0143	0.523161	no
ENSG00000164818.15	DNAAF5	chr7:549196-786475	OK	72.7752	25.2095	-1.52948	-1.47431	0.02165	0.591498	no
ENSG00000164853.8	UNCX	chr7:1232906-1237318	OK	20.5878	5.1242	-2.00639	-2.57179	0.0031	0.315515	no
ENSG00000165188.13	RNF183	chr9:113297092-113303376	OK	66.848	29.8142	-1.16489	-1.44214	0.0348	0.651921	no
ENSG00000165283.15	STOML2	chr9:35099775-35103195	OK	15.7263	4.46802	-1.81548	-1.29745	0.0382	0.667548	no
ENSG00000165355.7	FBXO33	chr14:39397668-39432500	OK	22.9902	7.45385	-1.62496	-1.708	0.0198	0.584347	no
ENSG00000165417.11	GTF2A1	chr14:81175451-81222460	OK	11.2703	3.30094	-1.77157	-1.74962	0.0055	0.394394	no
ENSG00000165917.9	RAPSN	chr11:47437756-47449178	OK	50.8742	18.9857	-1.42202	-1.65845	0.0298	0.634385	no
ENSG00000165923.15	AGBL2	chr11:47659590-47715389	OK	83.3011	41.2557	-1.01374	-1.4423	0.03455	0.651221	no
ENSG00000165953.9	SERPINA12	chr14:94487273-94517844	OK	9.40629	3.8456	-1.29042	-1.43381	0.04725	0.703815	no
ENSG00000166104.14	RP11-299H22.3	chr15:62227895-62253235	OK	57.9751	10.6804	-2.44047	-2.56094	0.0019	0.25169	no
ENSG00000166197.16	NOLC1	chr10:102152175-102163871	OK	23.0251	4.57589	-2.33109	-1.996	0.00065	0.154164	no
ENSG00000166352.15	C11orf74	chr11:36510708-36659290	OK	10.9045	1.77227	-2.62126	-0.610535	0.02395	0.601175	no
ENSG00000166681.13	BEX3	chrX:103376339-103378077	OK	25.0935	9.19175	-1.4489	-1.3639	0.0404	0.679885	no
ENSG00000166710.17	B2M	chr15:44711476-44718877	OK	1566.26	53.5251	-4.87096	-7.40856	5e-05	0.0257723	yes
ENSG00000166924.8	NYAP1	chr7:100483926-100494799	OK	26.4889	10.4347	-1.34399	-1.45549	0.04285	0.691076	no
ENSG00000166987.14	MBD6	chr12:57520709-57547331	OK	53.1757	22.8115	-1.221	-1.26521	0.03955	0.674962	no
ENSG00000167311.13	ART5	chr11:3638502-3642316	OK	30.8904	13.0544	-1.24262	-1.41731	0.0318	0.643041	no
ENSG00000167323.10	STIM1	chr11:3854317-4093210	OK	47.4802	20.6241	-1.203	-1.03517	0.02045	0.587336	no
ENSG00000167525.13	PROCA1	chr17:28703196-28711854	OK	74.1692	33.0265	-1.16719	-1.62256	0.01305	0.509474	no
ENSG00000167595.14	PROSER3	chr19:35758142-35771028	OK	89.1247	42.816	-1.05768	-1.26892	0.04765	0.704971	no
ENSG00000167749.11	KLK4	chr19:50906351-50910738	OK	67.6421	30.6376	-1.14262	-1.81864	0.0091	0.453345	no
ENSG00000167769.4	ACER1	chr19:6306141-6333629	OK	17.3182	7.37253	-1.23206	-1.51717	0.03735	0.661922	no
ENSG00000167778.8	SPRYD3	chr12:53006157-53079420	OK	47.6856	14.1643	-1.75129	-1.5181	0.0216	0.591498	no
ENSG00000167791.12	CABP2	chr11:67518911-67524517	OK	18.5469	4.63772	-1.99969	-1.62655	0.02285	0.600339	no
ENSG00000167850.3	CD300C	chr17:74541107-74546143	OK	27.3604	8.52539	-1.68225	-2.35887	0.00295	0.311515	no
ENSG00000167912.5	RP11-25K19.1	chr8:58805417-59121346	OK	56.7253	21.8311	-1.3776	-1.68258	0.03125	0.639872	no
ENSG00000167996.15	FTH1	chr11:61949820-61967660	OK	170.62	15.3274	-3.4766	-2.74181	0.0026	0.294572	no
ENSG00000168264.10	IRF2BP2	chr1:234604268-234609525	OK	14.5443	3.43896	-2.08042	-1.70866	0.00925	0.455802	no
ENSG00000168497.4	SDPR	chr2:191834301-192195709	OK	36.1088	10.2359	-1.81872	-2.64521	0.00105	0.190569	no
ENSG00000168556.6	ING2	chr4:183504993-183511096	OK	20.7488	6.06634	-1.77413	-1.80318	0.03095	0.639424	no
ENSG00000169126.15	ARMC4	chr10:27812163-27999048	OK	19.1777	7.08262	-1.43707	-1.32632	0.02765	0.620323	no
ENSG00000169223.14	LMAN2	chr5:177331561-177351852	OK	49.6842	21.8311	-1.18641	-1.62813	0.0355	0.655598	no
ENSG00000169429.10	CXCL8	chr4:73740505-73743716	OK	294.331	1.70341	-7.43287	-3.95647	0.00245	0.28566	no
ENSG00000169562.9	GJB1	chrX:71215193-71225516	OK	28.7779	8.62001	-1.7392	-1.91359	0.00395	0.351817	no
ENSG00000169750.8	RAC3	chr17:82031623-82034204	OK	19.3172	4.91713	-1.974	-1.54139	0.0282	0.624454	no
ENSG00000169992.9	NLGN2	chr17:7404873-7419860	OK	38.6908	18.5051	-1.06406	-1.12183	0.0227	0.599423	no
ENSG00000170035.15	UBE2E3	chr2:180967247-181399559	OK	19.2173	4.63938	-2.0504	-1.18757	0.0027	0.300989	no
ENSG00000170043.11	TRAPPC1	chr17:7921858-7949918	OK	22.9329	1.65145	-3.79561	-0.781796	0.00955	0.461628	no
ENSG00000170089.15	RP11-423H2.1	chr5:177809406-177983054	OK	22.2375	9.76232	-1.1877	-0.904778	0.0441	0.69544	no
ENSG00000170248.13	PDCD6IP	chr3:33798351-33869707	OK	53.7497	23.3443	-1.20319	-1.42984	0.0242	0.604202	no
ENSG00000170345.9	FOS	chr14:75278773-75282230	OK	45.4884	20.9327	-1.11974	-1.38486	0.0261	0.612471	no
ENSG00000170370.11	EMX2	chr10:117425193-117549546	OK	66.7235	15.5889	-2.09768	-2.62458	0.00115	0.192815	no
ENSG00000170791.17	CHCHD7	chr8:56211685-56218798	OK	54.2712	25.249	-1.10396	-1.30383	0.02445	0.604202	no
ENSG00000170832.12	USP32	chr17:60179093-60431421	OK	93.8223	43.2558	-1.11704	-1.60171	0.0277	0.620509	no
ENSG00000170848.15	PSG6	chr19:42902078-42937178	OK	77.9941	30.0384	-1.37656	-2.04689	0.0039	0.35127	no
ENSG00000170881.4	RNF139	chr8:124474737-124487914	OK	19.7814	7.3103	-1.43614	-1.54107	0.0086	0.4466	no
ENSG00000170893.3	TRH	chr3:129974304-129977938	OK	29.0493	14.0794	-1.04492	-1.76141	0.0135	0.514405	no
ENSG00000170956.16	CEACAM3	chr19:41796436-41811553	OK	83.7797	40.9954	-1.03114	-1.73459	0.0145	0.527144	no
ENSG00000171135.13	JAGN1	chr3:9890553-9894349	OK	17.0867	4.33299	-1.97944	-1.23371	0.0256	0.608632	no
ENSG00000171195.10	MUC7	chr4:70430491-70482997	OK	20.1381	6.88274	-1.54887	-1.22578	0.0138	0.515927	no
ENSG00000171227.6	TMEM37	chr2:119429900-119438520	OK	86.1167	15.1826	-2.50387	-3.1498	0.00025	0.0861921	no
ENSG00000171450.5	CDK5R2	chr2:218944628-218962162	OK	41.896	19.6359	-1.09332	-2.13969	0.0029	0.309373	no
ENSG00000171490.12	RSL1D1	chr16:11833849-11851585	OK	25.6231	9.95275	-1.36428	-1.57258	0.0008	0.167598	no
ENSG00000171552.12	BCL2L1	chr20:31664451-31723989	OK	33.392	11.9165	-1.48654	-1.46228	0.0052	0.388617	no
ENSG00000171903.16	CYP4F11	chr19:15912366-15934867	OK	37.4564	12.5078	-1.58239	-2.97499	5e-05	0.0257723	yes
ENSG00000171970.12	ZNF57	chr19:2900897-2926807	OK	12.495	4.34357	-1.5244	-1.10917	0.03305	0.645138	no
ENSG00000172020.12	GAP43	chr3:115623323-115721490	OK	31.0415	10.4528	-1.57032	-2.11645	0.00675	0.417346	no
ENSG00000172239.13	PAIP1	chr5:43526266-43557758	OK	67.9922	28.3748	-1.26076	-1.60906	0.02305	0.601175	no
ENSG00000172361.5	CFAP53	chr18:50227192-50266522	OK	10.7324	2.90019	-1.88775	-1.89976	0.02425	0.604202	no
ENSG00000172482.4	AGXT	chr2:240868478-240880502	OK	59.0019	26.6406	-1.14713	-1.96072	0.0064	0.409569	no
ENSG00000172689.1	MS4A10	chr11:60785347-60801305	OK	10.6325	4.62562	-1.20076	-1.5446	0.03295	0.645138	no
ENSG00000173013.5	CCDC96	chr4:6909241-7057952	OK	46.1984	16.5115	-1.48437	-1.60558	0.0416	0.686208	no
ENSG00000173599.13	PC	chr11:66848232-66958376	OK	36.4623	9.4426	-1.94915	-1.3535	0.00535	0.390085	no
ENSG00000173812.10	EIF1	chr17:41688884-41692668	OK	43.2526	16.8565	-1.35948	-2.02724	0.0028	0.306557	no
ENSG00000173852.14	DPY19L1	chr7:34928875-35038271	OK	10.2761	3.72213	-1.4651	-0.637865	0.0357	0.656018	no
ENSG00000173905.8	GOLIM4	chr3:168008676-168095975	OK	13.6211	4.75202	-1.51923	-1.9416	0.00285	0.307824	no
ENSG00000173918.14	C1QTNF1	chr17:79019208-79049788	OK	57.2907	27.9639	-1.03474	-1.51289	0.0261	0.612471	no
ENSG00000174038.12	C9orf131	chr9:35038624-35045991	OK	29.16	11.4053	-1.35428	-1.52417	0.00815	0.437614	no
ENSG00000174080.10	CTSF	chr11:66563462-66568841	OK	35.6116	12.0897	-1.55856	-1.72569	0.00725	0.422499	no
ENSG00000174428.16	GTF2IRD2B	chr7:75092572-75149817	OK	151.151	15.7647	-3.26122	-3.82483	5e-05	0.0257723	yes
ENSG00000174502.18	SLC26A9	chr1:205913047-205943460	OK	42.7379	16.6894	-1.35658	-1.6469	0.0164	0.552075	no
ENSG00000174669.11	SLC29A2	chr11:66347949-66372214	OK	17.3618	7.97266	-1.12278	-1.63297	0.0167	0.555706	no
ENSG00000174775.16	HRAS	chr11:532241-537287	OK	34.1075	12.7671	-1.41766	-1.34741	0.0139	0.517621	no
ENSG00000175084.11	DES	chr2:219418376-219426739	OK	16.9723	6.79497	-1.32065	-1.19755	0.04465	0.697253	no
ENSG00000175787.16	ZNF169	chr9:94259310-94301454	OK	85.2047	41.5263	-1.03691	-1.48275	0.0388	0.670627	no
ENSG00000175832.12	ETV4	chr17:43483864-43610338	OK	69.7129	17.4781	-1.99587	-2.02688	0.0107	0.478764	no
ENSG00000176754.12	LINC00303	chr1:204032446-204041265	OK	19.2079	7.31617	-1.39254	-1.7367	0.01205	0.49884	no
ENSG00000176788.8	BASP1	chr5:17065597-17276843	OK	31.3816	13.8728	-1.17766	-1.49976	0.0299	0.634826	no
ENSG00000177459.10	ERICH5	chr8:98064310-98093610	OK	25.2115	8.02007	-1.6524	-2.08799	0.00285	0.307824	no
ENSG00000177462.6	OR2T8	chr1:247921017-247921956	OK	20.3672	3.16628	-2.68539	-2.09136	0.0337	0.648113	no
ENSG00000177674.15	AGTRAP	chr1:11736083-11754802	OK	36.3348	13.3588	-1.44356	-1.62819	0.0047	0.376434	no
ENSG00000178338.10	ZNF354B	chr5:178859952-178888122	OK	11.5676	3.34352	-1.79065	-1.4983	0.02435	0.604202	no
ENSG00000178573.6	MAF	chr16:79585842-79600714	OK	21.5114	9.93341	-1.11474	-1.40268	0.0328	0.645138	no
ENSG00000179059.9	ZFP42	chr4:187995770-188005050	OK	14.7851	6.57797	-1.16843	-1.67267	0.02065	0.587683	no
ENSG00000179178.10	TMEM125	chr1:43164174-43274002	OK	37.1098	10.1187	-1.87478	-1.69536	0.03355	0.648094	no
ENSG00000179862.6	CITED4	chr1:40861050-40862366	OK	34.4362	16.1933	-1.08853	-1.69809	0.02255	0.598604	no
ENSG00000180176.14	TH	chr11:2163928-2171877	OK	73.271	35.4143	-1.04891	-1.70322	0.0154	0.539337	no
ENSG00000180190.11	TDRP	chr8:489791-545781	OK	10.6527	3.71662	-1.51916	-0.994394	0.04915	0.706281	no
ENSG00000181781.9	ODF3L2	chr19:463345-474983	OK	27.4135	10.468	-1.3889	-1.63295	0.0147	0.530157	no
ENSG00000182545.6	RNASE10	chr14:20505536-20511169	OK	36.8468	14.3192	-1.36358	-1.82258	0.0102	0.471808	no
ENSG00000182580.2	EPHB3	chr3:184561783-184582409	OK	39.1195	15.1558	-1.36801	-1.38832	0.0489	0.706281	no
ENSG00000182898.3	TCHHL1	chr1:152084143-152089064	OK	22.407	6.73433	-1.73435	-3.07271	5e-05	0.0257723	yes
ENSG00000183444.10	OR7E38P	chr7:97966089-97967074	OK	25.2617	10.5412	-1.26091	-1.52734	0.0372	0.661922	no
ENSG00000183576.12	SETD3	chr14:99397745-99480889	OK	27.9735	12.4335	-1.16983	-1.46932	0.0201	0.587336	no
ENSG00000183671.12	GPR1	chr2:206175315-206266243	OK	17.5094	5.58523	-1.64844	-1.01403	0.036	0.656448	no
ENSG00000183726.10	TMEM50A	chr1:25242236-25430192	OK	36.4753	13.6831	-1.41453	-1.2609	0.03735	0.661922	no
ENSG00000184009.9	ACTG1	chr17:81509970-81527776	OK	45.3597	21.7219	-1.06226	-1.34354	0.0307	0.639169	no
ENSG00000184106.8	TREML3P	chr6:41208712-41217947	OK	19.0628	5.90132	-1.69165	-1.48864	0.0349	0.65262	no
ENSG00000184350.9	MRGPRE	chr11:3226060-3232838	OK	25.884	12.5775	-1.04122	-1.43061	0.04235	0.688874	no
ENSG00000184584.12	TMEM173	chr5:139475533-139482935	OK	53.2684	25.5817	-1.05817	-1.4734	0.0141	0.520415	no
ENSG00000184650.10	ODF4	chr17:8339863-8346048	OK	19.0232	6.64395	-1.51765	-1.56986	0.02155	0.591498	no
ENSG00000184672.11	RALYL	chr8:84182786-84921844	OK	25.7943	9.977	-1.37037	-1.3836	0.017	0.560672	no
ENSG00000184828.9	ZBTB7C	chr18:48026672-48410752	OK	36.7284	18.1376	-1.01791	-0.857369	0.0078	0.43337	no
ENSG00000184897.5	H1FX	chr3:129314770-129326225	OK	42.1744	19.0707	-1.14501	-1.68078	0.02865	0.625637	no
ENSG00000185038.14	MROH2A	chr2:233775678-233854566	OK	24.668	5.80385	-2.08756	-0.821265	0.04335	0.692376	no
ENSG00000185101.12	ANO9	chr11:417932-442011	OK	63.702	27.2298	-1.22615	-1.07578	0.0498	0.706281	no
ENSG00000185442.12	FAM174B	chr15:92602909-92809884	OK	95.6268	24.1447	-1.98571	-1.9709	0.00125	0.200849	no
ENSG00000185519.8	FAM131C	chr1:16057768-16073632	OK	24.1628	9.89601	-1.28787	-1.89795	0.00785	0.434756	no
ENSG00000185559.13	DLK1	chr14:100725704-100738224	OK	57.0037	19.9037	-1.51801	-1.42621	0.017	0.560672	no
ENSG00000185652.11	NTF3	chr12:5432111-5521536	OK	55.8803	13.8812	-2.00921	-2.09842	0.0009	0.180208	no
ENSG00000186191.7	BPIFB4	chr20:33079643-33111751	OK	13.1468	2.67675	-2.29616	-1.59573	0.00535	0.390085	no
ENSG00000186831.11	KRT17P2	chr17:18426860-18431848	OK	20.5279	2.76712	-2.89113	-2.18943	0.0091	0.453345	no
ENSG00000187048.12	CYP4A11	chr1:46929176-46941484	OK	28.0969	11.6077	-1.27532	-1.54724	0.00815	0.437614	no
ENSG00000187223.3	LCE2D	chr1:152663395-152664659	OK	38.4361	8.38715	-2.19621	-1.87662	0.02515	0.606442	no
ENSG00000187514.15	PTMA	chr2:231706894-231713541	OK	58.0598	24.1829	-1.26355	-0.937714	0.03335	0.647002	no
ENSG00000187778.13	MCRS1	chr12:49539156-49568153	OK	80.1114	26.5479	-1.59341	-1.91107	0.00545	0.392702	no
ENSG00000187867.8	PALM3	chr19:14053364-14059159	OK	50.2349	21.2273	-1.24277	-2.10948	0.00415	0.355929	no
ENSG00000188677.14	PARVB	chr22:43923738-44172949	OK	45.7034	14.1528	-1.69121	-0.893753	0.03135	0.640049	no
ENSG00000188846.13	RPL14	chr3:40457291-40468587	OK	84.8774	31.2079	-1.44347	-1.93502	0.0289	0.62719	no
ENSG00000196143.4	OR11H13P	chr14:19180290-19181269	OK	25.7772	11.1064	-1.2147	-1.48005	0.04445	0.695646	no
ENSG00000196169.14	KIF19	chr17:74326209-74355820	OK	70.2529	31.6941	-1.14834	-1.77781	0.01665	0.554929	no
ENSG00000196205.8	EEF1A1P5	chr9:133019485-133020874	OK	81.366	27.3565	-1.57254	-2.9144	0.00075	0.162687	no
ENSG00000196273.7	LINC00523	chr14:100657249-100679884	OK	21.6798	10.5671	-1.03677	-1.23603	0.04105	0.68397	no
ENSG00000196476.11	C20orf96	chr20:270862-290778	OK	14.0169	4.31192	-1.70076	-1.75933	0.01705	0.561019	no
ENSG00000197067.5	OR2T32P	chr1:248083633-248084596	OK	30.0805	6.81542	-2.14195	-2.2366	0.0136	0.514405	no
ENSG00000197122.11	SRC	chr20:37344684-37406050	OK	125.398	49.7359	-1.33415	-1.80521	0.0112	0.488131	no
ENSG00000197272.2	IL27	chr16:28499361-28512051	OK	23.2175	7.5303	-1.62443	-1.6654	0.0226	0.598604	no
ENSG00000197428.2	OR51D1	chr11:4639714-4640838	OK	24.5004	10.2127	-1.26244	-1.59337	0.03455	0.651221	no
ENSG00000197467.13	COL13A1	chr10:69801930-69964275	OK	62.4681	18.7657	-1.73502	-1.80658	0.0144	0.525159	no
ENSG00000197595.4	ATP11AUN	chr13:112647043-112684497	OK	12.6708	5.41713	-1.2259	-1.66335	0.0235	0.601175	no
ENSG00000197901.11	SLC22A6	chr11:62936384-62984983	OK	11.1008	5.42445	-1.03312	-1.21198	0.0408	0.682206	no
ENSG00000197905.8	TEAD4	chr12:2959329-3040673	OK	36.5606	15.0152	-1.28386	-1.32727	0.04315	0.691785	no
ENSG00000197982.13	C1orf122	chr1:37802943-37809454	OK	24.5374	9.57073	-1.35828	-1.19008	0.01905	0.576427	no
ENSG00000198049.6	AVPR1B	chr1:206109691-206117699	OK	23.429	10.8561	-1.10979	-1.60033	0.0137	0.514405	no
ENSG00000198157.10	HMGN5	chrX:81113700-81201942	OK	20.1939	7.08191	-1.51171	-1.24402	0.01365	0.514405	no
ENSG00000198176.12	TFDP1	chr13:113584720-113641470	OK	19.5832	3.07988	-2.66867	-1.72601	0.00065	0.154164	no
ENSG00000198435.3	NRARP	chr9:137300481-137302251	OK	25.4243	11.269	-1.17385	-1.85833	0.01195	0.49884	no
ENSG00000198788.8	MUC2	chr11:1074874-1110511	OK	19.2041	3.40899	-2.494	-2.52241	5e-05	0.0257723	yes
ENSG00000198842.9	DUSP27	chr1:167052550-167166479	OK	40.2111	17.3476	-1.21285	-2.25812	0.0008	0.167598	no
ENSG00000198920.9	KIAA0753	chr17:6578147-6651634	OK	69.0228	18.9351	-1.86601	-1.40635	0.018	0.565528	no
ENSG00000203711.11	C6orf99	chr6:158869938-158910353	OK	63.3432	13.5572	-2.22414	-1.76469	0.01215	0.49884	no
ENSG00000204001.9	LCN8	chr9:136754385-136758543	OK	31.4469	15.2111	-1.0478	-1.68659	0.0077	0.430803	no
ENSG00000204065.2	TCEAL5	chrX:103273690-103276872	OK	39.1745	6.50901	-2.5894	-2.9984	0.00165	0.23534	no
ENSG00000204071.10	TCEAL6	chrX:102140475-102142970	OK	40.3377	18.7857	-1.1025	-1.67721	0.02275	0.599678	no
ENSG00000204104.11	TRAF3IP1	chr2:238320440-238400900	OK	52.4493	5.67681	-3.20777	-3.54012	5e-05	0.0257723	yes
ENSG00000204356.12	NELFE	chr6:31952086-31969755	OK	24.6939	9.02222	-1.4526	-0.729203	0.0416	0.686208	no
ENSG00000204362.6	RP11-380J14.1	chr1:17189782-17201733	OK	34.8133	16.7091	-1.059	-2.31079	0.0006	0.146993	no
ENSG00000204371.11	EHMT2	chr6:31879758-31897687	OK	43.4919	21.0694	-1.04559	-1.45475	0.03235	0.643785	no
ENSG00000204481.7	PRAMEF14	chr1:13342033-13347134	OK	20.8958	6.81566	-1.61629	-1.98053	0.01495	0.531624	no
ENSG00000204592.8	HLA-E	chr6:30489466-30494205	OK	47.4046	19.2536	-1.2999	-1.74107	0.01775	0.563626	no
ENSG00000204941.13	PSG5	chr19:42977462-43186536	OK	27.0205	8.08018	-1.74159	-1.32892	0.01505	0.532452	no
ENSG00000205312.8	KRT17P4	chr17:16847634-16852777	OK	22.1938	9.51494	-1.22189	-1.30104	0.02785	0.621462	no
ENSG00000205542.10	TMSB4X	chrX:12975107-12977227	OK	381.407	9.09046	-5.39083	-6.44437	5e-05	0.0257723	yes
ENSG00000205959.3	RP11-689P11.2	chr4:8366281-8512610	OK	22.0607	8.51971	-1.3726	-1.45384	0.02225	0.597234	no
ENSG00000205976.4	RP11-404K5.2	chr5:7299773-7306592	OK	18.5049	8.28578	-1.1592	-1.83894	0.0141	0.520415	no
ENSG00000206532.2	RP11-553A10.1	chr3:110888383-110893476	OK	24.6291	5.70225	-2.11076	-1.77796	0.0327	0.645138	no
ENSG00000211448.11	DIO2	chr14:80197526-80455469	OK	46.1634	10.9001	-2.08241	-1.56892	0.0029	0.309373	no
ENSG00000213047.11	DENND1B	chr1:197504747-197775696	OK	37.1493	11.2287	-1.72614	-1.51644	0.0137	0.514405	no
ENSG00000213071.10	LPAL2	chr6:160453427-160511124	OK	21.7797	5.79829	-1.90928	-1.70112	0.03275	0.645138	no
ENSG00000213212.3	NCLP1	chr9:136791354-136841187	OK	38.1644	11.2202	-1.76613	-1.4792	0.0442	0.69544	no
ENSG00000213225.7	NOC2LP1	chr2:130229378-130232106	OK	73.3351	36.4515	-1.00853	-1.59761	0.028	0.622674	no
ENSG00000213373.7	LINC00671	chr17:42874669-42898704	OK	23.1922	10.6292	-1.12561	-1.28185	0.0416	0.686208	no
ENSG00000214012.4	KRT18P38	chr6:19324987-19840684	OK	34.6161	9.65401	-1.84224	-1.70007	0.0301	0.636089	no
ENSG00000214141.4	ACTN4P2	chr1:37776669-37779418	OK	27.016	9.99956	-1.43388	-2.16551	0.00535	0.390085	no
ENSG00000214253.8	FIS1	chr7:101239457-101252316	OK	34.4318	14.2162	-1.27621	-1.32567	0.02765	0.620323	no
ENSG00000214514.7	KRT42P	chr17:41626326-41640199	OK	76.7388	34.3458	-1.15982	-1.47796	0.0359	0.656234	no
ENSG00000214691.7	AC104654.1	chr2:41877073-41894046	OK	49.0333	18.821	-1.38142	-1.81616	0.0074	0.424044	no
ENSG00000214706.10	IFRD2	chr3:50279026-50299468	OK	102.818	45.1886	-1.18607	-1.39006	0.04375	0.693446	no
ENSG00000214872.8	SMTNL1	chr11:57542640-57550274	OK	35.9154	10.9035	-1.71981	-2.64522	0.00105	0.190569	no
ENSG00000214946.13	TBC1D26	chr17:15699576-15749315	OK	56.1395	19.9472	-1.49283	-1.37472	0.0153	0.538006	no
ENSG00000215117.5	LINC00588	chr8:57279542-57284731	OK	19.0788	9.44989	-1.0136	-1.4913	0.0378	0.663923	no
ENSG00000215333.3	KRT18P23	chr22:44566964-44568247	OK	34.4672	11.2063	-1.62091	-2.32855	0.00405	0.353467	no
ENSG00000215452.3	ZNF663P	chr20:46364550-46459276	OK	16.271	5.44102	-1.58035	-1.59671	0.0307	0.639169	no
ENSG00000215529.12	EFCAB8	chr20:32858922-32961609	OK	15.8141	5.92923	-1.41529	-1.16981	0.04855	0.706281	no
ENSG00000215807.4	KRT18P65	chr6:112361436-112362722	OK	29.8624	11.7802	-1.34196	-1.83087	0.0143	0.523161	no
ENSG00000217555.12	CKLF	chr16:66552562-66579137	OK	8.93343	1.72825	-2.3699	-0.494059	0.0373	0.661922	no
ENSG00000218048.2	RP3-407E4.4	chr6:63440765-63443580	OK	23.9432	8.81391	-1.44176	-1.59122	0.0358	0.656018	no
ENSG00000218283.2	MORF4L1P1	chr1:220148292-220272454	OK	42.8686	16.0225	-1.41983	-1.58883	0.04055	0.680649	no
ENSG00000220161.4	FLJ35934	chr17:18411158-18414380	OK	40.3777	16.071	-1.3291	-2.38401	0.00335	0.325375	no
ENSG00000223489.1	NEFHP1	chr1:116739980-116742609	OK	55.7787	19.5978	-1.50903	-3.20497	5e-05	0.0257723	yes
ENSG00000223543.1	TCEAL4P1	chr13:36741877-36742465	OK	72.5854	17.8551	-2.02334	-2.28004	0.00845	0.444575	no
ENSG00000223609.7	HBD	chr11:5232677-5235370	OK	22.3151	5.1222	-2.12319	-1.35797	0.015	0.532311	no
ENSG00000223651.1	RP5-1121H13.1	chr20:41991139-42063969	OK	44.542	17.6685	-1.33399	-2.6038	0.00075	0.162687	no
ENSG00000223714.1	RP5-1172N10.2	chrX:41275738-41276778	OK	28.7582	7.85527	-1.87224	-1.9054	0.0246	0.605091	no
ENSG00000223810.2	KRT8P28	chr1:151949522-151950912	OK	28.8965	9.55924	-1.59593	-2.20207	0.0076	0.427505	no
ENSG00000224082.1	UBTFL8	chr3:5080211-5084429	OK	22.0692	9.38108	-1.23421	-1.95639	0.0103	0.472231	no
ENSG00000224177.6	LINC00570	chr2:11393980-11403077	OK	28.5237	11.0763	-1.36468	-1.34011	0.0286	0.625464	no
ENSG00000224184.5	MIR3681HG	chr2:11848621-12578348	OK	17.2925	5.1759	-1.74026	-1.13929	0.01645	0.552686	no
ENSG00000224596.7	ZMIZ1-AS1	chr10:78943327-79067895	OK	37.025	17.1125	-1.11345	-1.67351	0.01535	0.538491	no
ENSG00000224682.1	SOCS5P2	chr9:135447445-135450154	OK	16.673	7.01355	-1.2493	-1.49807	0.03755	0.663224	no
ENSG00000224697.1	NEFMP1	chr10:53802770-55627942	OK	78.2307	25.6994	-1.606	-1.80185	0.01705	0.561019	no
ENSG00000224709.1	OR11M1P	chr12:48627887-48628782	OK	40.9227	17.0934	-1.25946	-1.6669	0.02365	0.601175	no
ENSG00000224791.1	KRT18P39	chr2:203764294-203765593	OK	25.3073	5.96358	-2.0853	-2.38069	0.00785	0.434756	no
ENSG00000224861.1	YBX1P1	chr14:66012829-66013789	OK	41.7728	18.2523	-1.19449	-1.73326	0.01825	0.567899	no
ENSG00000225271.1	RP11-66N5.2	chrX:8980424-8982505	OK	22.9528	5.89179	-1.96189	-2.79845	0.00095	0.18663	no
ENSG00000225648.5	SBDSP1	chr7:72829424-72836701	OK	95.8922	15.2157	-2.65586	-2.96022	0.001	0.187942	no
ENSG00000225856.2	PCNPP2	chr9:88970886-88971341	OK	55.6244	12.1046	-2.20016	-1.71818	0.04975	0.706281	no
ENSG00000226034.2	NANOGNBP1	chr2:100660198-100660678	OK	54.5842	10.0092	-2.44716	-1.95667	0.04635	0.700474	no
ENSG00000226068.1	HNRNPA3P4	chr6:48149202-48150005	OK	24.8204	3.86787	-2.68191	-2.05407	0.03605	0.657015	no
ENSG00000227039.6	ITGB2-AS1	chr21:44885952-44931989	OK	34.6937	14.1796	-1.29085	-1.13343	0.04155	0.686208	no
ENSG00000227087.4	RBMX2P5	chr5:80331572-80332541	OK	35.5664	9.40097	-1.91963	-2.27521	0.0065	0.412419	no
ENSG00000227766.1	HCG4P5	chr6:29941259-29945884	OK	39.6519	3.85317	-3.36327	-2.42967	0.03275	0.645138	no
ENSG00000228021.7	RP11-383C5.3	chr10:125683228-125764143	OK	49.3418	12.5858	-1.97102	-1.67889	0.0033	0.323842	no
ENSG00000228135.1	LINC01494	chr2:218900810-218930636	OK	20.2266	3.51418	-2.52499	-2.07954	0.02105	0.588699	no
ENSG00000228288.6	PCAT6	chr1:202810953-202812156	OK	27.3757	9.39707	-1.54261	-1.3715	0.0475	0.704817	no
ENSG00000228809.2	RP4-705D16.3	chr20:16714843-16742563	OK	27.233	6.71947	-2.01893	-1.89028	0.03105	0.639424	no
ENSG00000228862.3	RP11-91I20.3	chr8:60631508-60636271	OK	25.7099	9.95745	-1.36847	-1.65044	0.0229	0.600743	no
ENSG00000228966.2	HOMER2P1	chr14:106460091-106461055	OK	40.7283	18.451	-1.14234	-1.65922	0.02365	0.601175	no
ENSG00000229205.2	LINC00200	chr10:1159767-1164672	OK	48.5193	18.6494	-1.37943	-1.65477	0.0216	0.591498	no
ENSG00000229644.6	NAMPTP1	chr10:36521720-36524234	OK	13.4392	4.00379	-1.74701	-2.3029	0.0035	0.33099	no
ENSG00000229743.2	LINC01159	chr2:104853284-104926052	OK	52.4785	18.1181	-1.53429	-1.53165	0.0274	0.619116	no
ENSG00000230271.1	RP11-548K12.5	chr7:57772583-57773381	OK	64.1466	25.4465	-1.3339	-1.71113	0.0206	0.587475	no
ENSG00000230387.2	RP4-737E23.2	chr20:23187960-23190307	OK	62.8707	16.6485	-1.917	-3.00387	0.00045	0.128016	no
ENSG00000231023.6	LINC00326	chr6:133088079-133106578	OK	21.0664	5.50406	-1.93637	-2.18643	0.00335	0.325375	no
ENSG00000231274.5	SBK3	chr19:55540655-55545543	OK	118.75	25.0753	-2.24359	-2.26675	0.0021	0.264712	no
ENSG00000231324.1	AP000696.2	chr21:36632680-36637033	OK	28.2497	6.99929	-2.01296	-2.29347	0.0085	0.444957	no
ENSG00000231645.2	KRT17P6	chr17:20512559-20517479	OK	30.8421	13.5018	-1.19175	-1.40469	0.04575	0.69969	no
ENSG00000231721.6	LINC-PINT	chr7:130941759-131497694	OK	33.2281	10.7547	-1.62743	-1.13728	0.0244	0.604202	no
ENSG00000231741.2	RP11-213G2.5	chr9:85934587-85936599	OK	21.5642	6.69417	-1.68766	-2.13408	0.00755	0.427505	no
ENSG00000231841.1	RP11-206F17.2	chr4:152927445-152928207	OK	40.646	14.8962	-1.44817	-1.75484	0.0253	0.607527	no
ENSG00000231924.9	PSG1	chr19:42866463-42879822	OK	56.1741	23.9215	-1.2316	-1.67718	0.01285	0.507281	no
ENSG00000231977.1	RP5-963E22.4	chr20:63166796-63180903	OK	51.2336	11.3622	-2.17285	-1.91807	0.0261	0.612471	no
ENSG00000232060.3	SLC4A1APP1	chr9:30388934-30575012	OK	59.7428	21.0571	-1.50446	-1.51607	0.04995	0.706281	no
ENSG00000232359.1	AC104777.1	chr2:150595101-150635348	OK	63.1422	7.75635	-3.02515	-1.70698	0.0216	0.591498	no
ENSG00000232422.1	KNOP1P4	chr6:72621791-73198851	OK	64.2413	20.6579	-1.63681	-2.04034	0.0144	0.525159	no
ENSG00000232497.1	ADIPOR1P1	chr10:22162991-22165794	OK	21.9675	5.88671	-1.89984	-1.96572	0.01925	0.578944	no
ENSG00000233755.1	RP4-799D16.1	chr1:25043706-25113120	OK	35.1053	4.51706	-2.95823	-1.98971	0.0243	0.604202	no
ENSG00000233760.1	AC004947.2	chr7:26551821-26557200	OK	43.5023	12.7528	-1.77027	-1.4311	0.01465	0.529454	no
ENSG00000233901.5	LINC01503	chr9:129332299-129359538	OK	14.2907	4.49932	-1.6673	-1.16601	0.04505	0.697799	no
ENSG00000234042.1	RP11-452D2.2	chr9:63703064-63703755	OK	70.9697	31.4847	-1.17255	-1.74158	0.02225	0.597234	no
ENSG00000234297.2	RP11-54D18.4	chr9:14987301-15146401	OK	50.9906	16.8922	-1.59387	-1.66278	0.0246	0.605091	no
ENSG00000234378.1	AC098828.2	chr2:20063855-20106829	OK	26.9564	7.06365	-1.93214	-1.78941	0.0384	0.669268	no
ENSG00000234801.3	MORF4	chr4:173615935-173616906	OK	40.663	14.0747	-1.53061	-2.08116	0.0097	0.463499	no
ENSG00000235020.4	RP11-109I13.2	chr10:18140676-18659285	OK	50.8328	17.2903	-1.5558	-1.37626	0.04765	0.704971	no
ENSG00000235049.1	LINC00940	chr12:1929201-1936574	OK	30.7642	15.1858	-1.01854	-1.90122	0.00855	0.446229	no
ENSG00000235218.2	AC092638.2	chr2:193276667-193277614	OK	60.2512	19.9356	-1.59564	-2.43156	0.0024	0.281405	no
ENSG00000235370.6	DNM1P51	chr15:84398315-84411701	OK	21.2111	6.90927	-1.61822	-1.26393	0.04395	0.694186	no
ENSG00000235387.2	LINC00961	chr9:35909482-35937153	OK	21.97	10.8141	-1.02262	-1.34151	0.0355	0.655598	no
ENSG00000235552.4	RPL6P27	chr18:6462143-6463015	OK	33.5758	15.3328	-1.1308	-1.43082	0.04395	0.694186	no
ENSG00000235601.1	BARX1-AS1	chr9:93955596-93959140	OK	41.1642	13.3245	-1.62731	-1.64918	0.01415	0.521337	no
ENSG00000235972.1	RP11-472G23.10	chr6:150040546-150042033	OK	21.3349	6.21635	-1.77908	-1.83988	0.03735	0.661922	no
ENSG00000235979.8	AC004448.5	chr17:19417803-19492991	OK	428.691	30.3459	-3.82036	-5.60683	5e-05	0.0257723	yes
ENSG00000235994.4	RP3-470B24.5	chr6:167975923-167979776	OK	29.5014	13.0562	-1.17605	-1.43738	0.0425	0.689698	no
ENSG00000236155.6	RP11-231P20.2	chr1:26209740-26229840	OK	36.007	9.43991	-1.93143	-1.95138	0.0165	0.553295	no
ENSG00000236683.3	HMGA1P1	chrX:26748028-26749090	OK	31.4827	15.5093	-1.02142	-1.41281	0.0477	0.704971	no
ENSG00000237290.1	LINC01343	chr1:38209033-38214767	OK	16.7732	7.3614	-1.18811	-1.77443	0.01585	0.546096	no
ENSG00000237569.1	TUBAP	chr21:23407657-23409128	OK	15.208	4.64684	-1.71051	-1.79767	0.02155	0.591498	no
ENSG00000237579.2	LINC01514	chr10:101176322-101194147	OK	16.1895	4.70703	-1.78217	-1.56922	0.04865	0.706281	no
ENSG00000237747.1	RP11-65B23.3	chr9:87741232-87741953	OK	38.7328	9.22004	-2.07071	-2.0888	0.01785	0.564049	no
ENSG00000237765.6	FAM200B	chr4:15604538-15738313	OK	9.12532	3.58225	-1.34901	-0.457352	0.0336	0.648113	no
ENSG00000237840.6	FAM21FP	chr10:45706430-45792961	OK	67.9752	28.6035	-1.24882	-1.40586	0.03995	0.677348	no
ENSG00000237846.1	RP11-216M21.1	chr9:40105821-40106527	OK	39.7488	10.3041	-1.94769	-2.23862	0.026	0.611502	no
ENSG00000237849.1	NFYAP1	chr13:63975450-63976422	OK	31.444	8.1944	-1.94008	-2.17792	0.0129	0.507281	no
ENSG00000239605.8	C2orf61	chr2:46899274-47176601	OK	52.0289	17.41	-1.5794	-1.28404	0.04225	0.688538	no
ENSG00000239978.1	OR7E53P	chr3:125734294-125735198	OK	34.4425	13.5944	-1.34118	-1.69677	0.02565	0.608632	no
ENSG00000240280.6	TCAM1P	chr17:63849291-63864379	OK	47.3022	8.22749	-2.52338	-2.23756	0.00015	0.0637469	no
ENSG00000242407.1	CTD-2377D24.4	chr17:48733090-48733888	OK	144.01	25.4788	-2.4988	-3.12465	0.0011	0.190569	no
ENSG00000242686.4	RP11-1191J2.2	chr4:625583-670782	OK	52.496	23.2798	-1.17313	-1.29886	0.04685	0.701874	no
ENSG00000243016.1	RP11-305F5.2	chr3:127221193-127221881	OK	56.9252	25.5473	-1.1559	-1.57222	0.0325	0.645138	no
ENSG00000243156.7	MICAL3	chr22:17787648-18024559	OK	151.73	72.2431	-1.07058	-1.3103	0.0473	0.703956	no
ENSG00000245322.6	RP11-15B17.1	chr4:99948085-100215505	OK	49.3703	13.2623	-1.89631	-1.69942	0.04225	0.688538	no
ENSG00000248109.2	CTC-295J13.3	chr5:148221649-148243580	OK	36.9301	13.6613	-1.4347	-2.09215	0.00435	0.364378	no
ENSG00000248452.2	RP11-324H7.1	chr4:26111864-26113839	OK	12.3965	2.43797	-2.34618	-2.17791	0.0183	0.568605	no
ENSG00000249438.2	KRT18P45	chr5:80288448-80289781	OK	19.2781	6.56128	-1.55491	-1.82399	0.01715	0.561019	no
ENSG00000249767.1	ENPP7P10	chr4:9079022-9141608	OK	24.1463	9.81223	-1.29915	-1.50048	0.0443	0.69544	no
ENSG00000249859.8	PVT1	chr8:127794532-128101253	OK	79.9536	28.9258	-1.46681	-1.2525	0.0043	0.362817	no
ENSG00000250304.2	ZBED1P1	chr4:110291643-110293573	OK	19.2173	8.46146	-1.18343	-1.72227	0.0224	0.597519	no
ENSG00000250374.3	TRIM75P	chr4:165059147-165060554	OK	21.2766	4.91523	-2.11394	-2.37354	0.00735	0.42351	no
ENSG00000250563.1	KNOP1P5	chr8:126072586-126074231	OK	32.3932	7.75428	-2.06262	-2.62464	0.0028	0.306557	no
ENSG00000250910.7	AC097467.2	chr4:155173715-155381694	OK	66.7989	27.3469	-1.28845	-1.31576	0.0091	0.453345	no
ENSG00000251066.1	CTC-534B23.1	chr5:85549408-85549952	OK	84.8721	36.5984	-1.21351	-1.64913	0.0321	0.643774	no
ENSG00000251515.1	CCDC11P1	chr5:39571477-39572639	OK	29.2205	13.1509	-1.15181	-1.61466	0.03205	0.643774	no
ENSG00000251568.1	ALG3P1	chr5:5375722-5376836	OK	35.0319	17.4274	-1.00731	-1.47615	0.03965	0.675419	no
ENSG00000251574.6	RP11-6N13.1	chr5:104383297-105392970	OK	11.2928	2.11016	-2.41998	-0.535538	0.0205	0.587336	no
ENSG00000253276.2	CCDC71L	chr7:106372250-106770207	OK	23.4924	9.92023	-1.24375	-1.79799	0.0121	0.49884	no
ENSG00000253308.2	RP1-170O19.17	chr7:27239242-27241228	OK	42.6965	16.3545	-1.38443	-1.63496	0.02465	0.605606	no
ENSG00000253320.5	AZIN1-AS1	chr8:102826356-102977876	OK	39.4828	9.22905	-2.09697	-1.22343	0.00455	0.370114	no
ENSG00000253422.1	CTB-47B8.4	chr5:158078098-158078764	OK	27.0358	5.25922	-2.36195	-1.80914	0.04545	0.699313	no
ENSG00000253725.1	RP11-21I4.2	chr5:178840096-178841134	OK	42.587	16.4289	-1.37418	-1.92804	0.01245	0.502634	no
ENSG00000253831.1	ETV3L	chr1:157092043-157099808	OK	26.2899	12.5025	-1.07229	-1.79432	0.01345	0.514405	no
ENSG00000253844.1	RP11-546K22.1	chr8:51961457-52022974	OK	56.6095	12.2502	-2.20824	-2.3748	0.01095	0.482895	no
ENSG00000254076.1	CTD-3145H4.1	chr8:137696723-137698467	OK	44.2748	11.1522	-1.98916	-3.27044	0.0003	0.0979185	no
ENSG00000254384.1	MTND6P19	chr8:36278959-36279483	OK	43.5521	6.07325	-2.8422	-2.05087	0.03835	0.668733	no
ENSG00000254737.1	OR10G4	chr11:124015574-124016510	OK	17.8113	4.40668	-2.01503	-1.72241	0.03075	0.639424	no
ENSG00000254832.1	OR4A40P	chr11:48512272-48513220	OK	18.5078	4.95389	-1.9015	-1.74115	0.04145	0.686208	no
ENSG00000255484.2	RP11-65M17.1	chr11:112393117-112621729	OK	13.8943	4.67963	-1.57003	-1.65271	0.0307	0.639169	no
ENSG00000255595.2	RP4-809F18.1	chr12:126191262-126361065	OK	36.7431	13.6917	-1.42417	-1.22789	0.04435	0.69544	no
ENSG00000256563.2	NANOGNBP2	chr12:132972337-132972890	OK	51.6724	11.041	-2.22652	-2.08348	0.02605	0.612263	no
ENSG00000256713.7	PGA5	chr11:61222215-61251448	OK	35.1689	11.8711	-1.56684	-1.67713	0.0178	0.56401	no
ENSG00000256852.1	KNOP1P1	chr12:24566963-24584549	OK	43.2753	12.3134	-1.81332	-1.85566	0.02725	0.616932	no
ENSG00000257943.2	RP11-167N24.3	chr12:95311311-95442482	OK	16.8843	3.01933	-2.48339	-1.03583	0.0286	0.625464	no
ENSG00000258010.3	RP11-210M15.1	chr15:80404349-80597937	OK	63.7006	9.50104	-2.74515	-2.86184	0.00225	0.272091	no
ENSG00000258647.5	LINC00930	chr15:92567817-92572042	OK	30.5287	8.79239	-1.79584	-1.71948	0.0106	0.477347	no
ENSG00000258725.1	PRC1-AS1	chr15:90966037-90995629	OK	33.716	7.20597	-2.22617	-1.68008	0.04235	0.688874	no
ENSG00000258878.1	CTD-2509G16.3	chr14:65234514-65235101	OK	64.6713	16.2936	-1.98882	-2.17879	0.00965	0.462596	no
ENSG00000259043.1	BRD7P1	chr14:23749235-23751150	OK	25.6851	11.6216	-1.14413	-1.842	0.0129	0.507281	no
ENSG00000259102.2	SMARCE1P3	chr14:21162512-21163743	OK	24.0524	10.5663	-1.18671	-1.5748	0.0384	0.669268	no
ENSG00000259362.2	RP11-307C19.1	chr15:77525539-77534110	OK	34.8324	14.0281	-1.31211	-2.81828	0.0002	0.076	no
ENSG00000260027.4	HOXB7	chr17:48607226-48634932	OK	36.3474	10.6535	-1.77053	-1.42739	0.03315	0.645758	no
ENSG00000260144.1	RP11-361M10.3	chr15:72605182-72636919	OK	32.7049	4.91819	-2.73331	-1.98935	0.0423	0.688874	no
ENSG00000260776.5	RP11-114H24.2	chr15:77914216-77926846	OK	26.0516	10.3248	-1.33526	-1.86363	0.00875	0.449145	no
ENSG00000261303.5	RP11-160C18.2	chr15:78624118-78735495	OK	23.4328	2.64242	-3.1486	-1.08105	0.02815	0.623878	no
ENSG00000261667.1	LY6L	chr8:143080456-143083001	OK	28.0798	8.95743	-1.64838	-1.8604	0.02055	0.587336	no
ENSG00000261706.1	LINC00165	chr21:44994361-44995185	OK	40.3708	15.3801	-1.39225	-1.67762	0.0277	0.620509	no
ENSG00000261949.5	GFY	chr19:49423748-49428818	OK	19.5309	7.97969	-1.29136	-1.83752	0.0163	0.549775	no
ENSG00000262484.1	CCER2	chr19:38908979-38912158	OK	22.6069	9.3344	-1.27614	-1.38672	0.03575	0.656018	no
ENSG00000264172.1	PDLIM1P3	chr17:27002660-27003259	OK	40.3054	14.9363	-1.43215	-1.49688	0.04375	0.693447	no
ENSG00000265843.2	LINC01029	chr18:77971293-77993722	OK	24.0978	7.46838	-1.69003	-1.58235	0.01825	0.567899	no
ENSG00000266227.1	NPM1P2	chr18:26204868-26205904	OK	36.6867	14.8798	-1.3019	-1.67239	0.0237	0.601175	no
ENSG00000266412.5	NCOA4	chr10:46005087-46030714	OK	22.726	5.17168	-2.13564	-3.12517	0.0001	0.0458678	yes
ENSG00000267075.1	RP11-434D2.3	chr17:20542973-20550963	OK	10.6457	4.73567	-1.16863	-1.9304	0.0082	0.437614	no
ENSG00000270499.1	MKI67P1	chrX:46560927-46562749	OK	21.7393	8.85194	-1.29624	-1.75882	0.01575	0.544814	no
ENSG00000270713.1	RP11-506K19.2	chr14:38973398-38974085	OK	37.0537	14.3356	-1.37001	-1.50919	0.04995	0.706281	no
ENSG00000271235.1	RP11-1037D22.1	chr3:22811389-22812047	OK	28.321	4.63565	-2.61103	-1.85862	0.04595	0.700474	no
ENSG00000271503.5	CCL5	chr17:35868966-35885863	OK	26.5884	9.33303	-1.51038	-1.77759	0.0139	0.517621	no
ENSG00000271654.1	RP11-685B14.3	chr8:18387107-18387777	OK	63.2994	26.1893	-1.27322	-1.5769	0.03265	0.645138	no
ENSG00000272512.1	RP11-54O7.17	chr1:995965-998051	OK	22.9337	8.98775	-1.35144	-2.07483	0.00655	0.413074	no
ENSG00000272636.3	DOC2B	chr17:142788-181636	OK	26.3735	13.0997	-1.00956	-1.41928	0.0118	0.49601	no
ENSG00000272768.1	RP4-673M15.1	chr7:44876292-44886393	OK	40.1862	14.1561	-1.50528	-1.74121	0.02755	0.620083	no
ENSG00000272933.1	RP11-47A8.5	chr10:102642791-102644140	OK	26.0594	9.06119	-1.52403	-2.04335	0.0081	0.437434	no
ENSG00000273038.2	RP11-479G22.8	chr10:32887254-32889311	OK	18.2039	7.33414	-1.31155	-1.91433	0.01095	0.482895	no
ENSG00000273111.5	LYPD4	chr19:41837073-41844697	OK	28.8551	13.7815	-1.0661	-1.78855	0.009	0.452914	no
ENSG00000273254.1	RP1-100J12.1	chr21:29024254-29054488	OK	77.3547	21.2568	-1.86356	-1.82402	0.02775	0.620694	no
ENSG00000274012.1	RN7SL2	chr14:49861175-49864379	OK	40755.5	3627.5	-3.48995	-3.47264	0.0009	0.180208	no
ENSG00000275265.1	RP11-15J22.8	chr12:122501186-122501641	OK	121.132	29.2306	-2.05102	-2.36063	0.00955	0.461628	no
ENSG00000275302.1	CCL4	chr17:36103589-36105621	OK	40.7895	17.2029	-1.24554	-1.7635	0.0128	0.506551	no
ENSG00000275807.1	RP11-1348G14.8	chr16:28822430-28837237	OK	39.6315	9.78471	-2.01804	-2.18422	0.0102	0.471808	no
ENSG00000276070.4	CCL4L2	chr17:36210923-36212878	OK	72.5044	23.7096	-1.6126	-2.41836	0.0002	0.076	no
ENSG00000276085.1	CCL3L3	chr17:36183234-36196758	OK	70.0188	22.2865	-1.65158	-2.00033	0.004	0.353467	no
ENSG00000276807.1	RP11-8P11.4	chr15:73730047-73731711	OK	24.7067	12.2508	-1.01203	-1.59275	0.02945	0.631583	no
ENSG00000276952.1	RP5-965G21.6	chr20:25248068-25390983	OK	81.3285	21.1695	-1.94177	-1.63889	0.0431	0.691785	no
ENSG00000276980.1	CTD-3128G10.7	chr19:6677703-6737603	OK	48.2909	12.5296	-1.9464	-1.98483	0.0244	0.604202	no
ENSG00000277363.4	SRCIN1	chr17:38530015-38605930	OK	89.5814	38.4442	-1.22043	-1.99512	0.00175	0.241338	no
ENSG00000277443.2	MARCKS	chr6:113857361-113863471	OK	9.97359	3.93608	-1.34135	-2.06053	0.0079	0.436134	no
ENSG00000277632.1	CCL3	chr17:36072865-36090169	OK	27.7948	7.50275	-1.88932	-2.19146	0.0021	0.264712	no
ENSG00000277865.4	GOLGA6L22	chr15:22458902-22469230	OK	13.5164	4.99672	-1.43566	-2.37876	0.00245	0.28566	no
ENSG00000278480.1	RP5-903E17.2	chr1:15226372-15227549	OK	30.0596	11.4018	-1.39857	-1.71116	0.0215	0.591278	no
ENSG00000279135.1	RP11-261P13.5	chr13:20699306-20723098	OK	52.5164	19.7391	-1.41171	-1.9101	0.01425	0.522801	no
ENSG00000279165.1	CTD-2144E22.9	chr16:34941976-34943880	OK	42.4056	9.92759	-2.09474	-3.39098	0.00025	0.0861921	no
ENSG00000279954.1	WI2-85898F10.2	chr22:45875931-45887748	OK	33.1495	15.6212	-1.08549	-2.21179	0.0032	0.320369	no
ENSG00000280281.1	RP11-340L3.1	chr14:32879245-32882830	OK	15.6341	7.42888	-1.07348	-1.82902	0.01295	0.507281	no
ENSG00000283041.1	RP11-371A22.1	chr7:132784867-133082088	OK	42.6137	21.076	-1.01572	-1.54731	0.03645	0.659113	no

## Sheet: ATB-HC-UP
Supplemental table 2 DEGs in the LTBI and ATB_samples
Gene_id	Gene	Locus	status	HC	ATB	log2(fold_change)	test_stat	p_value	q_value	significant
ENSG00000004766.15	VPS50	chr7:93232339-93361121	OK	10.5465	32.1993	1.61027	1.36831	0.018	0.565528	no
ENSG00000005471.15	ABCB4	chr7:87401696-87480435	OK	12.3583	31.496	1.34969	1.48466	0.01925	0.578944	no
ENSG00000006007.11	GDE1	chr16:19501688-19522145	OK	10.9726	23.7655	1.11496	1.4415	0.02385	0.601175	no
ENSG00000006042.11	TMEM98	chr17:32927909-32945106	OK	17.5976	36.1044	1.0368	1.16912	0.0445	0.696219	no
ENSG00000006468.13	ETV1	chr7:13891227-13991425	OK	12.8068	36.133	1.49641	1.32014	0.01645	0.552686	no
ENSG00000006747.14	SCIN	chr7:12570124-12660179	OK	14.7975	42.7572	1.53081	1.39852	0.0247	0.605691	no
ENSG00000009413.15	REV3L	chr6:111299027-111606278	OK	5.32864	19.6485	1.88258	0.85705	0.0278	0.621012	no
ENSG00000010932.15	FMO1	chr1:171247579-171285978	OK	2.70362	14.1428	2.3871	1.15459	0.0058	0.400993	no
ENSG00000011114.14	BTBD7	chr14:93237549-93333092	OK	10.8409	23.2379	1.1	1.15205	0.0306	0.63915	no
ENSG00000011454.16	RABGAP1	chr9:122940832-123104866	OK	14.5821	43.2776	1.56942	1.62932	0.00415	0.355929	no
ENSG00000012504.13	NR1H4	chr12:100473707-100564413	OK	3.30801	9.72868	1.55628	0.827142	0.03725	0.661922	no
ENSG00000013275.7	PSMC4	chr19:39971004-39981441	OK	8.31969	23.615	1.5051	1.7087	0.01375	0.515353	no
ENSG00000013441.15	CLK1	chr2:200853008-200864744	OK	7.89568	29.2692	1.89025	1.44795	0.00125	0.200849	no
ENSG00000014257.15	ACPP	chr3:132317366-132368298	OK	6.45162	22.0589	1.77363	1.27712	0.0087	0.449145	no
ENSG00000018699.11	TTC27	chr2:32628031-32821051	OK	1.39716	8.53208	2.6104	0.612483	0.02265	0.59871	no
ENSG00000019991.15	HGF	chr7:81699005-81770438	OK	5.11127	12.3158	1.26876	0.89606	0.0485	0.706281	no
ENSG00000028203.17	VEZT	chr12:95217745-95302790	OK	13.8278	31.155	1.17189	0.987693	0.00465	0.373579	no
ENSG00000033122.18	LRRC7	chr1:69568397-70205620	OK	10.0899	21.603	1.09832	1.21222	0.0261	0.612471	no
ENSG00000033867.16	SLC4A7	chr3:27372720-27484420	OK	4.27172	18.9415	2.14866	1.29505	0.01675	0.556481	no
ENSG00000036828.14	CASR	chr3:122184333-122286497	OK	4.58256	11.1442	1.28206	1.63221	0.04245	0.689531	no
ENSG00000047410.13	TPR	chr1:186296278-186375693	OK	10.1102	32.941	1.70407	1.24535	0.043	0.69124	no
ENSG00000047457.13	CP	chr3:149129583-149222055	OK	12.309	37.7348	1.61618	1.48973	0.01285	0.507281	no
ENSG00000049167.13	ERCC8	chr5:60873830-60945073	OK	1.85137	10.6239	2.52064	0.999813	0.01575	0.544814	no
ENSG00000053900.10	ANAPC4	chr4:25377212-25418498	OK	10.5331	32.7558	1.63683	1.58904	0.01	0.468376	no
ENSG00000055044.10	NOP58	chr2:202265715-202303666	OK	6.10055	16.4976	1.43524	0.976078	0.03465	0.651337	no
ENSG00000055332.16	EIF2AK2	chr2:37084450-37157065	OK	5.08736	17.2414	1.76089	1.46017	0.0063	0.407173	no
ENSG00000055732.12	MCOLN3	chr1:84999146-85133138	OK	7.80062	17.829	1.19256	1.82759	0.0098	0.464441	no
ENSG00000056736.9	IL17RB	chr3:53846579-53865800	OK	4.92377	11.8424	1.26612	1.41143	0.02765	0.620323	no
ENSG00000057294.14	PKP2	chr12:32790744-32896840	OK	19.2735	57.9171	1.58737	2.09006	0.00425	0.360644	no
ENSG00000058091.16	CDK14	chr7:90335222-91210590	OK	7.64618	21.0324	1.4598	0.746381	0.03645	0.659113	no
ENSG00000060718.19	COL11A1	chr1:102876466-103108496	OK	2.6663	10.0869	1.91957	0.811872	0.01825	0.567899	no
ENSG00000062370.16	ZNF112	chr19:44326554-44448578	OK	4.80802	13.3245	1.47057	0.943925	0.0416	0.686208	no
ENSG00000064651.13	SLC12A2	chr5:128083765-128189688	OK	4.92051	11.026	1.16403	1.1444	0.0228	0.600085	no
ENSG00000065154.11	OAT	chr10:124397302-124418976	OK	5.55225	18.4861	1.73529	1.19425	0.0426	0.690137	no
ENSG00000066084.12	DIP2B	chr12:50504984-50748667	OK	6.43939	25.7011	1.99684	1.68698	0.0089	0.451593	no
ENSG00000068366.19	ACSL4	chrX:109623699-109733403	OK	5.35144	15.2159	1.50758	0.822628	0.0471	0.702989	no
ENSG00000069493.14	CLEC2D	chr12:9664968-9699555	OK	5.94385	14.984	1.33395	0.799951	0.0092	0.454414	no
ENSG00000069702.10	TGFBR3	chr1:91680342-91906335	OK	7.58403	19.62	1.37129	1.13588	0.0389	0.671241	no
ENSG00000070785.16	EIF2B3	chr1:44850521-44986722	OK	3.30111	13.4255	2.02395	1.00625	0.01765	0.563626	no
ENSG00000071073.12	MGAT4A	chr2:98619105-98731126	OK	7.72302	26.5914	1.78372	1.51168	0.01075	0.479148	no
ENSG00000072422.16	RHOBTB1	chr10:60869437-61001440	OK	4.97082	24.774	2.31727	1.19804	0.00215	0.267773	no
ENSG00000072571.19	HMMR	chr5:163460202-163494058	OK	3.97944	23.3833	2.55484	1.58097	0.0195	0.580927	no
ENSG00000072657.8	TRHDE	chr12:71938845-72670757	OK	3.7156	21.8028	2.55284	1.24374	0.01215	0.49884	no
ENSG00000073282.12	TP63	chr3:189631415-189897279	OK	7.62931	17.3136	1.18228	1.33401	0.0137	0.514405	no
ENSG00000075188.8	NUP37	chr12:102063354-102120124	OK	3.04923	10.2777	1.75301	0.917181	0.01115	0.486359	no
ENSG00000076043.9	REXO2	chr11:114391442-114450279	OK	13.632	33.7616	1.30839	0.941005	0.03745	0.662582	no
ENSG00000076641.4	PAG1	chr8:80967809-81112068	OK	5.04673	12.8017	1.34292	0.992727	0.0397	0.675419	no
ENSG00000077232.16	DNAJC10	chr2:182716040-182794464	OK	7.69219	17.4182	1.17913	1.01773	0.03525	0.654336	no
ENSG00000077380.15	DYNC1I2	chr2:171687408-171748420	OK	7.2208	17.627	1.28756	0.779457	0.03205	0.643774	no
ENSG00000077514.8	POLD3	chr11:74491711-74669117	OK	9.46889	26.1691	1.4666	1.20545	0.0348	0.651921	no
ENSG00000079101.16	CLUL1	chr18:596987-712676	OK	4.13966	15.3143	1.88729	0.78811	0.03495	0.652845	no
ENSG00000079134.11	THOC1	chr18:158382-268050	OK	15.8639	37.2907	1.23307	1.23221	0.03735	0.661922	no
ENSG00000079156.16	OSBPL6	chr2:178194480-178402891	OK	4.12394	9.3924	1.18747	0.918	0.03195	0.643774	no
ENSG00000079691.17	LRRC16A	chr6:25279077-25620530	OK	7.00019	18.9609	1.43756	1.42032	0.042	0.687369	no
ENSG00000080493.14	SLC4A4	chr4:71186756-71572087	OK	3.77753	8.28989	1.13391	1.43564	0.03595	0.656448	no
ENSG00000081148.11	IMPG2	chr3:101222545-101320560	OK	3.18975	7.1888	1.17231	2.07809	0.0064	0.409569	no
ENSG00000082212.11	ME2	chr18:50879048-50954257	OK	9.97445	28.7167	1.52558	1.07826	0.04265	0.69041	no
ENSG00000082293.12	COL19A1	chr6:69866570-70209976	OK	8.77194	26.55	1.59775	1.44027	0.019	0.575751	no
ENSG00000083097.14	DOPEY1	chr6:83067665-83198932	OK	2.98539	8.58776	1.52436	0.941074	0.04055	0.680649	no
ENSG00000083535.15	PIBF1	chr13:72727748-73016461	OK	1.45837	9.54713	2.71071	0.650357	0.02675	0.614294	no
ENSG00000083544.13	TDRD3	chr13:60396456-60573878	OK	8.56036	22.2269	1.37656	1.44819	0.01985	0.585159	no
ENSG00000083817.8	ZNF416	chr19:57571565-57593777	OK	4.63581	12.2022	1.39625	1.47017	0.0485	0.706281	no
ENSG00000087053.18	MTMR2	chr11:95832881-95925315	OK	7.48145	20.8581	1.47922	1.02128	0.0124	0.501393	no
ENSG00000087302.8	C14orf166	chr14:51989474-52069228	OK	5.75123	21.5444	1.90537	1.38284	0.00605	0.406404	no
ENSG00000088035.15	ALG6	chr1:63367589-63438562	OK	2.27748	12.7217	2.48178	1.29716	0.0179	0.564601	no
ENSG00000088205.12	DDX18	chr2:117814649-117832379	OK	14.4836	40.0748	1.46827	1.72993	0.0111	0.486215	no
ENSG00000088448.14	ANKRD10	chr13:110878539-110915069	OK	16.6983	37.5729	1.16999	1.14015	0.03215	0.643774	no
ENSG00000090530.9	P3H2	chr3:189956727-190144846	OK	18.5806	40.8458	1.13639	1.26787	0.0449	0.697703	no
ENSG00000090686.15	USP48	chr1:21678297-21783606	OK	14.8252	39.1355	1.40043	1.38416	0.0211	0.589122	no
ENSG00000091181.19	IL5RA	chr3:2098812-3126613	OK	9.98734	32.6925	1.71079	1.52314	0.00815	0.437614	no
ENSG00000092140.14	G2E3	chr14:30437991-30620063	OK	4.73889	19.1811	2.01706	1.23768	0.00055	0.142453	no
ENSG00000092148.12	HECTD1	chr14:31100111-31207804	OK	30.4817	68.9941	1.17853	1.41318	0.0393	0.673234	no
ENSG00000094880.10	CDC23	chr5:138139765-138213343	OK	7.17934	25.5607	1.832	1.02819	0.02615	0.612608	no
ENSG00000095261.13	PSMD5	chr9:120815495-120851355	OK	11.5297	53.7778	2.22166	1.56376	0.0221	0.59551	no
ENSG00000095564.13	BTAF1	chr10:91923768-92030325	OK	1.90526	10.7136	2.49138	1.46316	0.04505	0.697799	no
ENSG00000095596.11	CYP26A1	chr10:93073474-93077890	OK	8.88273	28.5239	1.68309	1.71109	0.0127	0.506304	no
ENSG00000097096.8	SYDE2	chr1:85156872-85201046	OK	5.31766	10.8003	1.0222	1.63758	0.02325	0.601175	no
ENSG00000100479.12	POLE2	chr14:49643554-49688422	OK	4.9289	23.577	2.25804	1.09449	0.01055	0.476972	no
ENSG00000100575.13	TIMM9	chr14:58395915-58551289	OK	2.13685	13.2283	2.63007	0.705339	0.0179	0.564601	no
ENSG00000100629.16	CEP128	chr14:80476982-81170414	OK	15.9371	43.5236	1.44941	1.23437	0.012	0.49884	no
ENSG00000101443.17	WFDC2	chr20:45469705-45481532	OK	9.28622	27.3761	1.55975	1.40472	0.0141	0.520415	no
ENSG00000101871.14	MID1	chrX:10445309-10833654	OK	4.7476	15.3308	1.69116	1.58174	0.013	0.508666	no
ENSG00000102174.8	PHEX	chrX:22032440-22251310	OK	1.03768	13.3264	3.68285	1.69946	0.0014	0.218216	no
ENSG00000102468.10	HTR2A	chr13:46831549-46897076	OK	4.48196	18.1122	2.01476	1.55799	0.0098	0.464441	no
ENSG00000102547.18	CAB39L	chr13:49308649-49444126	OK	6.06002	14.1341	1.22179	1.01742	0.0299	0.634826	no
ENSG00000102710.19	SUPT20H	chr13:36949774-37059713	OK	12.2201	29.3249	1.26287	1.16582	0.0206	0.587475	no
ENSG00000103642.11	LACTB	chr15:63121799-63158021	OK	4.1428	13.4829	1.70245	1.10059	0.04365	0.693233	no
ENSG00000103657.13	HERC1	chr15:63608617-63833942	OK	11.8586	41.0771	1.7924	1.36804	0.02135	0.591278	no
ENSG00000104290.10	FZD3	chr8:28494204-28574268	OK	2.87115	8.6056	1.58365	0.781472	0.0432	0.691785	no
ENSG00000104313.17	EYA1	chr8:71155456-71362232	OK	5.86212	14.0395	1.26	1.1203	0.04275	0.690847	no
ENSG00000104361.9	NIPAL2	chr8:98189832-98294393	OK	5.81897	21.7052	1.89921	1.11097	0.00775	0.432438	no
ENSG00000104381.12	GDAP1	chr8:74234699-74488872	OK	3.73771	20.8128	2.47725	1.15301	0.0131	0.509896	no
ENSG00000104408.9	EIF3E	chr8:108201215-108435333	OK	11.9531	35.2495	1.56022	1.2731	0.01335	0.51216	no
ENSG00000104537.16	ANXA13	chr8:123680793-123737407	OK	11.475	30.0568	1.3892	1.38064	0.0308	0.639424	no
ENSG00000105948.13	TTC26	chr7:139133743-139191986	OK	3.06412	8.50444	1.47275	0.920712	0.0314	0.640049	no
ENSG00000105968.18	H2AFV	chr7:44826790-44848083	OK	7.85727	25.288	1.68636	1.28205	0.02225	0.597234	no
ENSG00000106302.9	HYAL4	chr7:123814138-123877478	OK	3.33803	9.16639	1.45736	0.932519	0.0402	0.678823	no
ENSG00000106304.15	SPAM1	chr7:123925236-123971414	OK	3.66663	11.2281	1.61459	1.53439	0.015	0.532311	no
ENSG00000106809.10	OGN	chr9:92297357-92670265	OK	2.02362	12.4176	2.61738	0.905207	0.04865	0.706281	no
ENSG00000109452.12	INPP4B	chr4:142023159-142847432	OK	6.38861	18.8562	1.56147	0.780752	0.00425	0.360644	no
ENSG00000109819.8	PPARGC1A	chr4:23560922-23904089	OK	11.7063	45.8155	1.96855	1.55848	0.00745	0.424805	no
ENSG00000109929.9	SC5D	chr11:121292452-121308694	OK	7.38801	18.9343	1.35774	1.42843	0.00965	0.462596	no
ENSG00000110848.8	CD69	chr12:9752485-9760901	OK	4.18099	13.3193	1.6716	1.42675	0.0296	0.632585	no
ENSG00000111247.14	RAD51AP1	chr12:4538797-4560048	OK	1.64228	7.80562	2.24881	0.657129	0.00435	0.364378	no
ENSG00000111300.9	NAA25	chr12:112026688-112109022	OK	7.88856	16.6864	1.08084	1.11545	0.03945	0.674804	no
ENSG00000111445.13	RFC5	chr12:118013587-118062430	OK	4.45566	21.0392	2.23936	1.08247	0.01265	0.506304	no
ENSG00000111554.14	MDM1	chr12:68272442-68332381	OK	18.4801	54.147	1.55091	1.75678	0.0074	0.424044	no
ENSG00000111615.13	KRR1	chr12:75480679-75511636	OK	3.62143	13.3654	1.88387	1.16363	0.01265	0.506304	no
ENSG00000111843.13	TMEM14C	chr6:10722914-10731129	OK	2.22805	8.04621	1.85253	0.851616	0.04185	0.686208	no
ENSG00000112303.13	VNN2	chr6:132743869-132763459	OK	3.66367	11.5018	1.65049	0.778916	0.00565	0.396979	no
ENSG00000112337.10	SLC17A2	chr6:25912753-25930726	OK	1.69715	10.2066	2.58832	1.85622	0.00815	0.437614	no
ENSG00000112414.14	ADGRG6	chr6:142301853-142446266	OK	4.31606	16.6279	1.94582	1.10693	0.01085	0.480724	no
ENSG00000112855.14	HARS2	chr5:140664675-140706676	OK	5.22027	19.1432	1.87463	0.838828	0.02695	0.615089	no
ENSG00000112902.11	SEMA5A	chr5:9001773-9546075	OK	5.5606	17.8439	1.68212	1.50643	0.0188	0.574708	no
ENSG00000113161.15	HMGCR	chr5:75320154-75362104	OK	6.44736	23.5777	1.87064	1.1049	0.01035	0.473481	no
ENSG00000113240.12	CLK4	chr5:178602663-178630615	OK	12.8247	35.3233	1.46169	1.69819	0.0067	0.416232	no
ENSG00000113494.16	PRLR	chr5:35048755-35230589	OK	9.94191	23.5511	1.2442	1.11178	0.01625	0.549513	no
ENSG00000114125.13	RNF7	chr3:141738203-141747560	OK	5.93761	19.2065	1.69364	1.13686	0.01115	0.486359	no
ENSG00000114405.10	C3orf14	chr3:61561568-62369330	OK	3.56601	12.0501	1.75667	0.86912	0.03625	0.657657	no
ENSG00000114686.8	MRPL3	chr3:131462211-131502983	OK	8.62719	26.184	1.60172	1.3148	0.02395	0.601175	no
ENSG00000114698.14	PLSCR4	chr3:146192338-146251179	OK	4.99982	11.807	1.2397	0.861528	0.0492	0.706281	no
ENSG00000114948.12	ADAM23	chr2:206443538-206621130	OK	2.68585	8.31527	1.63038	1.23597	0.0308	0.639424	no
ENSG00000115159.15	GPD2	chr2:156435289-156613735	OK	6.05341	17.9226	1.56596	0.921881	0.03785	0.664017	no
ENSG00000115221.10	ITGB6	chr2:160099665-160271888	OK	5.33631	18.8601	1.82142	1.20475	0.02355	0.601175	no
ENSG00000115590.13	IL1R2	chr2:101991843-102028544	OK	10.8938	26.4459	1.27953	1.29186	0.0357	0.656018	no
ENSG00000115593.14	SMYD1	chr2:88067779-88113387	OK	8.97731	24.137	1.42689	1.56401	0.02095	0.58809	no
ENSG00000115598.9	IL1RL2	chr2:102186972-102240002	OK	2.58017	7.74043	1.58495	1.17137	0.0247	0.605691	no
ENSG00000115750.16	TAF1B	chr2:9843353-9934416	OK	6.61633	25.5015	1.94648	1.31935	0.0096	0.462114	no
ENSG00000115760.13	BIRC6	chr2:32357027-32618899	OK	5.95758	19.656	1.72217	0.863754	0.03705	0.661447	no
ENSG00000115840.13	SLC25A12	chr2:171784369-172082430	OK	2.66688	9.28631	1.79995	0.699606	0.02465	0.605606	no
ENSG00000115875.18	SRSF7	chr2:38743598-38751494	OK	6.77607	16.9363	1.32159	1.16836	0.03415	0.649324	no
ENSG00000115970.18	THADA	chr2:43229572-43596046	OK	14.1514	32.9943	1.22127	1.09724	0.0318	0.643041	no
ENSG00000116001.15	TIA1	chr2:70149879-70248660	OK	6.04876	23.8008	1.9763	0.97853	0.00265	0.296686	no
ENSG00000116191.17	RALGPS2	chr1:178724305-178921841	OK	4.8267	15.4092	1.67468	1.06095	0.0281	0.623832	no
ENSG00000116785.13	CFHR3	chr1:196774794-196795406	OK	4.72116	12.7282	1.43081	1.30419	0.0406	0.68072	no
ENSG00000117280.12	RAB29	chr1:205767985-205775460	OK	14.4626	30.7922	1.09024	1.19923	0.04445	0.695646	no
ENSG00000117519.15	CNN3	chr1:94896948-94927278	OK	10.3716	25.1671	1.2789	1.31579	0.04675	0.701385	no
ENSG00000117525.13	F3	chr1:94529224-94541800	OK	2.38649	8.15364	1.77255	1.10755	0.035	0.652845	no
ENSG00000117724.12	CENPF	chr1:214603194-214664588	OK	11.0761	27.0599	1.28871	1.1496	0.0464	0.700474	no
ENSG00000117906.13	RCN2	chr15:76931618-76954392	OK	4.61499	12.9793	1.49181	1.66832	0.0022	0.269487	no
ENSG00000118197.13	DDX59	chr1:200623895-200694250	OK	6.83061	23.7531	1.79803	1.24457	0.02475	0.605855	no
ENSG00000118473.21	SGIP1	chr1:66533382-66748299	OK	9.37463	36.8412	1.97449	1.53896	0.0057	0.396979	no
ENSG00000118523.5	CTGF	chr6:131948175-132077393	OK	1.78005	8.43431	2.24435	2.1058	0.0176	0.562984	no
ENSG00000118596.11	SLC16A7	chr12:59596066-59789855	OK	4.69544	13.0679	1.4767	0.809004	0.0116	0.492775	no
ENSG00000118922.17	KLF12	chr13:73686088-73995056	OK	3.42726	16.681	2.28308	2.49309	0.0001	0.0458678	yes
ENSG00000118961.14	LDAH	chr2:20684013-20823130	OK	4.22781	15.7102	1.89372	1.30189	0.00305	0.315046	no
ENSG00000119397.16	CNTRL	chr9:121074862-121177610	OK	6.58716	27.5038	2.0619	2.21571	0.0004	0.11765	no
ENSG00000119596.17	YLPM1	chr14:74763365-74871940	OK	25.6634	60.4928	1.23705	1.68824	0.0047	0.376434	no
ENSG00000119969.14	HELLS	chr10:94402503-94613905	OK	12.0582	32.698	1.43919	1.27917	0.0155	0.540295	no
ENSG00000120137.6	PANK3	chr5:168548494-168579600	OK	5.23054	16.8104	1.68432	1.08628	0.0417	0.686208	no
ENSG00000120158.11	RCL1	chr9:4792868-4885917	OK	18.1164	37.7687	1.05989	1.38769	0.03475	0.651805	no
ENSG00000120337.8	TNFSF18	chr1:172775904-173064015	OK	3.42957	10.321	1.58948	1.70157	0.02695	0.615089	no
ENSG00000120519.14	SLC10A7	chr4:146253974-146521964	OK	5.46246	33.8671	2.63226	1.89562	0.0037	0.339422	no
ENSG00000120694.19	HSPH1	chr13:31134973-31162388	OK	5.24079	22.2148	2.08366	1.39892	0.0378	0.663923	no
ENSG00000120800.4	UTP20	chr12:101280108-101386616	OK	3.83039	13.2569	1.79118	1.29665	0.02795	0.622626	no
ENSG00000120885.20	CLU	chr8:27596916-27615031	OK	47.6133	194.033	2.02687	3.62847	0.0001	0.0458678	yes
ENSG00000120948.15	TARDBP	chr1:11012343-11047233	OK	6.77809	25.7368	1.92488	1.0019	0.00255	0.292086	no
ENSG00000121897.13	LIAS	chr4:39458999-39477653	OK	1.06286	8.53337	3.00516	0.999446	0.0122	0.499907	no
ENSG00000122481.16	RWDD3	chr1:95117337-95278940	OK	0.931894	8.04202	3.10932	0.603001	0.01775	0.563626	no
ENSG00000122550.17	KLHL7	chr7:23105757-23177914	OK	8.78058	21.0975	1.26468	0.992522	0.03645	0.659113	no
ENSG00000122958.14	VPS26A	chr10:69123511-69172861	OK	4.5496	12.1939	1.42235	0.911854	0.04765	0.704971	no
ENSG00000123213.22	NLN	chr5:65589679-65871725	OK	11.1018	24.526	1.14352	1.02293	0.0375	0.663128	no
ENSG00000123572.16	NRK	chrX:105822542-105958610	OK	4.59702	10.2173	1.15224	1.31531	0.04125	0.685	no
ENSG00000124224.16	PPP4R1L	chr20:58228939-58309439	OK	11.144	26.2345	1.23519	1.4386	0.00565	0.396979	no
ENSG00000124279.11	FASTKD3	chr5:7830377-7906025	OK	4.43242	15.6189	1.81713	1.0038	0.039	0.671964	no
ENSG00000124459.11	ZNF45	chr19:43902000-43935278	OK	8.43636	23.4295	1.47363	1.38543	0.02565	0.608632	no
ENSG00000124486.12	USP9X	chrX:41085634-41236579	OK	3.4941	14.5881	2.0618	1.07003	0.05	0.706281	no
ENSG00000124835.2	AC105760.3	chr2:237048598-237056167	OK	3.51278	9.08187	1.37038	1.59926	0.033	0.645138	no
ENSG00000125207.7	PIWIL1	chr12:130337886-130372637	OK	1.65376	13.9881	3.08038	0.960556	0.0168	0.55743	no
ENSG00000125571.9	IL37	chr2:112912970-112918882	OK	1.40078	9.03191	2.6888	0.740375	0.0278	0.621012	no
ENSG00000125633.10	CCDC93	chr2:117859426-118055033	OK	16.5919	64.7812	1.9651	1.53879	0.01685	0.5582	no
ENSG00000125814.17	NAPB	chr20:23374518-23421519	OK	7.54512	21.6141	1.51836	1.7666	0.0065	0.412419	no
ENSG00000126814.6	TRMT5	chr14:60734741-61083733	OK	7.5941	21.6481	1.51129	1.10645	0.04705	0.702948	no
ENSG00000127249.14	ATP13A4	chr3:193402076-193593111	OK	2.94972	13.4885	2.19308	0.994934	0.0178	0.56401	no
ENSG00000127529.7	OR7C2	chr19:14941488-14942448	OK	10.8413	29.756	1.45664	1.81817	0.0176	0.562984	no
ENSG00000127530.2	OR7C1	chr19:14792317-14835376	OK	8.08338	24.2689	1.58608	1.59252	0.0422	0.688538	no
ENSG00000127863.15	TNFRSF19	chr13:23570369-23676104	OK	4.53502	12.9931	1.51856	1.48636	0.016	0.546562	no
ENSG00000127870.16	RNF6	chr13:26094723-26222654	OK	6.20421	26.9352	2.11817	1.9132	0.0012	0.197073	no
ENSG00000128039.10	SRD5A3	chr4:55346108-55395847	OK	5.63638	12.5012	1.14922	1.22621	0.03915	0.672545	no
ENSG00000128045.6	RASL11B	chr4:52862289-52866835	OK	8.34604	25.3648	1.60367	1.89029	0.0077	0.430803	no
ENSG00000128581.15	IFT22	chr7:101313366-101321823	OK	17.0012	40.9434	1.26799	1.90811	0.0026	0.294572	no
ENSG00000128595.16	CALU	chr7:128739291-128771807	OK	4.87429	11.766	1.27136	1.41317	0.0204	0.587336	no
ENSG00000128641.18	MYO1B	chr2:191229164-191425389	OK	11.0462	35.1124	1.66844	1.79239	0.0009	0.180208	no
ENSG00000128655.16	PDE11A	chr2:177623251-178108339	OK	9.8465	20.8356	1.08137	1.00926	0.0297	0.633551	no
ENSG00000128944.13	KNSTRN	chr15:40382720-40394246	OK	11.7553	28.2805	1.26649	1.17511	0.0256	0.608632	no
ENSG00000130227.16	XPO7	chr8:21919670-22006585	OK	15.6136	39.0706	1.32328	1.51492	0.009	0.452914	no
ENSG00000130413.15	STK33	chr11:8391867-8594289	OK	13.1456	29.3771	1.16012	1.31487	0.01305	0.509474	no
ENSG00000130935.9	NOL11	chr17:67717832-67744531	OK	7.80057	35.6495	2.19223	1.66053	0.00345	0.328049	no
ENSG00000131791.7	PRKAB2	chr1:147155105-147172550	OK	2.8464	7.62268	1.42116	1.04542	0.0252	0.606945	no
ENSG00000132031.12	MATN3	chr2:19990216-20012694	OK	9.63089	28.2715	1.55361	1.68343	0.0322	0.643774	no
ENSG00000132122.11	SPATA6	chr1:48295371-48472208	OK	3.91782	13.4249	1.77679	0.857962	0.04555	0.699645	no
ENSG00000132313.14	MRPL35	chr2:86199354-86213794	OK	5.21927	13.2226	1.34109	1.31439	0.02725	0.616932	no
ENSG00000132436.11	FIGNL1	chr7:50444127-50565457	OK	4.10687	11.1254	1.43775	0.889901	0.0172	0.561019	no
ENSG00000132640.14	BTBD3	chr20:11890722-11926609	OK	6.04096	27.06	2.16331	1.42781	0.0032	0.320369	no
ENSG00000132837.14	DMGDH	chr5:78997605-79236038	OK	4.37807	16.2369	1.89091	0.994837	0.03515	0.653539	no
ENSG00000133103.16	COG6	chr13:39655626-39791665	OK	4.15502	25.2315	2.6023	1.1662	0.0012	0.197073	no
ENSG00000133110.14	POSTN	chr13:37562582-37598844	OK	1.70716	16.9345	3.31029	1.30565	0.0082	0.437614	no
ENSG00000133636.10	NTS	chr12:85874294-85882992	OK	0.975144	11.4388	3.55218	1.29194	0.03475	0.651805	no
ENSG00000133640.18	LRRIQ1	chr12:85036313-85263224	OK	6.86222	17.0045	1.30917	1.28467	0.01865	0.573321	no
ENSG00000133997.11	MED6	chr14:70581256-70641298	OK	8.96787	25.4008	1.50204	1.43472	0.0101	0.47052	no
ENSG00000134049.4	IER3IP1	chr18:47105945-47176374	OK	3.43486	9.11078	1.40732	1.53507	0.04245	0.689531	no
ENSG00000134057.14	CCNB1	chr5:69167009-69178245	OK	2.74104	14.4984	2.4031	1.25007	0.012	0.49884	no
ENSG00000134061.5	CD180	chr5:67179612-67196799	OK	6.91496	15.2704	1.14294	1.45656	0.03325	0.646376	no
ENSG00000134121.9	CHL1	chr3:195757-409417	OK	13.7958	30.7958	1.15851	0.952241	0.04085	0.682384	no
ENSG00000134146.11	DPH6	chr15:35181798-35546193	OK	6.70707	21.0601	1.65076	1.12592	0.0262	0.612608	no
ENSG00000134160.13	TRPM1	chr15:31001060-31161273	OK	13.7426	48.2324	1.81135	2.10678	0.00295	0.311515	no
ENSG00000134258.16	VTCN1	chr1:117143586-117210960	OK	5.0104	12.7233	1.34448	1.26058	0.0254	0.607546	no
ENSG00000134283.17	PPHLN1	chr12:42238446-42590355	OK	12.4727	25.7994	1.04857	0.811413	0.0492	0.706281	no
ENSG00000134376.14	CRB1	chr1:197268203-197478455	OK	12.9417	39.3327	1.6037	1.58752	0.0171	0.561019	no
ENSG00000134539.16	KLRD1	chr12:10226057-10329600	OK	5.86417	13.9114	1.24627	1.00636	0.0102	0.471808	no
ENSG00000135336.14	ORC3	chr6:87590066-87667453	OK	6.19922	29.349	2.24315	1.7823	0.03625	0.657657	no
ENSG00000135338.13	LCA5	chr6:79484990-79537458	OK	4.52818	11.8863	1.39229	2.08893	0.00535	0.390085	no
ENSG00000135597.18	REPS1	chr6:138795925-138988261	OK	10.1516	24.2921	1.25877	0.829047	0.0351	0.653309	no
ENSG00000135870.11	RC3H1	chr1:173931213-174022297	OK	2.99385	15.3662	2.35969	1.09171	0.00825	0.439606	no
ENSG00000136010.13	ALDH1L2	chr12:104986309-105084577	OK	6.40502	33.1024	2.36966	1.10654	0.038	0.665527	no
ENSG00000136021.18	SCYL2	chr12:100267139-100341724	OK	6.14643	16.2601	1.40351	0.939051	0.0447	0.697253	no
ENSG00000136045.11	PWP1	chr12:107685731-107713167	OK	1.70929	10.7519	2.65312	1.09398	0.01075	0.479148	no
ENSG00000136052.9	SLC41A2	chr12:104802552-104958744	OK	3.40648	13.5513	1.99208	0.78085	0.0245	0.604202	no
ENSG00000136143.14	SUCLA2	chr13:47936490-48001354	OK	2.28863	7.87136	1.78213	0.647704	0.047	0.702948	no
ENSG00000136153.19	LMO7	chr13:75549479-75859870	OK	27.6747	62.6051	1.17771	1.36191	0.02005	0.587231	no
ENSG00000136531.14	SCN2A	chr2:165239371-165392732	OK	4.65615	9.47259	1.02462	1.37329	0.01135	0.489342	no
ENSG00000136631.12	VPS45	chr1:150067292-150145327	OK	14.096	43.6449	1.63052	1.80717	0.00215	0.267773	no
ENSG00000136682.14	CBWD2	chr2:113437690-113496189	OK	5.55531	15.7026	1.49907	1.24309	0.03175	0.643029	no
ENSG00000136925.14	TSTD2	chr9:97501179-97633575	OK	9.86403	22.9724	1.21965	1.48036	0.0197	0.583214	no
ENSG00000137473.17	TTC29	chr4:146706637-146945882	OK	5.1551	24.5028	2.24887	1.26641	0.0364	0.658781	no
ENSG00000137502.9	RAB30	chr11:82823501-83071923	OK	15.7727	41.7146	1.40312	1.08843	0.03625	0.657657	no
ENSG00000137547.8	MRPL15	chr8:54135209-54147901	OK	0.854008	9.01812	3.4005	1.06643	0.04225	0.688538	no
ENSG00000137955.15	RABGGTB	chr1:75724346-75795079	OK	9.09076	23.6033	1.37652	1.15578	0.02505	0.605855	no
ENSG00000137959.15	IFI44L	chr1:78619921-78646145	OK	8.72507	19.3015	1.14548	1.01538	0.04285	0.691076	no
ENSG00000137962.12	ARHGAP29	chr1:94148987-94334848	OK	9.78719	20.5453	1.06984	1.5474	0.0249	0.605855	no
ENSG00000137992.14	DBT	chr1:100186918-100249834	OK	4.11369	9.7976	1.252	1.87599	0.0054	0.391265	no
ENSG00000138036.18	DYNC2LI1	chr2:43774038-43810010	OK	8.56521	24.1964	1.49823	1.36218	0.01465	0.529454	no
ENSG00000138115.13	CYP2C8	chr10:95036771-95069497	OK	6.36329	28.5852	2.16743	2.11639	0.0003	0.0979185	no
ENSG00000138207.13	RBP4	chr10:93566664-93604480	OK	2.20972	11.5377	2.38443	1.18018	0.03285	0.645138	no
ENSG00000138385.15	SSB	chr2:169791932-169824931	OK	8.46472	26.7119	1.65795	1.07393	0.0466	0.701054	no
ENSG00000138400.12	MDH1B	chr2:206737762-206792509	OK	3.20849	13.0086	2.0195	1.17907	0.02615	0.612608	no
ENSG00000138688.15	KIAA1109	chr4:122152332-122362758	OK	5.16474	37.5312	2.86132	2.03142	5e-05	0.0257723	yes
ENSG00000138709.17	LARP1B	chr4:128061267-128222931	OK	6.1174	16.052	1.39176	1.58076	0.0144	0.525159	no
ENSG00000138722.9	MMRN1	chr4:89879531-89954629	OK	2.52674	16.3919	2.69763	2.37639	5e-05	0.0257723	yes
ENSG00000138758.11	SEP11	chr4:76949702-77040384	OK	20.7366	50.3908	1.28098	1.2261	0.01625	0.549513	no
ENSG00000138759.17	FRAS1	chr4:78057569-78544269	OK	10.5182	23.7164	1.17299	1.26932	0.03855	0.669727	no
ENSG00000139151.14	PLCZ1	chr12:18683168-18738057	OK	1.52303	8.21759	2.43177	0.463508	0.00415	0.355929	no
ENSG00000139223.2	ANP32D	chr12:48472664-48473624	OK	9.98822	25.1855	1.33429	1.57575	0.02905	0.628049	no
ENSG00000139263.11	LRIG3	chr12:58872148-58920522	OK	20.1061	51.2797	1.35076	1.46036	0.04565	0.699645	no
ENSG00000139354.10	GAS2L3	chr12:100573682-100628286	OK	7.77184	41.343	2.41132	1.89901	0.00655	0.413074	no
ENSG00000139620.12	KANSL2	chr12:48653400-48682238	OK	7.79674	24.4976	1.6517	1.13279	0.00775	0.432438	no
ENSG00000139668.8	WDFY2	chr13:51584454-51767707	OK	9.7241	21.2019	1.12456	1.4367	0.01435	0.524621	no
ENSG00000139675.11	HNRNPA1L2	chr13:52600041-52643796	OK	4.73182	10.6427	1.1694	1.68227	0.02165	0.591498	no
ENSG00000139910.19	NOVA1	chr14:26443092-26597754	OK	15.404	33.2262	1.10902	1.21923	0.0284	0.625158	no
ENSG00000140030.5	GPR65	chr14:88005123-88015611	OK	3.87455	8.83338	1.18894	1.84727	0.01445	0.526061	no
ENSG00000140259.6	MFAP1	chr15:43804491-43824802	OK	3.45165	9.67481	1.48695	1.29187	0.0414	0.685959	no
ENSG00000140285.9	FGF7	chr15:49106067-49620931	OK	3.01699	13.5953	2.17193	1.29633	0.01095	0.482895	no
ENSG00000140299.11	BNIP2	chr15:59594874-59689534	OK	4.86427	25.116	2.36831	1.31603	0.00305	0.315046	no
ENSG00000140740.10	UQCRC2	chr16:21952659-21983660	OK	15.6287	39.5183	1.33832	1.47026	0.0133	0.51216	no
ENSG00000141030.12	COPS3	chr17:17246819-17281293	OK	16.62	45.1542	1.44194	1.3351	0.021	0.58809	no
ENSG00000141194.5	OR4D1	chr17:58155132-58156156	OK	10.2476	27.9638	1.44828	1.81506	0.01775	0.563626	no
ENSG00000141428.16	C18orf21	chr18:35972082-35979286	OK	1.86477	15.4622	3.05168	0.632635	0.0205	0.587336	no
ENSG00000141946.1	ZIM3	chr19:57134095-57145202	OK	6.75998	15.701	1.21576	1.84912	0.01535	0.538491	no
ENSG00000143194.12	MAEL	chr1:166975581-167022214	OK	1.91897	7.77834	2.01913	0.990601	0.0373	0.661922	no
ENSG00000143195.12	ILDR2	chr1:166895710-166975482	OK	7.93774	30.2228	1.92884	1.74343	0.0052	0.388617	no
ENSG00000143748.17	NVL	chr1:224219612-224330387	OK	9.06309	22.2654	1.29673	0.817922	0.0408	0.682206	no
ENSG00000143977.13	SNRPG	chr2:70281361-70293771	OK	4.32713	16.6286	1.94219	0.877468	0.02675	0.614294	no
ENSG00000144278.14	GALNT13	chr2:153871912-154457438	OK	4.16645	9.16385	1.13713	0.65623	0.0438	0.693922	no
ENSG00000144285.16	SCN1A	chr2:165957398-166375993	OK	4.84715	20.7272	2.09631	0.606959	0.03145	0.640817	no
ENSG00000144354.13	CDCA7	chr2:173338218-173368997	OK	3.04796	11.9789	1.97458	1.7283	0.0013	0.206021	no
ENSG00000144445.16	KANSL1L	chr2:210002564-210171383	OK	7.27212	20.6633	1.50662	1.17584	0.02815	0.623878	no
ENSG00000144834.13	TAGLN3	chr3:111998663-112013887	OK	7.62712	26.0106	1.76989	1.68303	0.008	0.436318	no
ENSG00000144891.17	AGTR1	chr3:148697783-148743008	OK	6.38819	15.136	1.24451	1.52563	0.0126	0.505749	no
ENSG00000145087.12	STXBP5L	chr3:120908071-121424761	OK	2.45677	7.8688	1.67938	1.27219	0.01405	0.52023	no
ENSG00000145390.11	USP53	chr4:119192772-119295517	OK	8.11042	17.0477	1.07172	1.2313	0.0197	0.583214	no
ENSG00000145451.12	GLRA3	chr4:174636913-174829314	OK	3.81604	13.8034	1.85488	1.09919	0.0391	0.672352	no
ENSG00000145681.10	HAPLN1	chr5:83637804-83721613	OK	6.16403	15.159	1.29823	1.1546	0.03865	0.669925	no
ENSG00000145723.16	GIN1	chr5:103085999-103212799	OK	4.36788	22.2769	2.35055	1.19985	0.02345	0.601175	no
ENSG00000145757.15	SPATA9	chr5:95646753-95698711	OK	3.28122	17.462	2.41191	1.43848	0.02155	0.591498	no
ENSG00000145879.10	SPINK7	chr5:148268179-148383783	OK	5.37113	26.062	2.27865	1.12506	0.0437	0.693287	no
ENSG00000146263.11	MMS22L	chr6:97142160-97283217	OK	9.62917	23.8953	1.31124	1.10611	0.0185	0.571748	no
ENSG00000146414.15	SHPRH	chr6:145793501-145964423	OK	8.91227	19.0596	1.09665	1.1638	0.0153	0.538006	no
ENSG00000146872.17	TLK2	chr17:62458657-62615481	OK	18.3446	39.58	1.10941	1.07694	0.0482	0.706281	no
ENSG00000147437.9	GNRH1	chr8:25419259-25424654	OK	2.92913	8.52212	1.54074	1.19955	0.05	0.706281	no
ENSG00000147869.4	CER1	chr9:14719723-14722717	OK	6.43367	18.9119	1.55558	1.79561	0.0198	0.584347	no
ENSG00000148123.14	PLPPR1	chr9:101028708-101325135	OK	8.73455	32.6591	1.90268	1.7925	0.0105	0.475537	no
ENSG00000148498.15	PARD3	chr10:34109559-34815325	OK	5.79079	17.8891	1.62725	1.43198	0.01255	0.505105	no
ENSG00000148925.10	BTBD10	chr11:13388000-13463297	OK	7.48858	15.8364	1.08048	0.941187	0.0484	0.706281	no
ENSG00000149311.17	ATM	chr11:108157214-108467531	OK	22.4336	44.9758	1.00349	1.04875	0.0211	0.589122	no
ENSG00000149970.14	CNKSR2	chrX:21374417-21658330	OK	2.07073	8.55768	2.04708	0.850049	0.0254	0.607546	no
ENSG00000150045.11	KLRF1	chr12:9827480-9845007	OK	4.34131	14.6557	1.75526	1.11421	0.0293	0.629533	no
ENSG00000150456.10	EEF1AKMT1	chr13:20728730-20773958	OK	4.05632	16.88	2.05708	1.51198	0.0253	0.607527	no
ENSG00000151332.18	MBIP	chr14:36298557-36320676	OK	2.66432	15.7355	2.56218	1.01923	0.00355	0.332099	no
ENSG00000151348.13	EXT2	chr11:44095548-44245429	OK	12.1197	36.815	1.60293	1.44316	0.0096	0.462114	no
ENSG00000151834.15	GABRA2	chr4:46248426-46475230	OK	12.2713	30.8647	1.33067	1.62399	0.0057	0.396979	no
ENSG00000151962.7	RBM46	chr4:154754755-154828813	OK	1.3223	7.76534	2.554	1.18225	0.01875	0.573685	no
ENSG00000152359.14	POC5	chr5:75674123-75717481	OK	2.99665	13.635	2.18589	0.851173	0.00835	0.442669	no
ENSG00000152782.16	PANK1	chr10:89579496-89650822	OK	7.37603	18.4321	1.3213	1.35073	0.0361	0.657236	no
ENSG00000152990.13	ADGRA3	chr4:22345070-22516054	OK	11.4118	23.7021	1.05448	1.12612	0.03475	0.651805	no
ENSG00000153822.13	KCNJ16	chr17:70017323-70135608	OK	9.8582	22.1786	1.16977	1.51125	0.0094	0.459139	no
ENSG00000153956.15	CACNA2D1	chr7:81946443-82443798	OK	7.7938	18.8	1.27034	0.906465	0.04915	0.706281	no
ENSG00000154447.14	SH3RF1	chr4:169094255-169271105	OK	4.75898	18.8582	1.98646	1.60777	0.00425	0.360644	no
ENSG00000154548.8	SRSF12	chr6:89095958-89118081	OK	4.87322	27.6728	2.50552	2.23066	0.00045	0.128016	no
ENSG00000154639.18	CXADR	chr21:17512381-17593579	OK	2.32259	8.58964	1.88686	0.864364	0.0092	0.454414	no
ENSG00000154813.9	DPH3	chr3:16257977-16264972	OK	4.93785	17.5197	1.82702	1.83565	0.01235	0.500343	no
ENSG00000155249.4	OR4K1	chr14:19935607-19936683	OK	10.8813	24.0382	1.14348	1.47657	0.04355	0.693125	no
ENSG00000155755.18	TMEM237	chr2:201620183-201643570	OK	11.2761	35.4393	1.65208	1.48635	0.0231	0.601175	no
ENSG00000156738.17	MS4A1	chr11:60455751-60470760	OK	7.09347	37.4001	2.39848	1.76488	0.0045	0.36806	no
ENSG00000157193.15	LRP8	chr1:53226891-53328070	OK	9.75989	20.4633	1.0681	1.15306	0.0173	0.561019	no
ENSG00000157426.13	AASDH	chr4:56338286-56387508	OK	2.53224	7.92249	1.64554	0.820718	0.0317	0.643029	no
ENSG00000157578.13	LCA5L	chr21:39380243-39445805	OK	16.3657	39.721	1.27922	1.17118	0.02495	0.605855	no
ENSG00000157796.17	WDR19	chr4:39182403-39285810	OK	14.2596	35.3322	1.30905	1.38978	0.0084	0.443738	no
ENSG00000158477.6	CD1A	chr1:158254136-158258269	OK	3.45111	9.74422	1.49749	1.70902	0.02755	0.620083	no
ENSG00000158525.15	CPA5	chr7:130344815-130368730	OK	13.3452	34.1125	1.35398	1.26445	0.0439	0.694028	no
ENSG00000158731.2	OR10J6P	chr1:159598297-159599227	OK	7.11463	21.7024	1.609	1.69304	0.02715	0.616142	no
ENSG00000159905.14	ZNF221	chr19:43951222-43967709	OK	6.77361	18.3989	1.44162	1.90664	0.00465	0.373579	no
ENSG00000161800.12	RACGAP1	chr12:49967193-50033136	OK	3.11432	13.0788	2.07024	0.524804	0.0023	0.274628	no
ENSG00000162594.15	IL23R	chr1:67092164-67259979	OK	2.43153	8.60864	1.82392	0.995509	0.0495	0.706281	no
ENSG00000162600.11	OMA1	chr1:56929209-58546802	OK	12.3609	38.5587	1.64128	1.00555	0.03185	0.643302	no
ENSG00000162620.15	LRRIQ3	chr1:74026014-74198187	OK	4.23597	14.5705	1.78228	1.11547	0.01785	0.564049	no
ENSG00000162623.15	TYW3	chr1:74705481-74766678	OK	5.09735	15.0205	1.55912	1.11544	0.0233	0.601175	no
ENSG00000162692.10	VCAM1	chr1:100719741-100739045	OK	4.01431	11.4928	1.51751	2.05564	0.004	0.353467	no
ENSG00000162877.12	PM20D1	chr1:205828021-205850132	OK	4.08781	17.1855	2.07179	1.92703	0.00285	0.307824	no
ENSG00000162971.10	TYW5	chr2:199911255-200008540	OK	6.91718	15.163	1.1323	1.55209	0.03865	0.669925	no
ENSG00000163075.12	CFAP221	chr2:119544431-119662251	OK	17.4986	47.2795	1.43398	1.8068	0.0022	0.269487	no
ENSG00000163104.17	SMARCAD1	chr4:94207610-94291292	OK	3.28706	15.5916	2.2459	1.40599	0.0105	0.475537	no
ENSG00000163110.14	PDLIM5	chr4:94451856-94668227	OK	20.056	46.7166	1.21991	1.12181	0.0493	0.706281	no
ENSG00000163281.11	GNPDA2	chr4:44622064-44726595	OK	2.73623	8.61068	1.65394	0.8901	0.04155	0.686208	no
ENSG00000163347.5	CLDN1	chr3:190305700-190322475	OK	5.69768	19.9669	1.80916	1.39525	0.0311	0.639568	no
ENSG00000163377.15	FAM19A4	chr3:68731765-68953297	OK	1.26546	8.62367	2.76864	1.31879	0.02235	0.597519	no
ENSG00000163394.5	CCKAR	chr4:26481399-26490462	OK	8.76368	17.908	1.031	1.48208	0.0425	0.689698	no
ENSG00000163539.16	CLASP2	chr3:33496244-33718356	OK	13.5059	32.3501	1.26018	1.25576	0.01225	0.500343	no
ENSG00000163541.11	SUCLG1	chr2:84423522-84460045	OK	5.30547	20.3895	1.94228	1.33132	0.0059	0.402825	no
ENSG00000163581.13	SLC2A2	chr3:170996347-171026750	OK	3.37011	23.6551	2.81128	1.57576	0.0413	0.685175	no
ENSG00000163606.10	CD200R1	chr3:112921208-112975122	OK	2.29499	7.74659	1.75507	1.11112	0.04045	0.680177	no
ENSG00000163683.11	SMIM14	chr4:39498754-39639090	OK	4.61736	23.3511	2.33835	1.56675	0.00165	0.23534	no
ENSG00000163738.18	MTHFD2L	chr4:74114173-74303099	OK	8.26655	24.463	1.56524	1.53153	0.00335	0.325375	no
ENSG00000163754.17	GYG1	chr3:148991340-149027668	OK	9.70856	35.6979	1.87851	1.2945	0.00415	0.355929	no
ENSG00000163898.9	LIPH	chr3:185506261-185552613	OK	5.96157	14.3853	1.27083	0.974532	0.0408	0.682206	no
ENSG00000164031.16	DNAJB14	chr4:99896247-99946726	OK	6.7079	16.2448	1.27605	1.07219	0.0181	0.566959	no
ENSG00000164037.16	SLC9B1	chr4:102868977-103019739	OK	6.37817	35.083	2.45956	0.997525	0.03365	0.648113	no
ENSG00000164039.14	BDH2	chr4:103019867-103099883	OK	2.42496	11.5007	2.24569	0.928713	0.00975	0.464396	no
ENSG00000164265.8	SCGB3A2	chr5:147870681-147906538	OK	1.18363	9.33047	2.97873	0.658487	0.0478	0.705148	no
ENSG00000164303.10	ENPP6	chr4:184088705-184221230	OK	8.02572	19.2402	1.26142	1.11284	0.0489	0.706281	no
ENSG00000164465.18	DCBLD1	chr6:117288299-117602542	OK	11.3365	43.7965	1.94985	1.18095	0.0304	0.638541	no
ENSG00000164509.13	IL31RA	chr5:55851378-55922853	OK	7.03349	15.3353	1.12455	1.66926	0.0118	0.49601	no
ENSG00000164604.12	GPR85	chr7:113078330-113087778	OK	7.51113	20.2956	1.43407	1.40605	0.02075	0.587683	no
ENSG00000164616.15	FBXL21	chr5:135922278-135955034	OK	4.09561	11.0974	1.43807	1.01172	0.01535	0.538491	no
ENSG00000164692.17	COL1A2	chr7:94394560-94431232	OK	15.0472	51.7164	1.78112	1.8624	0.00505	0.387191	no
ENSG00000164751.14	PEX2	chr8:76980257-77001044	OK	5.12076	15.887	1.63342	1.36288	0.00455	0.370114	no
ENSG00000164796.17	CSMD3	chr8:112222927-113437099	OK	6.0943	30.6361	2.3297	1.81029	0.00325	0.3232	no
ENSG00000164893.8	SLC7A13	chr8:86214051-86321146	OK	2.75817	8.39886	1.60648	1.1902	0.0413	0.685175	no
ENSG00000164933.11	SLC25A32	chr8:103398634-103443453	OK	2.74272	12.0906	2.1402	1.52288	0.01385	0.516683	no
ENSG00000165209.18	STRBP	chr9:123109493-123268576	OK	5.47175	21.1724	1.95211	0.953572	0.02335	0.601175	no
ENSG00000165309.13	ARMC3	chr10:22928023-23038523	OK	5.8427	21.4034	1.87313	1.48176	0.0011	0.190569	no
ENSG00000165490.12	DDIAS	chr11:82823501-83071923	OK	3.13441	9.65667	1.62333	0.609767	0.0429	0.691076	no
ENSG00000165660.7	FAM175B	chr10:124801784-124836670	OK	3.03367	7.48201	1.30236	1.6174	0.03125	0.639872	no
ENSG00000165995.18	CACNB2	chr10:18140676-18659285	OK	7.8547	28.3432	1.85138	1.35474	0.04345	0.693071	no
ENSG00000166012.15	TAF1D	chr11:93661638-93814695	OK	13.7977	36.831	1.41649	0.827133	0.04205	0.687539	no
ENSG00000166037.10	CEP57	chr11:95768941-95832693	OK	7.70689	17.539	1.18634	0.935531	0.02225	0.597234	no
ENSG00000166181.12	API5	chr11:43311962-43494933	OK	4.32383	19.5321	2.17546	1.05101	0.00815	0.437614	no
ENSG00000166224.16	SGPL1	chr10:70815960-70881173	OK	17.0069	50.531	1.57105	1.73621	0.0028	0.306557	no
ENSG00000166226.12	CCT2	chr12:69585333-69601570	OK	15.9344	39.6901	1.31664	1.35603	0.0215	0.591278	no
ENSG00000166292.11	TMEM100	chr17:55719626-55732121	OK	9.23362	27.4319	1.57089	1.64717	0.0085	0.444957	no
ENSG00000166396.12	SERPINB7	chr18:63752934-63805376	OK	2.77781	7.43731	1.42084	0.885337	0.03675	0.660751	no
ENSG00000166840.13	GLYATL1	chr11:58905397-59058659	OK	16.5151	38.6731	1.22755	1.14819	0.0159	0.546562	no
ENSG00000166847.9	DCTN5	chr16:23641391-23677455	OK	14.4762	33.5043	1.21067	1.15396	0.02745	0.619305	no
ENSG00000166855.9	CLPX	chr15:65148218-65185342	OK	6.94749	21.8071	1.65023	1.25237	0.0293	0.629533	no
ENSG00000166912.16	MTMR10	chr15:30903851-30991607	OK	8.20871	17.5025	1.09233	1.15727	0.0493	0.706281	no
ENSG00000167825.3	OR5I1	chr11:55935455-55936400	OK	2.56732	17.7991	2.79347	2.12073	0.035	0.652845	no
ENSG00000168038.10	ULK4	chr3:41194836-41962430	OK	5.35099	18.4425	1.78516	1.02691	0.0108	0.480143	no
ENSG00000168172.8	HOOK3	chr8:42849636-43085788	OK	5.14164	14.3907	1.48483	1.06768	0.0209	0.58809	no
ENSG00000168301.12	KCTD6	chr3:58492113-58502360	OK	5.58398	16.2146	1.53793	1.27518	0.0133	0.51216	no
ENSG00000168306.12	ACOX2	chr3:58505135-58537319	OK	29.3086	66.581	1.18379	1.48526	0.0163	0.549775	no
ENSG00000168333.13	C8orf22	chr8:49054310-49076090	OK	2.97514	9.82839	1.724	1.18692	0.0395	0.674883	no
ENSG00000169344.15	UMOD	chr16:20333051-20356301	OK	6.1593	26.5314	2.10686	1.39254	0.00115	0.192815	no
ENSG00000169548.3	ZNF280A	chr22:22513735-22520270	OK	6.3658	14.5548	1.19308	1.67111	0.0248	0.605855	no
ENSG00000169570.9	DTWD2	chr5:118837321-118988545	OK	2.83621	7.13835	1.33163	1.3777	0.02855	0.625158	no
ENSG00000169862.18	CTNND2	chr5:10971839-11904043	OK	8.61796	24.8353	1.52697	1.04483	0.01545	0.540179	no
ENSG00000170264.12	FAM161A	chr2:61824853-61854143	OK	6.24706	14.8481	1.24903	1.27325	0.0275	0.619896	no
ENSG00000170312.15	CDK1	chr10:60778330-60794852	OK	2.28343	15.0005	2.71574	1.13717	0.00445	0.366852	no
ENSG00000170417.14	TMEM182	chr2:102736907-102843893	OK	3.92824	13.9137	1.82455	1.25897	0.03515	0.653539	no
ENSG00000170471.14	RALGAPB	chr20:38472815-38578861	OK	13.7548	27.5999	1.00473	1.31387	0.04795	0.705961	no
ENSG00000170522.9	ELOVL6	chr4:110045845-110199199	OK	11.0318	34.6916	1.65292	1.52454	0.00465	0.373579	no
ENSG00000170683.5	OR10A3	chr11:7938533-7939594	OK	11.7206	27.4548	1.228	1.62929	0.0302	0.637297	no
ENSG00000170745.11	KCNS3	chr2:17877846-18361616	OK	8.97815	19.7557	1.13778	1.30277	0.03155	0.641724	no
ENSG00000170777.10	TPD52L3	chr9:6328374-6331900	OK	12.1203	29.4405	1.28037	2.12245	0.0049	0.381592	no
ENSG00000171033.12	PKIA	chr8:78426102-78605267	OK	4.20442	16.3361	1.95809	1.5205	0.0183	0.568605	no
ENSG00000171100.14	MTM1	chrX:150568618-150673322	OK	2.11714	8.76602	2.0498	0.997622	0.031	0.639424	no
ENSG00000171133.2	OR2K2	chr9:111327482-111328520	OK	5.75629	19.1286	1.73252	1.68012	0.0277	0.620509	no
ENSG00000171262.11	FAM98B	chr15:38454126-38487710	OK	4.07345	13.4324	1.72139	1.31809	0.0117	0.494602	no
ENSG00000171481.3	OR1L3	chr9:122675129-122676104	OK	6.70123	22.2216	1.72947	1.83872	0.0208	0.587683	no
ENSG00000171483.13	SSX6	chrX:48107991-48120210	OK	1.29442	9.56912	2.88608	0.886482	0.03015	0.636629	no
ENSG00000171517.5	LPAR3	chr1:84811601-84893213	OK	6.07508	16.3729	1.43034	1.72408	0.0086	0.4466	no
ENSG00000171724.2	VAT1L	chr16:77788529-77980107	OK	5.76934	12.1293	1.07202	1.30159	0.03345	0.647002	no
ENSG00000171757.15	LRRC34	chr3:169793427-169812986	OK	4.64646	15.7202	1.75842	1.20151	0.023	0.601175	no
ENSG00000171843.15	MLLT3	chr9:20341664-20622543	OK	4.93272	12.9392	1.39129	0.992257	0.01765	0.563626	no
ENSG00000172031.6	EPHX4	chr1:92029981-92063536	OK	3.69141	15.0208	2.02471	1.86952	0.01875	0.573685	no
ENSG00000172167.7	MTBP	chr8:120380760-120813359	OK	8.20781	22.5007	1.4549	1.00214	0.04185	0.686208	no
ENSG00000172348.14	RCAN2	chr6:46220735-46491972	OK	2.85603	9.28284	1.70055	1.95414	0.00965	0.462596	no
ENSG00000172769.2	OR5B3	chr11:58402463-58403409	OK	4.02326	14.5905	1.85859	1.55148	0.0488	0.706281	no
ENSG00000173114.12	LRRN3	chr7:110663050-111562517	OK	2.62583	8.0714	1.62005	1.05662	0.04565	0.699645	no
ENSG00000173273.15	TNKS	chr8:9555143-9782346	OK	8.83275	34.3035	1.95742	1.43153	0.0088	0.449145	no
ENSG00000173276.13	ZBTB21	chr21:41986830-42024924	OK	11.0423	37.77	1.7742	1.45282	0.0203	0.587336	no
ENSG00000174123.10	TLR10	chr4:38772238-38782990	OK	3.04485	10.7886	1.82506	1.41346	0.00645	0.411252	no
ENSG00000174197.16	MGA	chr15:41621223-41773081	OK	10.4018	23.6136	1.18278	1.36465	0.0245	0.604202	no
ENSG00000174226.8	SNX31	chr8:100572881-100663415	OK	2.18552	9.19065	2.07219	0.778984	0.03765	0.663864	no
ENSG00000174453.9	VWC2L	chr2:213284378-214684246	OK	6.29202	14.4096	1.19544	1.55818	0.0268	0.614494	no
ENSG00000174780.15	SRP72	chr4:56466914-56503680	OK	3.5458	9.07346	1.35554	1.42052	0.01125	0.488673	no
ENSG00000174839.12	DENND6A	chr3:57625456-57693089	OK	4.17735	17.1898	2.04089	1.219	0.0109	0.482119	no
ENSG00000174914.1	OR9G1	chr11:56700387-56701305	OK	14.0162	31.0055	1.14543	1.51073	0.0415	0.686208	no
ENSG00000174948.5	GPR149	chr3:154337671-154429715	OK	6.66892	15.0783	1.17695	1.4847	0.04415	0.69544	no
ENSG00000175216.14	CKAP5	chr11:46743047-46846308	OK	8.25487	31.9507	1.95253	1.52511	0.01005	0.46924	no
ENSG00000175455.14	CCDC14	chr3:123897304-123961408	OK	7.7259	31.2838	2.01764	1.36257	0.00105	0.190569	no
ENSG00000175497.16	DPP10	chr2:114442298-115845752	OK	10.4869	21.8153	1.05676	1.08618	0.03055	0.63915	no
ENSG00000175766.11	EIF4E1B	chr5:176630681-176646641	OK	13.4738	29.9405	1.15194	1.18163	0.04355	0.693125	no
ENSG00000175967.3	RP11-544L8__B.4	chr6:113904137-113921642	OK	3.97807	10.6608	1.42217	1.75495	0.02055	0.587336	no
ENSG00000176281.4	OR4K5	chr14:19920581-19921659	OK	11.175	31.1916	1.48088	1.98059	0.01115	0.486359	no
ENSG00000176787.2	OR52E2	chr11:5058649-5059627	OK	4.85925	23.0755	2.24756	2.10355	0.0219	0.594894	no
ENSG00000176928.5	GCNT4	chr5:75025345-75030899	OK	2.95454	7.47586	1.33931	2.08354	0.00715	0.422499	no
ENSG00000177938.4	CAPZA3	chr12:18738100-18739187	OK	3.33223	15.0885	2.17889	1.857	0.02855	0.625158	no
ENSG00000178084.1	HTR3C	chr3:184053046-184060671	OK	5.25386	13.7013	1.38287	1.67008	0.0253	0.607527	no
ENSG00000178163.7	ZNF518B	chr4:10439873-10457410	OK	8.82535	22.3039	1.33757	1.8615	0.00175	0.241338	no
ENSG00000178636.8	RP11-455G16.1	chr4:119192772-119295517	OK	2.86017	24.2088	3.08136	1.54761	0.01225	0.500343	no
ENSG00000179073.6	TAAR3	chr6:132608224-132609302	OK	3.58309	22.687	2.66259	2.19773	0.01235	0.500343	no
ENSG00000179460.5	EEF1A1P27	chr7:20582071-20583206	OK	4.87461	14.9892	1.62056	1.59921	0.04365	0.693233	no
ENSG00000179799.8	OR7E22P	chr3:75356515-75357503	OK	5.84307	21.5712	1.88431	1.9146	0.0226	0.598604	no
ENSG00000179813.6	FAM216B	chr13:42781549-42791549	OK	4.43655	11.9229	1.42623	2.0926	0.0058	0.400993	no
ENSG00000180182.10	MED14	chrX:40648305-40738701	OK	5.68394	21.7156	1.93377	1.1715	0.0201	0.587336	no
ENSG00000180346.3	TIGD2	chr4:89111499-89114899	OK	4.74269	10.2525	1.1122	1.60736	0.0202	0.587336	no
ENSG00000180483.6	DEFB119	chr20:31377163-31390603	OK	5.28352	23.6436	2.16188	1.07731	0.04445	0.695646	no
ENSG00000180574.3	EIF2S3L	chr12:10505601-10523135	OK	6.08483	15.1089	1.31211	1.73611	0.02085	0.587683	no
ENSG00000180694.13	TMEM64	chr8:90621994-90985257	OK	2.19605	8.13147	1.88861	0.891487	0.02085	0.587683	no
ENSG00000180773.14	SLC36A4	chr11:93144170-93197964	OK	7.40034	17.9841	1.28106	1.48531	0.02565	0.608632	no
ENSG00000180817.11	PPA1	chr10:70202829-70233911	OK	13.0388	45.5667	1.80517	1.49177	0.0188	0.574708	no
ENSG00000180861.9	LINC01559	chr12:13371088-13387167	OK	11.0753	29.0075	1.38908	1.5769	0.01635	0.55057	no
ENSG00000181355.20	OFCC1	chr6:9596109-10211608	OK	4.76204	22.6254	2.24829	1.09661	0.00455	0.370114	no
ENSG00000181555.19	SETD2	chr3:47016428-47163967	OK	6.57657	17.1271	1.38088	1.42881	0.02375	0.601175	no
ENSG00000181626.11	ANKRD62	chr18:12093852-12129749	OK	5.57849	11.2845	1.01639	1.52428	0.037	0.661447	no
ENSG00000182185.18	RAD51B	chr14:67819778-68730218	OK	19.1151	41.6108	1.12224	1.03772	0.0467	0.701241	no
ENSG00000182263.13	FIGN	chr2:163593395-163736012	OK	6.58228	23.5593	1.83964	1.60672	0.00935	0.458128	no
ENSG00000182389.19	CACNB4	chr2:151788983-152109202	OK	36.2289	76.5982	1.08017	1.80752	0.0005	0.13487	no
ENSG00000182481.8	KPNA2	chr17:68035518-68046842	OK	4.9055	19.267	1.97366	1.16063	0.02095	0.58809	no
ENSG00000182632.15	CCNYL2	chr10:42408167-42475349	OK	3.36036	8.29612	1.30382	1.27011	0.04235	0.688874	no
ENSG00000183066.14	WBP2NL	chr22:41998724-42070842	OK	13.9099	30.3103	1.12369	1.21618	0.02935	0.630217	no
ENSG00000183067.5	IGSF5	chr21:39745406-39802096	OK	3.97837	15.2953	1.94284	1.69089	0.03355	0.648094	no
ENSG00000183644.13	C11orf88	chr11:111514042-111537031	OK	2.73549	7.96976	1.54274	0.967387	0.0393	0.673234	no
ENSG00000183833.16	MAATS1	chr3:119703021-119767102	OK	5.33228	15.8843	1.57478	0.961162	0.0095	0.460708	no
ENSG00000183943.5	PRKX	chrX:3604369-3713608	OK	4.49006	25.9319	2.52992	1.65609	0.01285	0.507281	no
ENSG00000184293.7	CLECL1	chr12:9715859-9733299	OK	9.58855	29.385	1.6157	1.82043	0.0086	0.4466	no
ENSG00000184445.11	KNTC1	chr12:122527245-122626396	OK	18.3171	42.1156	1.20117	1.32131	0.0418	0.686208	no
ENSG00000185246.17	PRPF39	chr14:45084098-45135319	OK	4.66685	16.0254	1.77984	1.03339	0.03375	0.648113	no
ENSG00000185272.13	RBM11	chr21:14216129-14228372	OK	1.35349	12.343	3.18894	0.987154	0.01105	0.484636	no
ENSG00000185621.11	LMLN	chr3:197960199-198043720	OK	10.3161	37.3242	1.85521	1.67732	0.00275	0.304283	no
ENSG00000186777.11	ZNF732	chr4:270674-305321	OK	2.99108	8.80921	1.55835	1.69316	0.03215	0.643774	no
ENSG00000187045.16	TMPRSS6	chr22:37065435-37109563	OK	12.5958	33.6268	1.41667	1.55471	0.02725	0.616932	no
ENSG00000187079.15	TEAD1	chr11:12674590-12944483	OK	12.1226	25.0622	1.04782	1.27188	0.0464	0.700474	no
ENSG00000187187.13	ZNF546	chr19:39984133-40021041	OK	6.87063	27.3778	1.99449	1.2602	0.0162	0.54907	no
ENSG00000187231.13	SESTD1	chr2:179101691-179264790	OK	7.96233	22.5844	1.50407	1.05677	0.0432	0.691785	no
ENSG00000187240.13	DYNC2H1	chr11:103109430-103479863	OK	1.16661	8.3689	2.84272	0.72982	0.0306	0.63915	no
ENSG00000187323.11	DCC	chr18:52340171-53568283	OK	9.04947	36.5797	2.01514	1.14455	0.0032	0.320369	no
ENSG00000187398.11	LUZP2	chr11:24496969-25082631	OK	3.52493	18.7308	2.40974	1.59235	0.00115	0.192815	no
ENSG00000187753.12	C9orf153	chr9:86220264-86259657	OK	2.26358	9.7316	2.10407	0.79318	0.03	0.635136	no
ENSG00000188107.14	EYS	chr6:63635819-65707225	OK	5.90594	16.0333	1.44083	1.11611	0.03275	0.645138	no
ENSG00000188234.13	AGAP4	chr10:45825593-45853875	OK	6.04996	30.6217	2.33956	1.59402	0.0035	0.33099	no
ENSG00000188316.13	ENO4	chr10:116663695-117005577	OK	0.705425	10.211	3.85548	0.680839	0.0391	0.672352	no
ENSG00000188388.10	GOLGA6L3	chr15:85240471-85247170	OK	8.47082	17.2654	1.02731	1.4328	0.0483	0.706281	no
ENSG00000188467.10	SLC24A5	chr15:48120971-48178517	OK	2.76374	10.8559	1.97378	1.45486	0.022	0.595435	no
ENSG00000188694.5	KRTAP24-1	chr21:30281308-30282958	OK	2.81937	11.2403	1.99523	1.91383	0.0201	0.587336	no
ENSG00000188725.7	SMIM15	chr5:61157708-61264929	OK	1.98451	14.8412	2.90275	1.70995	0.00855	0.446229	no
ENSG00000189056.13	RELN	chr7:103297421-103989516	OK	3.09283	12.9434	2.06522	0.903525	0.0462	0.700474	no
ENSG00000196071.4	OR2L13	chr1:248098648-248100922	OK	4.17759	10.6331	1.34782	1.48511	0.04135	0.685458	no
ENSG00000196099.4	OR6M1	chr11:123805334-123806387	OK	7.32897	21.1043	1.52586	1.72945	0.02305	0.601175	no
ENSG00000196116.7	TDRD7	chr9:97411949-97496125	OK	0.97937	10.5469	3.42882	1.75832	0.00505	0.387191	no
ENSG00000196139.13	AKR1C3	chr10:5035353-5107686	OK	11.4103	29.0587	1.34864	1.42177	0.03275	0.645138	no
ENSG00000196177.12	ACADSB	chr10:123008978-123058311	OK	5.18193	20.631	1.99326	1.50462	0.006	0.405662	no
ENSG00000196353.11	CPNE4	chr3:131533554-132285410	OK	8.14116	19.4583	1.25708	0.980053	0.0204	0.587336	no
ENSG00000196475.5	GK2	chr4:79406351-79408293	OK	4.52349	11.3036	1.32127	1.60859	0.031	0.639424	no
ENSG00000196482.16	ESRRG	chr1:216503245-217137755	OK	10.1393	22.7243	1.16428	1.02318	0.03365	0.648113	no
ENSG00000196505.10	GDAP2	chr1:117863484-117929630	OK	7.51064	18.6317	1.31075	1.36271	0.04705	0.702948	no
ENSG00000196511.13	TPK1	chr7:144451940-144836395	OK	13.1928	33.8952	1.36134	1.28137	0.02475	0.605855	no
ENSG00000196646.11	ZNF136	chr19:12163063-12189881	OK	9.69216	26.2085	1.43514	1.20572	0.0345	0.651221	no
ENSG00000196946.9	ZNF705A	chr12:8123631-8221115	OK	2.63341	27.0247	3.35927	1.47491	0.00465	0.373579	no
ENSG00000197057.8	DTHD1	chr4:36281621-36392410	OK	6.03907	19.7594	1.71014	1.50025	0.01835	0.569649	no
ENSG00000197170.9	PSMD12	chr17:67337915-67366627	OK	2.95965	16.6455	2.49163	1.25339	0.0029	0.309373	no
ENSG00000197275.13	RAD54B	chr8:94371959-94475109	OK	4.50464	14.8462	1.72061	1.08583	0.0369	0.661392	no
ENSG00000197475.11	ADAM3A	chr8:39451044-39522852	OK	0.448213	8.08183	4.17243	0.89284	0.00175	0.241338	no
ENSG00000197601.12	FAR1	chr11:13668669-13732346	OK	2.51058	10.1993	2.02237	1.24623	0.00585	0.402313	no
ENSG00000197614.10	MFAP5	chr12:8634366-8662888	OK	7.72847	22.2951	1.52847	0.990656	0.01775	0.563626	no
ENSG00000197786.3	OR5B17	chr11:58358123-58359069	OK	2.8989	15.114	2.38231	1.83685	0.04705	0.702948	no
ENSG00000197808.11	ZNF461	chr19:36637191-36666853	OK	9.08691	21.171	1.22023	0.920816	0.04505	0.697799	no
ENSG00000197870.12	PRB3	chr12:11265923-11269805	OK	3.54718	14.1664	1.99773	1.3953	0.0233	0.601175	no
ENSG00000197980.11	LEKR1	chr3:156825480-157046129	OK	12.1829	25.7507	1.07975	1.09126	0.0435	0.693071	no
ENSG00000198000.11	NOL8	chr9:92297357-92670265	OK	14.1295	36.4055	1.36545	0.995709	0.01825	0.567899	no
ENSG00000198015.12	MRPL42	chr12:93467487-93516213	OK	6.37135	13.3743	1.06979	0.833803	0.03485	0.652388	no
ENSG00000198040.10	ZNF84	chr12:133037291-133063304	OK	9.71942	22.7811	1.22889	0.995251	0.0371	0.661447	no
ENSG00000198342.9	ZNF442	chr19:12345948-12365905	OK	7.44431	18.0863	1.28069	1.22663	0.0365	0.65933	no
ENSG00000198382.8	UVRAG	chr11:75803430-76143195	OK	14.9288	36.8526	1.30367	1.43213	0.02895	0.62719	no
ENSG00000198398.2	TMEM207	chr3:190428654-190449876	OK	2.86475	13.5606	2.24293	2.08075	0.0224	0.597519	no
ENSG00000198429.9	ZNF69	chr19:11887783-11914329	OK	6.65215	15.9774	1.26414	1.5323	0.02475	0.605855	no
ENSG00000198612.10	COPS8	chr2:237059433-237100466	OK	4.25635	14.4036	1.75874	1.12073	0.0251	0.606079	no
ENSG00000198860.11	TSEN15	chr1:184051676-184074212	OK	5.75442	38.6952	2.74941	1.60962	0.0098	0.464441	no
ENSG00000198862.13	LTN1	chr21:28928143-28992956	OK	3.30394	14.2057	2.10422	1.27604	0.0468	0.701629	no
ENSG00000198939.7	ZFP2	chr5:178895893-178933212	OK	5.92106	13.4696	1.18578	1.266	0.03485	0.652388	no
ENSG00000203705.10	TATDN3	chr1:212791827-212816626	OK	11.8746	29.4683	1.31129	1.19041	0.01715	0.561019	no
ENSG00000203801.8	LINC00222	chr6:108751653-108769942	OK	9.92328	22.6546	1.19092	1.40344	0.0128	0.506551	no
ENSG00000203965.12	EFCAB7	chr1:63440769-63660245	OK	3.32296	18.542	2.48026	1.16714	0.0114	0.489673	no
ENSG00000204818.4	ADGRF5P2	chr9:42795391-42800672	OK	5.18835	16.0894	1.63277	1.99461	0.01365	0.514405	no
ENSG00000205221.12	VIT	chr2:36696689-36814792	OK	4.10453	11.4478	1.47978	1.32439	0.046	0.700474	no
ENSG00000205562.2	RP11-497E19.1	chr14:85524431-85529988	OK	5.41231	11.1073	1.03719	1.44165	0.04485	0.697703	no
ENSG00000205853.10	RFPL3S	chr22:32354884-32385631	OK	2.43147	41.2691	4.08516	1.29795	0.00715	0.422499	no
ENSG00000205946.1	USP17L6P	chr4:9367873-9369070	OK	4.39714	18.5279	2.07506	2.07157	0.01625	0.549513	no
ENSG00000206144.5	RP11-400K9.2	chr8:53537059-53540300	OK	4.85457	12.053	1.31197	1.70354	0.02095	0.58809	no
ENSG00000206562.11	METTL6	chr3:15381274-15521751	OK	8.49069	20.8467	1.29587	1.01065	0.0464	0.700474	no
ENSG00000211455.7	STK38L	chr12:27243967-27325959	OK	7.53871	20.9541	1.47484	1.13798	0.01615	0.548626	no
ENSG00000213781.3	PSMC1P2	chr7:27461765-27462969	OK	5.91672	18.0803	1.61155	1.78035	0.02435	0.604202	no
ENSG00000213949.8	ITGA1	chr5:52675192-53094779	OK	8.51121	18.1357	1.0914	1.17721	0.04695	0.702563	no
ENSG00000214376.5	VSTM5	chr11:93818231-93850531	OK	11.5784	24.1297	1.05937	1.19171	0.04735	0.704297	no
ENSG00000214381.4	LINC00488	chr3:109178164-109185257	OK	3.48935	9.43082	1.43443	1.78122	0.0184	0.570351	no
ENSG00000214434.2	NIFKP1	chr10:30380173-30381062	OK	4.71949	17.3459	1.87789	1.63538	0.0447	0.697253	no
ENSG00000214561.3	RBBP4P4	chr6:58119740-58121029	OK	4.75397	14.2141	1.58012	1.6739	0.03185	0.643302	no
ENSG00000215054.3	HNRNPCP10	chrX:144840776-144841660	OK	4.34536	15.5309	1.8376	1.54414	0.0499	0.706281	no
ENSG00000215114.7	UBXN2B	chr8:58411263-58451501	OK	3.34752	9.51238	1.50671	1.03983	0.02055	0.587336	no
ENSG00000215277.8	RNF212B	chr14:23185315-23326185	OK	0.385295	11.2943	4.87349	0.232569	0.0023	0.274628	no
ENSG00000215372.6	ZNF705G	chr8:7355516-7385558	OK	3.51812	9.5144	1.43531	2.01963	0.0098	0.464441	no
ENSG00000215417.11	MIR17HG	chr13:91347819-91354579	OK	1.45857	11.256	2.94807	0.126661	0.0301	0.636089	no
ENSG00000215805.3	RP11-438O11.1	chr1:239972786-239974245	OK	5.35905	15.8269	1.56233	1.82121	0.0195	0.580927	no
ENSG00000215899.3	RP11-439L8.2	chr1:31487588-31488930	OK	6.80794	18.6125	1.45098	1.75017	0.024	0.60214	no
ENSG00000216904.2	SOCS5P5	chr6:113222165-113224072	OK	4.48614	12.7735	1.50961	1.66199	0.0343	0.650039	no
ENSG00000217414.2	RP11-528A10.2	chr6:18363416-18365423	OK	5.54743	12.069	1.12142	1.47112	0.04815	0.706281	no
ENSG00000218410.1	AC012078.2	chrY:3851223-3852869	OK	3.59041	10.0597	1.48637	1.56057	0.0396	0.675262	no
ENSG00000223529.1	EEF1A1P8	chr3:184026368-184027756	OK	5.2606	12.7812	1.28072	1.4274	0.05	0.706281	no
ENSG00000223559.1	RP11-700P18.1	chr7:56288229-56291425	OK	3.65347	9.57137	1.38946	1.84417	0.0166	0.554861	no
ENSG00000223620.3	RBM48P1	chr4:126563508-126564776	OK	6.01698	17.0205	1.50016	1.58872	0.03675	0.660751	no
ENSG00000223668.1	EEF1A1P24	chr3:39358544-39359922	OK	4.63204	14.8894	1.68457	1.83184	0.0225	0.59778	no
ENSG00000223675.1	RP11-86H7.6	chr1:94585555-94592297	OK	3.69768	9.03755	1.28931	1.51532	0.0486	0.706281	no
ENSG00000224329.2	LINC00297	chr13:29872612-29888405	OK	7.24299	21.4181	1.56417	1.65456	0.03355	0.648094	no
ENSG00000224747.1	MTCYBP21	chr21:44469928-44472516	OK	3.28679	12.8791	1.97027	1.6804	0.0419	0.686596	no
ENSG00000224752.1	VN1R21P	chr3:14089106-14089871	OK	8.67441	26.1929	1.59434	1.60052	0.04015	0.678529	no
ENSG00000224934.2	RP11-441O15.3	chr10:99431190-99438117	OK	3.46468	8.37253	1.27294	1.65499	0.0236	0.601175	no
ENSG00000225036.1	CDK4PS	chr1:105433993-105434821	OK	4.38131	21.5876	2.30077	1.86782	0.04665	0.701198	no
ENSG00000225072.1	OR7E116P	chr9:90232184-90233141	OK	8.23998	24.0508	1.54537	1.74083	0.022	0.595435	no
ENSG00000225156.2	AC012354.6	chr2:44954663-44968762	OK	6.74672	18.2224	1.43346	2.28434	0.00385	0.349487	no
ENSG00000225282.1	AP000350.6	chr22:23926899-23929574	OK	2.27738	8.25371	1.85767	1.68352	0.04355	0.693125	no
ENSG00000225329.3	LHFPL3-AS2	chr7:104328655-104926645	OK	10.4537	30.5047	1.54502	1.51024	0.04575	0.69969	no
ENSG00000225564.6	LINC01492	chr9:103140522-103325034	OK	4.85429	23.1538	2.25391	1.70993	0.01075	0.479148	no
ENSG00000225801.1	RABEPKP1	chr13:71296209-71297235	OK	2.31538	15.7316	2.76434	2.09683	0.03505	0.652845	no
ENSG00000225849.1	RP5-981L23.2	chr20:46463901-46465124	OK	10.3952	22.8232	1.13458	1.49499	0.0312	0.639872	no
ENSG00000225980.3	OR7E19P	chr19:9265439-9266283	OK	9.2997	24.9747	1.42521	1.40534	0.0334	0.647002	no
ENSG00000226383.6	AC093375.1	chr2:156011529-156254950	OK	4.94488	12.5996	1.34937	0.958956	0.04045	0.680177	no
ENSG00000226435.10	ANKRD18DP	chr3:198053521-198080720	OK	4.08739	10.8348	1.40642	1.35825	0.02375	0.601175	no
ENSG00000226469.1	ADAM1B	chr12:111927017-111929017	OK	5.43975	12.541	1.20503	1.57222	0.0328	0.645138	no
ENSG00000226527.1	AP000289.6	chr21:33111698-33123703	OK	3.05295	11.319	1.89046	1.71271	0.0406	0.68072	no
ENSG00000226783.1	TLK1P1	chr9:122685932-122688372	OK	5.08513	10.8145	1.08861	1.48075	0.04495	0.697703	no
ENSG00000227124.8	ZNF717	chr3:75709642-75785583	OK	12.0933	25.5829	1.08097	1.35414	0.02875	0.626507	no
ENSG00000227155.7	RP11-165F24.3	chr9:212823-746106	OK	6.69385	20.372	1.60568	0.736609	0.0311	0.639568	no
ENSG00000227265.2	AC073464.4	chr2:94734654-94735844	OK	4.39752	13.8075	1.65069	1.60809	0.0432	0.691785	no
ENSG00000227455.2	RP11-300M24.1	chr6:164827749-164831630	OK	7.28928	28.307	1.95731	1.14464	0.0363	0.657657	no
ENSG00000227678.7	RP11-73O6.3	chr6:130013698-130365425	OK	8.67125	41.635	2.26348	1.72406	0.0457	0.699645	no
ENSG00000228014.1	ZNF680P1	chr7:64469184-64470653	OK	1.91111	9.88617	2.371	1.89497	0.03955	0.674962	no
ENSG00000228065.10	LINC01515	chr10:65570337-65768835	OK	44.6093	97.482	1.12779	1.77804	0.01065	0.477347	no
ENSG00000228189.4	RP13-60M5.2	chr9:88627188-88652160	OK	2.43229	16.6944	2.77897	1.81101	0.0259	0.610878	no
ENSG00000228303.1	RP11-10F11.2	chr7:56638942-56650696	OK	1.72096	11.9526	2.79603	2.2462	0.03025	0.637577	no
ENSG00000228392.1	RP11-343J18.1	chr9:126270120-126275918	OK	7.10015	15.4054	1.11751	1.62311	0.02655	0.613899	no
ENSG00000228480.1	AC130464.1	chr16:26354795-26358355	OK	2.29591	8.26217	1.84745	1.53509	0.04865	0.706281	no
ENSG00000228600.1	POLR2CP1	chr21:14757587-14758352	OK	4.37528	27.1961	2.63595	2.13815	0.0301	0.636089	no
ENSG00000228611.2	HNF4GP1	chr13:55999199-56000448	OK	4.89171	18.2948	1.90302	2.04026	0.01255	0.505105	no
ENSG00000228624.7	RP3-399L15.3	chr6:113933027-114471705	OK	15.7655	53.1014	1.75198	1.44701	0.00615	0.407173	no
ENSG00000228766.3	RPL7L1P8	chr3:182610673-182611414	OK	7.45768	22.3971	1.58652	1.47928	0.0437	0.693287	no
ENSG00000228956.8	SATB1-AS1	chr3:17157161-18920401	OK	43.4581	87.8875	1.01603	1.01444	0.0127	0.506304	no
ENSG00000229028.2	KRT223P	chr17:40717234-40721932	OK	4.90106	22.2417	2.1821	1.94938	0.01465	0.529454	no
ENSG00000229052.2	RP11-386I23.1	chr1:92832024-92961522	OK	3.56573	11.1185	1.6407	1.44725	0.021	0.58809	no
ENSG00000229079.1	CR848007.5	chr9:42959279-42960066	OK	3.25904	16.788	2.36491	1.75676	0.0483	0.706281	no
ENSG00000229140.8	CCDC26	chr8:129351690-129683679	OK	2.94444	10.9685	1.8973	1.68376	0.02055	0.587336	no
ENSG00000229254.1	OR8C1P	chr11:124376876-124377801	OK	6.77811	22.0908	1.70449	1.72566	0.03545	0.655488	no
ENSG00000229425.2	AJ006998.2	chr21:15370499-15627342	OK	11.9902	34.0038	1.50384	1.71055	0.0074	0.424044	no
ENSG00000229781.1	AC013444.1	chr2:142854094-142855998	OK	3.37507	11.9555	1.82468	2.00187	0.0155	0.540295	no
ENSG00000229981.7	LINC01435	chr10:107694972-108197849	OK	16.134	37.7671	1.22702	1.11976	0.02275	0.599678	no
ENSG00000230207.1	RPL4P5	chr9:7477044-7478320	OK	3.48317	11.9375	1.77703	1.61289	0.0455	0.699463	no
ENSG00000230318.2	XRCC6P3	chr1:220313944-220315565	OK	5.37101	14.0756	1.38993	1.68648	0.0246	0.605091	no
ENSG00000230524.8	COL6A4P1	chr3:15151832-15205959	OK	7.40887	20.9409	1.499	1.92548	0.00435	0.364378	no
ENSG00000230584.1	CCT5P2	chr13:78908918-78910542	OK	4.94486	13.0703	1.40229	1.64386	0.0325	0.645138	no
ENSG00000230657.6	PRB4	chr12:11307082-11310435	OK	2.76504	11.6369	2.07334	1.01711	0.03235	0.643785	no
ENSG00000230768.7	RP11-251P6.1	chr1:105587574-105618958	OK	3.77175	20.9741	2.4753	0.759751	0.0007	0.157758	no
ENSG00000230772.1	VN1R108P	chr20:25734263-25735093	OK	4.32121	16.3012	1.91547	1.5632	0.0464	0.700474	no
ENSG00000230787.1	PSAT1P3	chr1:79054944-79056055	OK	5.68363	15.3703	1.43526	1.47608	0.049	0.706281	no
ENSG00000230960.1	RP5-1086L22.1	chr6:170254333-170262569	OK	7.92493	20.6529	1.38187	1.76303	0.018	0.565528	no
ENSG00000231205.11	ZNF826P	chr19:20340268-20424969	OK	9.16251	24.7538	1.43383	1.43714	0.0473	0.703956	no
ENSG00000231443.2	AC024937.6	chr3:195937242-195938739	OK	2.85032	12.9216	2.18059	1.86539	0.02775	0.620694	no
ENSG00000231491.2	JKAMPP1	chr9:12287319-12288238	OK	2.63968	14.7658	2.48383	1.8471	0.0451	0.698158	no
ENSG00000231738.10	TSPAN19	chr12:85014310-85036277	OK	2.3845	7.43439	1.64053	0.628296	0.0281	0.623832	no
ENSG00000232040.2	ZBED9	chr6:28571629-28616212	OK	4.7856	23.3792	2.28845	0.987562	0.03675	0.660751	no
ENSG00000232048.2	HNRNPCP9	chr1:67660154-67661013	OK	9.8473	25.0823	1.34887	1.53555	0.0405	0.680358	no
ENSG00000232109.1	AL022344.2	chr10:42660727-42661776	OK	5.1463	15.7475	1.61352	1.56432	0.0408	0.682206	no
ENSG00000232119.7	MCTS1	chrX:120594009-120621074	OK	7.6142	21.0577	1.46759	1.23411	0.04995	0.706281	no
ENSG00000232199.1	RPL3P8	chr7:109998433-109999624	OK	3.31016	12.4871	1.91547	1.68202	0.04115	0.684212	no
ENSG00000232389.1	RP11-134K13.2	chr6:70608233-70609334	OK	4.79883	17.8349	1.89395	1.89505	0.0216	0.591498	no
ENSG00000232447.1	MTND5P3	chr13:84521724-84523915	OK	4.92519	11.3103	1.19939	1.44514	0.0463	0.700474	no
ENSG00000232458.1	LINC01450	chr7:40964666-40979939	OK	4.96124	11.7694	1.24627	1.90642	0.011	0.483666	no
ENSG00000232486.1	RP11-18B3.2	chr9:105694543-105776612	OK	2.66404	9.53987	1.84035	1.70499	0.02535	0.607546	no
ENSG00000232728.1	PHB2P1	chr10:109528118-109529008	OK	5.88547	18.1595	1.62549	1.56348	0.04445	0.695646	no
ENSG00000232855.6	AF131217.1	chr21:28439345-28674848	OK	4.40652	20.6198	2.22632	1.34742	0.01675	0.556481	no
ENSG00000232905.2	RP11-534I8.1	chr9:113850686-113851632	OK	5.81768	23.614	2.02112	2.05342	0.01815	0.56716	no
ENSG00000232950.1	ZNF519P1	chr10:80297719-80299655	OK	2.47441	9.96846	2.01028	1.81978	0.0321	0.643774	no
ENSG00000233184.6	RP11-421L21.3	chr1:100989622-101087268	OK	6.05104	18.2099	1.58947	1.35469	0.0288	0.626678	no
ENSG00000233570.1	LINC00690	chr3:16536319-16541373	OK	2.54901	9.51477	1.90023	1.58841	0.04555	0.699645	no
ENSG00000233725.7	LINC00284	chr13:43823908-44030461	OK	9.37936	32.8607	1.8088	1.48115	0.00155	0.230551	no
ENSG00000233821.1	ENOX1-AS1	chr13:43213517-43786908	OK	3.67198	7.95694	1.11566	1.47672	0.04295	0.691076	no
ENSG00000234277.2	CTD-2090I13.1	chr1:227393590-227431035	OK	9.46816	26.7584	1.49884	1.6436	0.0236	0.601175	no
ENSG00000234352.9	AC009264.1	chr7:136685558-137182107	OK	5.49366	25.216	2.1985	1.39711	0.01635	0.55057	no
ENSG00000234389.1	AC007278.3	chr2:102418688-102452565	OK	9.85008	23.3012	1.2422	1.53932	0.03705	0.661447	no
ENSG00000234545.7	FAM133B	chr7:92560792-92590394	OK	11.5232	32.9112	1.51404	1.36057	0.02685	0.614558	no
ENSG00000234548.5	RP11-78H24.1	chr3:186440344-186450696	OK	6.10405	24.1438	1.98381	1.35282	0.04235	0.688874	no
ENSG00000234586.2	RP11-382H24.2	chr9:13021693-13022892	OK	2.97319	14.1727	2.25303	1.93005	0.0259	0.610878	no
ENSG00000234810.2	RP11-90C4.1	chr1:55581036-55868248	OK	8.31128	26.6634	1.68172	1.61447	0.0085	0.444957	no
ENSG00000234948.1	LINC01524	chr20:52210644-52650431	OK	4.77156	10.6416	1.15719	1.51922	0.01565	0.543522	no
ENSG00000235142.7	RP1-60O19.1	chr6:106717451-106787541	OK	22.8688	62.7544	1.45634	1.7626	0.00795	0.436318	no
ENSG00000235150.1	RCBTB2P1	chr10:88785599-88787061	OK	6.20856	15.8098	1.34849	1.64358	0.02535	0.607546	no
ENSG00000235205.1	TATDN2P3	chr13:23180951-23325165	OK	7.116	14.6581	1.04256	1.51939	0.0339	0.648717	no
ENSG00000235244.3	DANT2	chrX:115917270-115969089	OK	3.01876	8.40556	1.47739	1.5652	0.0411	0.684212	no
ENSG00000235524.1	MTCO1P23	chr10:69591405-69592931	OK	5.3574	13.8167	1.3668	1.61079	0.0369	0.661392	no
ENSG00000235532.1	LINC00402	chr13:74231456-74259976	OK	5.51199	11.229	1.02658	1.59095	0.02785	0.621462	no
ENSG00000235584.2	AC008268.1	chr2:95666083-95668715	OK	6.91721	17.5326	1.34178	1.49184	0.0487	0.706281	no
ENSG00000235595.1	GAPDHP23	chr1:119462028-119463021	OK	8.05352	23.0224	1.51535	1.67844	0.0267	0.614294	no
ENSG00000235790.7	RP11-73M7.6	chr1:31617685-31704319	OK	3.74762	9.83473	1.39191	0.369459	0.0476	0.704971	no
ENSG00000236051.7	MYCBP2-AS1	chr13:76990659-77327050	OK	3.42544	26.4103	2.94674	0.901377	0.00965	0.462596	no
ENSG00000236107.7	AC010127.3	chr2:165957398-166375993	OK	6.25325	23.4878	1.90923	0.930024	0.01735	0.561019	no
ENSG00000236401.1	SLC4A1APP2	chr1:187706560-187708898	OK	4.85988	15.1635	1.64161	1.71683	0.02515	0.606442	no
ENSG00000236494.1	RP11-89N17.4	chr7:33793167-33803156	OK	8.25611	19.7988	1.26188	1.57163	0.0339	0.648717	no
ENSG00000236596.1	AC092568.1	chr2:103494240-103495842	OK	4.4755	13.0649	1.54557	1.56715	0.04965	0.706281	no
ENSG00000236608.1	EIF4A1P6	chr13:60636887-60638097	OK	5.44827	17.2549	1.66313	1.77714	0.0223	0.597519	no
ENSG00000236692.1	RP11-1217F2.9	chr7:57187891-57190140	OK	6.05949	12.7777	1.07636	1.48717	0.0442	0.69544	no
ENSG00000236699.8	ARHGEF38	chr4:105552619-106022478	OK	6.00882	19.4631	1.69559	1.19194	0.0411	0.684212	no
ENSG00000236736.1	UQCRC2P1	chr3:46310590-46311922	OK	3.58478	13.9695	1.96233	1.93192	0.0215	0.591278	no
ENSG00000236760.1	AC019118.3	chr2:3131580-3145780	OK	8.49341	26.0705	1.618	1.42998	0.0484	0.706281	no
ENSG00000236832.1	AC073465.2	chr2:173477995-173478400	OK	12.0093	55.3999	2.20573	1.76102	0.0482	0.706281	no
ENSG00000236922.9	LINC01378	chr4:117406165-117691188	OK	7.54239	26.3074	1.80237	0.948053	0.03985	0.676865	no
ENSG00000236991.6	EDRF1-AS1	chr10:125683228-125764143	OK	4.7039	24.6178	2.38777	0.7908	0.00295	0.311515	no
ENSG00000237031.7	AC008067.2	chr2:79157002-80648861	OK	9.2656	35.7601	1.94839	0.956766	0.02605	0.612263	no
ENSG00000237435.9	RP11-147C23.1	chr1:95937900-96022880	OK	2.52977	19.1099	2.91724	0.698867	0.0004	0.11765	no
ENSG00000237440.8	ZNF737	chr19:20535824-20661596	OK	5.08847	29.4145	2.53122	1.47974	0.01355	0.514405	no
ENSG00000237442.3	HNRNPA1P57	chr2:41143779-41157555	OK	3.93991	13.4032	1.76634	1.36424	0.04955	0.706281	no
ENSG00000237746.1	ZNF101P1	chr10:28338553-28340942	OK	3.40529	9.17751	1.43033	1.49505	0.04795	0.705961	no
ENSG00000237842.2	RP11-110J1.2	chr1:157059231-157060762	OK	2.47589	10.2035	2.04305	1.82006	0.0313	0.640049	no
ENSG00000237910.1	MTCO1P18	chr2:131382642-131384061	OK	3.54551	16.1125	2.18412	2.22642	0.01185	0.496308	no
ENSG00000238181.2	AHCYP2	chr9:120720672-120721972	OK	8.64988	19.5974	1.17991	1.52526	0.0375	0.663128	no
ENSG00000239900.12	ADSL	chr22:40346499-40636702	OK	23.113	72.6454	1.65217	1.30503	0.0129	0.507281	no
ENSG00000240048.1	DDX50P2	chr3:154337671-154429715	OK	2.57304	10.9955	2.09537	1.66999	0.04	0.677719	no
ENSG00000240103.2	RP11-846F4.6	chr17:22527323-22529570	OK	5.26052	11.991	1.18868	1.5961	0.02745	0.619305	no
ENSG00000241127.7	YAE1D1	chr7:39566375-39610320	OK	8.13096	30.0834	1.88747	1.36598	0.04845	0.706281	no
ENSG00000241293.1	PPATP1	chr3:87051191-87052738	OK	5.71229	13.5695	1.24823	1.4911	0.0464	0.700474	no
ENSG00000241469.7	LINC00635	chr3:107840227-107882000	OK	4.6316	16.4339	1.82709	0.780423	0.00055	0.142453	no
ENSG00000241478.1	HSPA8P9	chr3:137880294-137882237	OK	5.28762	12.1809	1.20393	1.52035	0.04015	0.678529	no
ENSG00000241956.9	CTC-340A15.2	chr5:164296695-165171643	OK	20.656	68.517	1.7299	1.7215	0.00405	0.353467	no
ENSG00000242525.1	OR7E100P	chr3:112524186-112525201	OK	7.00325	19.9699	1.51173	1.63459	0.03595	0.656448	no
ENSG00000243742.5	RPLP0P2	chr11:61615035-61639449	OK	14.3839	31.1664	1.11554	1.20814	0.04385	0.693975	no
ENSG00000246214.1	RP11-260E18.1	chr5:16473037-16629969	OK	3.67789	16.1342	2.13317	1.78073	0.0453	0.698957	no
ENSG00000246363.2	RP11-13A1.1	chr12:89010680-89019679	OK	3.17481	7.26466	1.19423	1.48566	0.0473	0.703956	no
ENSG00000247157.6	LINC01252	chr12:11541394-11590369	OK	5.35258	30.9737	2.53274	1.94499	0.0042	0.35874	no
ENSG00000247556.6	OIP5-AS1	chr15:41283989-41332621	OK	16.3214	37.6065	1.20422	1.37318	0.0418	0.686208	no
ENSG00000248079.2	DPH6-AS1	chr15:35546194-35859001	OK	1.91124	20.2286	3.40382	1.46477	0.00915	0.454098	no
ENSG00000248144.5	ADH1C	chr4:99336491-99353027	OK	2.50874	8.14009	1.69808	0.83106	0.04235	0.688874	no
ENSG00000248329.5	APELA	chr4:164877003-164898965	OK	2.38723	12.6704	2.40805	1.24829	0.00565	0.396979	no
ENSG00000248508.6	SRP14-AS1	chr15:40039310-40067290	OK	4.8612	15.4937	1.6723	1.39194	0.0178	0.56401	no
ENSG00000248599.1	FLJ42969	chr8:101052053-101076251	OK	4.48999	11.7472	1.38754	1.68717	0.0228	0.600085	no
ENSG00000248837.5	RP11-412P11.1	chr4:22997550-23056862	OK	6.66344	22.3006	1.74274	1.72602	0.0239	0.601175	no
ENSG00000249162.1	ADAM20P3	chr4:187746093-187748199	OK	5.24258	15.5459	1.56819	2.11773	0.00865	0.448302	no
ENSG00000249193.1	HSPD1P5	chr4:144845624-144847344	OK	2.87355	10.044	1.80542	1.76768	0.03	0.635136	no
ENSG00000249437.7	NAIP	chr5:70968482-71025114	OK	1.24439	11.2115	3.17147	1.22585	0.0097	0.463499	no
ENSG00000249464.5	LINC01091	chr4:123650266-123930406	OK	6.25237	15.9527	1.35133	1.55451	0.01215	0.49884	no
ENSG00000249482.1	USP17L14P	chr4:9229640-9231233	OK	5.38979	14.3818	1.41594	1.67762	0.02675	0.614294	no
ENSG00000249584.1	RP11-478P10.1	chr5:57890326-57899162	OK	3.94403	8.02098	1.02411	1.54139	0.03815	0.66692	no
ENSG00000249873.6	RP11-983C2.2	chr12:126869489-126874690	OK	2.39702	11.5783	2.27211	1.17075	0.03875	0.670542	no
ENSG00000249917.2	LINC00536	chr8:115950510-116325059	OK	3.03011	7.96706	1.39468	1.67379	0.02365	0.601175	no
ENSG00000250182.3	EEF1A1P13	chr5:14651940-14653329	OK	3.88331	17.6509	2.18438	2.24879	0.0114	0.489673	no
ENSG00000250483.1	PPM1AP1	chr8:15806148-15807283	OK	3.79146	13.9864	1.8832	1.70684	0.04065	0.680901	no
ENSG00000250517.2	LDHAL6CP	chr12:63003552-63006902	OK	4.12056	11.5888	1.49182	1.5814	0.02795	0.622626	no
ENSG00000250573.1	AC006499.5	chr4:10259444-10260138	OK	3.87332	22.4103	2.53252	1.904	0.04565	0.699645	no
ENSG00000250584.2	LINC01511	chr5:1363581-1380067	OK	7.08297	21.3456	1.59151	1.76187	0.0093	0.456753	no
ENSG00000250803.6	CTC-441N14.4	chr5:122128761-122183949	OK	5.66964	17.2474	1.60505	1.22448	0.0338	0.648113	no
ENSG00000250858.1	IGBP1P5	chr4:27585144-27586144	OK	3.73279	16.3694	2.13268	1.80228	0.0306	0.63915	no
ENSG00000251141.5	RP11-53O19.1	chr5:44744899-44808777	OK	4.65758	20.1772	2.11507	0.968981	0.02555	0.608632	no
ENSG00000251436.2	NUP58P1	chr4:125676717-125752793	OK	5.15431	13.5131	1.39051	1.64649	0.03	0.635136	no
ENSG00000251501.1	RP11-466J24.1	chr4:43586327-43588097	OK	2.2274	7.83274	1.81416	1.6099	0.04385	0.693975	no
ENSG00000251553.1	CTC-463N11.1	chr5:98679401-98681367	OK	4.7967	15.5978	1.70123	2.1727	0.00765	0.42939	no
ENSG00000251596.1	HADHAP1	chr4:165361193-165498320	OK	6.88256	15.4422	1.16586	1.63402	0.02595	0.610878	no
ENSG00000251655.6	PRB1	chr12:11351822-11501041	OK	2.50906	10.9567	2.1266	1.21772	0.0486	0.706281	no
ENSG00000253555.1	RP11-16E18.1	chr8:63136222-63138084	OK	4.73086	12.6364	1.41742	1.52456	0.04645	0.700619	no
ENSG00000254119.5	RP11-705O24.1	chr8:61785046-61944180	OK	5.4067	24.4144	2.17491	1.17044	0.03125	0.639872	no
ENSG00000254334.1	RP11-24P4.1	chr8:21298205-21309449	OK	7.95486	19.5028	1.29377	1.47102	0.04005	0.677719	no
ENSG00000254412.1	RP11-107P7.6	chr11:49098162-49101168	OK	5.68097	11.4819	1.01515	1.53754	0.036	0.656448	no
ENSG00000254465.1	THAP12P4	chr11:23478067-23480430	OK	2.78359	8.27309	1.57148	1.70394	0.0297	0.633551	no
ENSG00000254811.5	RP11-680E19.1	chr11:106250018-106264905	OK	3.46726	16.3222	2.23497	1.4547	0.01425	0.522801	no
ENSG00000254825.1	OR9G2P	chr11:56751022-56751902	OK	9.60733	35.9225	1.90268	2.23311	0.00615	0.407173	no
ENSG00000254843.1	RP11-648O15.1	chr11:87037843-87324359	OK	3.63176	11.4953	1.6623	1.53313	0.04675	0.701385	no
ENSG00000255386.1	OR5BR1P	chr11:59332756-59334086	OK	5.80557	18.2221	1.65018	1.91675	0.01775	0.563626	no
ENSG00000255433.5	AP000479.1	chr11:56848477-56878078	OK	4.98482	12.3945	1.31409	1.8112	0.01375	0.515353	no
ENSG00000255521.1	RP4-607I7.1	chr11:35132654-35138032	OK	3.88153	21.673	2.4812	1.64024	0.0148	0.531479	no
ENSG00000255540.1	RP11-313I2.5	chr11:89731016-89734782	OK	4.46077	9.90971	1.15155	1.73246	0.0223	0.597519	no
ENSG00000255693.1	RP11-766N7.3	chr12:64883393-64982524	OK	4.11362	9.51451	1.20972	1.25263	0.0469	0.702118	no
ENSG00000255717.6	SNHG1	chr11:62851987-62855914	OK	13.9132	28.3911	1.02898	0.916692	0.0251	0.606079	no
ENSG00000255733.5	IFNG-AS1	chr12:67989444-68234686	OK	4.28091	15.0774	1.81639	1.42557	0.02485	0.605855	no
ENSG00000256597.2	FLJ37505	chr12:127881616-127898639	OK	4.17731	11.4248	1.45152	1.36463	0.03085	0.639424	no
ENSG00000256659.1	RP13-653N12.2	chr12:128118216-128121952	OK	3.1707	10.6886	1.7532	1.75363	0.03095	0.639424	no
ENSG00000256737.1	RBBP4P5	chr14:21563818-21565084	OK	2.52366	12.2971	2.28473	1.84629	0.04355	0.693125	no
ENSG00000256849.1	RP11-405A12.1	chr12:19775450-20009937	OK	4.14397	13.2707	1.67916	1.76368	0.0295	0.631905	no
ENSG00000256995.6	RP11-114G22.1	chr12:22699858-23251499	OK	18.062	48.5995	1.42798	1.49478	0.0193	0.578944	no
ENSG00000257109.3	OR4F28P	chr15:101875963-101876901	OK	5.90092	19.8135	1.74747	1.75589	0.0319	0.643774	no
ENSG00000257194.2	RP11-567C2.1	chr12:90107738-90112779	OK	3.74911	19.5469	2.38232	1.98012	0.02275	0.599678	no
ENSG00000257467.5	RP11-121G22.3	chr12:80792519-81759553	OK	2.63812	16.2949	2.62684	0.779283	0.0108	0.480143	no
ENSG00000257472.1	RP11-159D23.2	chr14:31925800-31930146	OK	8.41892	20.7077	1.29846	1.62499	0.03095	0.639424	no
ENSG00000257907.2	EEF1A1P17	chr12:43659826-43661101	OK	4.8017	14.0842	1.55246	1.63781	0.0336	0.648113	no
ENSG00000257915.1	GLULP5	chr12:114080380-114113489	OK	6.5717	24.0981	1.87458	2.14634	0.0174	0.561242	no
ENSG00000258038.5	CTD-2384A14.1	chr14:28830243-29028763	OK	6.58833	33.4286	2.3431	1.56483	0.02235	0.597519	no
ENSG00000258100.1	RP11-121E16.1	chr12:91362195-91368606	OK	2.75614	18.7083	2.76296	2.08432	0.035	0.652845	no
ENSG00000258526.5	RP11-111A21.1	chr14:39474839-39513780	OK	2.15507	15.0087	2.8	1.01164	0.04435	0.69544	no
ENSG00000258584.1	FAM181A-AS1	chr14:93904729-93929608	OK	5.56862	16.2501	1.54506	0.985395	0.04005	0.677719	no
ENSG00000258590.5	NBEAP1	chr15:20657637-20688408	OK	6.28925	20.0445	1.67225	2.17029	0.0051	0.388451	no
ENSG00000258619.2	RP11-134E15.1	chr14:32241523-32243093	OK	6.90999	15.1123	1.12896	1.44	0.0462	0.700474	no
ENSG00000258722.2	CKAP2P1	chr14:21108042-21116703	OK	1.89951	7.19099	1.92057	1.72481	0.04005	0.677719	no
ENSG00000258779.6	LINC01568	chr16:73386804-73421393	OK	16.6504	39.61	1.25031	1.44988	0.03635	0.658334	no
ENSG00000258877.2	ATP5A1P4	chr14:62604112-62605717	OK	2.69951	9.92895	1.87895	1.72866	0.04	0.677719	no
ENSG00000258894.1	RP11-557C9.1	chr14:43595135-43596683	OK	4.22063	11.5182	1.44839	1.55767	0.04175	0.686208	no
ENSG00000259000.1	DOCK11P1	chr14:44860315-44866247	OK	2.9156	8.56773	1.55512	2.46029	0.00195	0.256356	no
ENSG00000259010.1	RP11-973N13.2	chr14:64600242-64601644	OK	4.72097	14.5933	1.62815	1.78367	0.02555	0.608632	no
ENSG00000259025.1	RP11-810K23.6	chr15:21053003-21054702	OK	2.88261	15.8933	2.46297	2.54166	0.00745	0.424805	no
ENSG00000259096.1	FAM35CP	chr14:87710418-87993665	OK	2.25188	9.31517	2.04845	1.71791	0.0341	0.649324	no
ENSG00000259099.2	RP11-348M3.2	chr12:56380360-56382711	OK	1.48698	8.18966	2.46142	1.8994	0.0442	0.69544	no
ENSG00000259150.5	LINC00929	chr15:26115812-26133037	OK	8.70859	23.4678	1.43017	1.23117	0.043	0.69124	no
ENSG00000259518.1	LINC01583	chr15:82088593-82097694	OK	6.75126	27.4564	2.02392	1.42666	0.0186	0.572799	no
ENSG00000259609.1	RP11-342A23.1	chr15:84053112-84080097	OK	2.69773	15.9854	2.56694	1.97323	0.04375	0.693447	no
ENSG00000259724.1	LINC01581	chr15:93589866-94107938	OK	3.02791	15.1871	2.32646	1.33647	0.03165	0.642879	no
ENSG00000259769.1	RP11-1360M22.2	chr15:20046295-20047994	OK	3.44261	9.28652	1.43163	1.49331	0.0462	0.700474	no
ENSG00000259844.2	GNPATP	chr16:60654234-60656649	OK	2.40953	8.04136	1.73869	1.71891	0.03135	0.640049	no
ENSG00000259916.1	RP11-407P15.2	chr2:94588521-94604573	OK	3.85149	15.0459	1.96588	1.7269	0.04175	0.686208	no
ENSG00000260008.1	RP11-732A21.2	chr11:102107885-102110457	OK	4.74976	12.1664	1.35698	1.57103	0.0443	0.69544	no
ENSG00000260101.1	RP11-568N6.1	chr2:64522186-64524093	OK	2.23996	9.76271	2.12381	1.97661	0.026	0.611502	no
ENSG00000260409.1	RP11-403B2.7	chr15:20729746-20756183	OK	6.60799	14.9965	1.18234	1.5116	0.0377	0.663923	no
ENSG00000260645.1	RP11-250B2.5	chr6:80466957-80469080	OK	1.9473	9.39468	2.27037	2.12359	0.01755	0.562767	no
ENSG00000260676.5	LINC01541	chr18:71519961-71578956	OK	2.81222	7.87262	1.48514	1.71698	0.0268	0.614494	no
ENSG00000260785.1	CASC17	chr17:71097774-71202177	OK	1.76414	11.2121	2.66802	2.4346	0.0127	0.506304	no
ENSG00000260838.3	RP11-531A24.3	chr8:72947149-72950445	OK	2.59369	7.44614	1.52148	1.8622	0.01895	0.574738	no
ENSG00000260941.1	LINC00622	chr1:119597701-119599271	OK	3.93724	12.3697	1.65155	1.77943	0.0245	0.604202	no
ENSG00000260943.1	RP11-476D10.1	chr12:40140925-40142876	OK	2.3076	7.80223	1.75749	1.70411	0.0335	0.647488	no
ENSG00000260948.1	RP11-552M11.8	chr1:111431045-111433068	OK	6.65777	16.8184	1.33693	1.89972	0.0137	0.514405	no
ENSG00000260995.1	RP11-165H23.1	chr9:79135421-79145674	OK	2.17904	8.55571	1.97319	2.03928	0.02075	0.587683	no
ENSG00000261037.1	CTC-471C19.1	chr5:6019028-6022283	OK	3.37724	8.76595	1.37607	1.84781	0.0166	0.554861	no
ENSG00000261296.1	RP11-299H22.6	chr15:62274162-62278365	OK	2.03629	8.72312	2.0989	1.23869	0.0134	0.512944	no
ENSG00000261390.5	MAFTRR	chr16:79675684-79827150	OK	4.5198	26.3866	2.54548	1.75492	0.0185	0.571748	no
ENSG00000261400.1	AC011525.2	chr19:31588039-31595720	OK	5.44482	12.7521	1.22778	2.0746	0.00675	0.417346	no
ENSG00000261502.3	RP11-96H17.1	chr16:63056785-63129654	OK	4.38532	10.0337	1.19409	1.58656	0.03	0.635136	no
ENSG00000261645.5	DISC1FP1	chr11:90251231-90915052	OK	0.891695	7.93957	3.15444	0.690418	0.02715	0.616142	no
ENSG00000261666.1	LINC00560	chr13:88626852-88630397	OK	2.88887	10.1623	1.81465	1.75948	0.02855	0.625158	no
ENSG00000261683.1	LINC00838	chr10:33759712-33772658	OK	4.73596	12.2736	1.37383	1.99778	0.0074	0.424044	no
ENSG00000261734.1	RP11-669C19.1	chr3:20160592-21226305	OK	3.61719	11.3097	1.64462	1.5051	0.04415	0.69544	no
ENSG00000261803.1	RP11-434E6.2	chr16:54366006-54370699	OK	7.92058	19.9223	1.33071	1.45216	0.0234	0.601175	no
ENSG00000261856.1	CTD-2135D7.4	chr16:14018879-14021077	OK	5.92852	23.2528	1.97166	1.94317	0.02135	0.591278	no
ENSG00000263682.1	RP11-93H10.1	chr18:11326269-11328832	OK	1.33206	9.40991	2.82052	1.99564	0.0308	0.639424	no
ENSG00000264215.1	RP11-283C24.1	chr17:20788070-20789595	OK	4.77936	13.132	1.4582	1.65008	0.0278	0.621012	no
ENSG00000264970.1	RP11-846F4.11	chr17:22704414-22705685	OK	4.02182	13.2718	1.72244	1.68474	0.03405	0.649324	no
ENSG00000265480.5	KRT18P55	chr17:28275985-28317783	OK	7.7896	17.2082	1.14347	1.51029	0.0254	0.607546	no
ENSG00000266965.1	RP11-712P20.2	chr18:35581116-35711834	OK	3.06928	10.8865	1.82656	1.62079	0.0478	0.705148	no
ENSG00000267006.1	CTC-448F2.4	chr19:30028740-30029916	OK	4.49179	14.4378	1.68449	1.64621	0.03755	0.663224	no
ENSG00000267057.5	RP11-456O19.2	chr18:55881687-56191262	OK	2.76766	24.5681	3.15005	0.976325	0.0222	0.596969	no
ENSG00000267116.1	RP11-64C12.7	chr18:12192202-12192934	OK	5.14527	24.0228	2.22308	1.79126	0.04765	0.704971	no
ENSG00000267313.7	KC6	chr18:41465782-41632185	OK	15.7428	35.9348	1.19069	1.34452	0.0364	0.658781	no
ENSG00000267508.5	ZNF285	chr19:44326554-44448578	OK	8.19245	23.6291	1.5282	1.07453	0.0372	0.661922	no
ENSG00000267779.5	LINC01533	chr19:31859102-32072082	OK	2.84054	24.9004	3.13193	1.43865	0.0485	0.706281	no
ENSG00000267872.1	RP11-157B13.7	chr19:22243253-22245347	OK	3.85644	14.5754	1.91819	2.35491	0.00655	0.413075	no
ENSG00000269761.1	RP11-1137G4.4	chr19:7005011-7006074	OK	5.98262	17.8622	1.57806	1.66235	0.03345	0.647002	no
ENSG00000270188.1	MTRNR2L11	chr1:237943723-237945275	OK	3.4492	12.4813	1.85543	1.86925	0.0248	0.605855	no
ENSG00000270571.2	RP11-355F16.1	chr2:75046462-75199700	OK	4.64612	11.9754	1.36598	1.55358	0.0402	0.678823	no
ENSG00000270672.1	MTRNR2L6	chr7:142666271-142667718	OK	3.0171	15.714	2.38081	2.24835	0.01745	0.561636	no
ENSG00000270935.1	XXbac-BPGBPG24O18.1	chr6:27268112-27269229	OK	4.10499	19.9917	2.28395	2.13677	0.02145	0.591278	no
ENSG00000271034.1	RP11-963H1.1	chr3:70125069-70126609	OK	3.29445	10.0624	1.61086	1.56337	0.04295	0.691076	no
ENSG00000272274.1	LINC00551	chr13:106617809-106631359	OK	3.92841	11.1055	1.49926	1.60841	0.034	0.649318	no
ENSG00000272485.1	RP11-284J1.1	chr6:761674-780648	OK	3.95589	12.9108	1.7065	2.05752	0.0132	0.511494	no
ENSG00000272908.1	RP11-121A8.1	chr7:38326069-38329643	OK	3.99097	11.1356	1.48037	1.74404	0.0256	0.608632	no
ENSG00000272914.1	RP11-330O11.3	chr10:30820206-31031937	OK	6.03491	20.9791	1.79755	1.7327	0.0327	0.645138	no
ENSG00000272983.1	RP11-508N22.12	chr10:38094333-38150293	OK	4.07227	9.28815	1.18956	1.49569	0.03895	0.671659	no
ENSG00000273180.1	RP11-335L23.4	chr4:183075479-183076033	OK	14.7204	41.2033	1.48494	1.5447	0.0406	0.68072	no
ENSG00000274173.1	RP4-568C11.4	chr20:24931839-24932983	OK	4.29968	17.3504	2.01266	1.98728	0.0175	0.56255	no
ENSG00000274718.1	RP11-346C4.3	chr13:107870382-107873372	OK	2.81805	7.88263	1.48398	1.82876	0.01665	0.554929	no
ENSG00000274970.1	RP11-472F21.1	chr7:12439418-12440404	OK	4.84763	17.8354	1.87939	1.72605	0.0416	0.686208	no
ENSG00000276397.1	AC034110.1	chr18:76690028-76693636	OK	5.56578	13.0352	1.22776	1.59033	0.0271	0.616142	no
ENSG00000277767.1	RP11-365P13.5	chr13:110916003-110917827	OK	4.47883	12.3464	1.4629	1.7452	0.0245	0.604202	no
ENSG00000278254.4	RP4-668E10.4	chr7:9082556-9189857	OK	7.19142	16.8948	1.23223	1.43727	0.02685	0.614557	no
ENSG00000278928.1	RP11-481F24.3	chr16:55655603-55706422	OK	5.41395	19.4154	1.84245	1.97668	0.0103	0.472231	no
ENSG00000279000.2	OR10A6	chr11:7927632-7928662	OK	6.57573	17.617	1.42175	1.5111	0.04595	0.700474	no
ENSG00000279024.1	RP11-1193F23.1	chr2:136230752-136233245	OK	6.13283	12.2716	1.0007	1.45315	0.04395	0.694186	no
ENSG00000279104.1	RP11-138B9.1	chr7:49760896-49762764	OK	3.07481	8.36916	1.44458	1.49994	0.04355	0.693125	no
ENSG00000279419.1	RP5-907C10.3	chr7:124742311-124745017	OK	4.66952	11.3326	1.27914	1.79078	0.01855	0.572105	no
ENSG00000279464.1	RP11-17P16.1	chr4:67607855-67610313	OK	5.66434	11.3508	1.00282	1.42134	0.04465	0.697253	no
ENSG00000279511.1	RP11-676B18.1	chr13:37142966-37146718	OK	4.7509	10.2549	1.11004	1.71861	0.0218	0.593261	no
ENSG00000279521.1	RP11-314P15.1	chr14:25820365-25822741	OK	3.44862	10.9687	1.6693	2.00525	0.01075	0.479148	no
ENSG00000279667.1	RP11-656D10.7	chr1:40473054-40474059	OK	4.00125	18.62	2.21833	1.95868	0.0264	0.613154	no
ENSG00000279761.2	OR5D13	chr11:55773437-55774382	OK	5.43031	17.8721	1.7186	1.66668	0.0368	0.660965	no
ENSG00000279796.1	RP11-317F20.3	chr10:114424444-114427398	OK	5.0157	10.6902	1.09176	1.59788	0.0285	0.625158	no
ENSG00000279804.1	PRAMEF18	chr1:13222694-13226133	OK	2.75961	7.87172	1.51222	1.56095	0.0494	0.706281	no
ENSG00000279860.1	CTC-546K23.2	chr5:121363001-121365314	OK	2.45675	7.92006	1.68876	1.80608	0.02165	0.591498	no
ENSG00000279875.1	RP11-474C8.7	chr12:48189348-48191207	OK	3.13873	9.19361	1.55045	1.59905	0.0353	0.654336	no
ENSG00000279894.1	GHc-857G6.7	chrX:103596607-103598904	OK	3.37205	8.47458	1.32952	1.56199	0.03865	0.669925	no
ENSG00000279923.1	CTD-2008E3.1	chr5:31558572-31559875	OK	4.96109	17.1311	1.78789	1.96227	0.01605	0.546656	no
ENSG00000280027.1	RP11-44F14.10	chr16:53391088-53392473	OK	2.72902	10.0254	1.8772	1.62085	0.04185	0.686208	no
ENSG00000280134.1	RP11-113E21.3	chr10:85555483-85557436	OK	3.72378	10.5482	1.50216	1.71269	0.02435	0.604202	no
ENSG00000280719.1	PCAT5	chr10:35778301-35800920	OK	5.27379	12.8364	1.28333	2.06633	0.0056	0.395571	no
ENSG00000281383.1	CH507-513H4.5	chr21:8254591-8255514	OK	104.067	1104.74	3.40813	6.38428	5e-05	0.0257723	yes
ENSG00000281450.1	PANDAR	chr6:36673620-36675270	OK	8.32325	24.1221	1.53514	2.00832	0.0092	0.454414	no
ENSG00000281941.1	RP11-126O22.10	chrX:9412771-9413522	OK	3.4722	18.4629	2.41071	1.79803	0.04845	0.706281	no
ENSG00000282097.1	RP4-781K5.7	chr1:234709382-234720220	OK	5.13372	14.6466	1.51249	1.61924	0.035	0.652845	no
ENSG00000282925.1	CTD-2195M15.4	chr5:127588745-127590710	OK	5.61364	15.1532	1.43261	1.8096	0.0217	0.592242	no
ENSG00000283005.1	CDC27P3	chr20:29746180-29748090	OK	6.3808	15.499	1.28036	1.74859	0.0174	0.561242	no
ENSG00000164740.5	SEPT7P5	chr7:63495798-63502536	OK	0	17.2814	inf	#NAME?	0.01025	0.471808	no
ENSG00000180872.4	DEFB112	chr6:50043574-50048651	OK	0	7.93984	inf	#NAME?	0.03105	0.639424	no
ENSG00000186965.4	KRTAP19-2	chr21:30487056-30487436	OK	0	13.0366	inf	#NAME?	0.001	0.187942	no
ENSG00000204547.7	DEFB122	chr20:31421435-31429180	OK	0	15.6554	inf	#NAME?	5e-05	0.0257723	yes
ENSG00000206104.2	KRTAP20-3	chr21:30642863-30643136	OK	0	13.0043	inf	#NAME?	0.02365	0.601175	no
ENSG00000211599.2	IGKV5-2	chr2:88897231-88897784	OK	0	8.62679	inf	#NAME?	0.0063	0.407173	no
ENSG00000211652.2	IGLV7-43	chr22:22395017-22395489	OK	0	11.217	inf	#NAME?	0.01065	0.477347	no
ENSG00000211655.3	IGLV1-36	chr22:22431957-22432465	OK	0	12.2635	inf	#NAME?	0.00145	0.222348	no
ENSG00000211715.1	TRBV5-3	chr7:142389201-142389668	OK	0	15.8487	inf	#NAME?	0.002	0.256769	no
ENSG00000211943.2	IGHV3-15	chr14:106153623-106154163	OK	0	10.1986	inf	#NAME?	0.00285	0.307824	no
ENSG00000211974.3	IGHV2-70	chr14:106723573-106724093	OK	0	7.81267	inf	#NAME?	0.0072	0.422499	no
ENSG00000213739.3	AC007679.1	chr2:205949090-205950145	OK	0	9.24329	inf	#NAME?	0.00235	0.277417	no
ENSG00000216523.1	RP3-435K13.1	chr6:84966396-84966625	OK	0	26.7613	inf	#NAME?	0.01735	0.561019	no
ENSG00000217805.2	RP11-191A15.2	chr6:25181358-25181745	OK	0	29.7441	inf	#NAME?	5e-05	0.0257723	yes
ENSG00000219681.2	RP11-191A15.4	chr6:25218687-25219069	OK	0	9.66667	inf	#NAME?	0.0063	0.407173	no
ENSG00000219702.1	RP5-991C6.2	chr6:81764210-81764503	OK	0	16.3806	inf	#NAME?	0.0071	0.422499	no
ENSG00000219806.1	ATP5F1P6	chr6:139614437-139615204	OK	0	12.2018	inf	#NAME?	5e-05	0.0257723	yes
ENSG00000219870.2	RP11-430A19.2	chrX:9179384-9179606	OK	0	23.803	inf	#NAME?	0.02365	0.601175	no
ENSG00000220204.1	RP1-53C18.3	chr11:34404662-34404949	OK	0	11.5063	inf	#NAME?	0.03105	0.639424	no
ENSG00000220831.4	NDUFA5P9	chr6:86214236-86214576	OK	0	14.1054	inf	#NAME?	0.01065	0.477347	no
ENSG00000222452.1	RN7SKP59	chr9:78165464-78165778	OK	0	11.6779	inf	#NAME?	0.016	0.546562	no
ENSG00000222612.1	RNU2-52P	chr20:41024204-41024394	OK	0	104.598	inf	#NAME?	0.00075	0.162687	no
ENSG00000222784.1	RN7SKP91	chr1:30843822-30844110	OK	0	11.3823	inf	#NAME?	0.03415	0.649324	no
ENSG00000222950.1	RN7SKP262	chr12:25779286-25779569	OK	0	23.846	inf	#NAME?	0.002	0.256769	no
ENSG00000223126.1	RN7SKP263	chr12:94008738-94009047	OK	0	29.22	inf	#NAME?	5e-05	0.0257723	yes
ENSG00000223136.1	RN7SKP207	chr5:29948827-29949130	OK	0	10.1521	inf	#NAME?	0.03415	0.649324	no
ENSG00000223554.1	AC078851.1	chr2:139824895-139825877	OK	0	23.6822	inf	#NAME?	0.0011	0.190569	no
ENSG00000223640.1	RPL30P3	chr2:9081394-9081727	OK	0	14.4851	inf	#NAME?	0.01025	0.471808	no
ENSG00000223665.1	CTB-111F10.1	chr7:91638846-91643512	OK	0	8.42926	inf	#NAME?	0.0006	0.146993	no
ENSG00000223727.6	AC026188.1	chr3:3250686-3627296	OK	0	8.65769	inf	#NAME?	5e-05	0.0257723	yes
ENSG00000223880.1	LINC01078	chr13:75250479-75252012	OK	0	7.91312	inf	#NAME?	0.0208	0.587683	no
ENSG00000224616.1	RTCA-AS1	chr1:100264008-100266120	OK	0	9.56229	inf	#NAME?	0.01065	0.477347	no
ENSG00000224735.1	RP11-272G22.1	chrX:53759025-53759204	OK	0	66.8274	inf	#NAME?	0.02365	0.601175	no
ENSG00000224927.2	NDUFA5P10	chr1:109810641-109810998	OK	0	14.6921	inf	#NAME?	0.002	0.256769	no
ENSG00000225046.2	RP1-20I3.3	chrX:130330856-130331069	OK	0	68.7067	inf	#NAME?	0.00065	0.154164	no
ENSG00000225787.1	LSM3P3	chr2:85102388-85102694	OK	0	29.8712	inf	#NAME?	0.0002	0.076	no
ENSG00000226030.1	HLA-DQB3	chr6:32730757-32731695	OK	0	11.0768	inf	#NAME?	0.01275	0.506304	no
ENSG00000226991.2	AC112229.6	chr2:110358789-110359126	OK	0	8.1713	inf	#NAME?	0.03105	0.639424	no
ENSG00000228041.2	RP4-581F12.1	chrX:82497668-82497924	OK	0	22.9587	inf	#NAME?	0.0072	0.422499	no
ENSG00000228453.1	RPS15AP9	chr1:117138228-117138609	OK	0	8.13368	inf	#NAME?	0.0208	0.587683	no
ENSG00000228527.1	RP11-179B15.5	chr10:58304552-58305621	OK	0	17.3067	inf	#NAME?	0.002	0.256769	no
ENSG00000229177.1	AC008154.5	chr7:134346070-134350791	OK	0	15.0569	inf	#NAME?	0.00355	0.332099	no
ENSG00000229437.1	LINC00366	chr13:38576639-38578994	OK	0	10.2508	inf	#NAME?	0.00175	0.241338	no
ENSG00000229758.2	DYNLT3P2	chr2:128199900-128200195	OK	0	18.7453	inf	#NAME?	0.01025	0.471808	no
ENSG00000229769.2	TRBV10-2	chr7:142424964-142425465	OK	0	13.7938	inf	#NAME?	0.00165	0.23534	no
ENSG00000230014.1	LINC00709	chr10:9275832-9287057	OK	0	11.695	inf	#NAME?	0.00055	0.142453	no
ENSG00000231586.2	RPS23P9	chr1:161617991-161619585	OK	0	10.2558	inf	#NAME?	0.001	0.187942	no
ENSG00000231705.1	RP11-432J24.2	chr10:132419082-132420953	OK	0	21.3169	inf	#NAME?	0.003	0.31236	no
ENSG00000231966.1	RP11-12M5.4	chr1:179829608-179836124	OK	0	13.1294	inf	#NAME?	0.01065	0.477347	no
ENSG00000231967.1	RP11-12D24.6	chr9:5356311-5356525	OK	0	26.8245	inf	#NAME?	0.0263	0.612608	no
ENSG00000232161.1	RP11-548K12.7	chr7:57770965-57771173	OK	0	29.9685	inf	#NAME?	0.0263	0.612608	no
ENSG00000232576.2	RP11-137D19.1	chrX:88908402-88908763	OK	0	12.4797	inf	#NAME?	0.00555	0.394448	no
ENSG00000232590.1	RP11-128I7.1	chr9:73573614-73579498	OK	0	8.4225	inf	#NAME?	0.00025	0.0861921	no
ENSG00000232715.1	LINC01022	chr7:158590628-158591120	OK	0	12.2359	inf	#NAME?	0.001	0.187942	no
ENSG00000233444.1	AC013262.1	chr2:81666476-81666728	OK	0	15.8779	inf	#NAME?	0.0263	0.612608	no
ENSG00000233643.2	RP11-491H19.1	chr10:61781744-61821246	OK	0	15.2146	inf	#NAME?	5e-05	0.0257723	yes
ENSG00000233720.1	LL22NC03-30E12.11	chr22:22157381-22157631	OK	0	20.2936	inf	#NAME?	0.016	0.546562	no
ENSG00000233971.1	RPS20P10	chr2:71984181-71984434	OK	0	23.634	inf	#NAME?	0.0071	0.422499	no
ENSG00000234061.1	AC007969.4	chr2:171492904-171493095	OK	0	89.2595	inf	#NAME?	0.00125	0.200849	no
ENSG00000234105.1	GS1-278J22.1	chr7:53514991-53517116	OK	0	13.8095	inf	#NAME?	0.00175	0.241338	no
ENSG00000234162.1	AC009505.4	chr2:105959083-105962006	OK	0	9.45183	inf	#NAME?	0.00325	0.3232	no
ENSG00000234496.2	MRPS21P1	chr1:65092391-65092614	OK	0	46.485	inf	#NAME?	0.00125	0.200849	no
ENSG00000234701.1	PRDX3P3	chr13:38617418-38617940	OK	0	10.6756	inf	#NAME?	0.00015	0.0637469	no
ENSG00000234767.1	LINC01052	chr13:65866173-65878219	OK	0	12.7301	inf	#NAME?	0.0003	0.0979185	no
ENSG00000235175.1	RPL26P37	chrY:5793299-5793737	OK	0	15.3955	inf	#NAME?	0.0002	0.076	no
ENSG00000235497.5	AC012506.4	chr2:23375228-23381299	OK	0	7.39888	inf	#NAME?	0.0013	0.206021	no
ENSG00000235817.2	RP11-543E8.2	chr1:230612008-230612412	OK	0	11.7216	inf	#NAME?	0.001	0.187942	no
ENSG00000235949.1	AC061961.2	chr2:154696461-154697817	OK	0	11.8071	inf	#NAME?	0.0011	0.190569	no
ENSG00000236108.1	RP11-383G10.1	chr1:205134645-205134950	OK	0	10.0074	inf	#NAME?	0.03415	0.649324	no
ENSG00000237077.1	AC105399.2	chr2:77788381-77793087	OK	0	72.0628	inf	#NAME?	0.0004	0.11765	no
ENSG00000237494.1	RP11-753B14.1	chr6:142251846-142259632	OK	0	9.55329	inf	#NAME?	0.0208	0.587683	no
ENSG00000237566.1	AC090955.5	chr3:5099626-5099861	OK	0	24.4661	inf	#NAME?	0.01215	0.49884	no
ENSG00000237614.1	AC073257.2	chr2:120542908-120544326	OK	0	7.72378	inf	#NAME?	0.0034	0.325375	no
ENSG00000237841.1	KRTAP19-9P	chr21:30510306-30510497	OK	0	67.9351	inf	#NAME?	0.0061	0.406615	no
ENSG00000237874.2	RP3-393K13.1	chr6:83728054-83736525	OK	0	11.2019	inf	#NAME?	0.01365	0.514405	no
ENSG00000238201.1	AC114752.3	chr2:64338066-64341647	OK	0	11.7216	inf	#NAME?	0.0016	0.233978	no
ENSG00000238267.1	RP11-241K18.2	chr3:39338128-39338879	OK	0	10.1742	inf	#NAME?	0.0022	0.269487	no
ENSG00000239023.1	RNU1-98P	chr21:16718997-16719157	OK	0	287.293	inf	#NAME?	0.00405	0.353467	no
ENSG00000239293.1	OR9P1P	chr7:143047212-143047580	OK	0	18.1876	inf	#NAME?	0.01275	0.506304	no
ENSG00000239320.1	RPS29P26	chr19:39597831-39598002	OK	0	87.1516	inf	#NAME?	0.0263	0.612608	no
ENSG00000239544.1	RP11-109N23.1	chr14:72963644-72964008	OK	0	12.2903	inf	#NAME?	0.00555	0.394448	no
ENSG00000239661.1	RP11-78O22.1	chr3:147844122-147846657	OK	0	9.54069	inf	#NAME?	0.0006	0.146993	no
ENSG00000240084.1	MTND4LP10	chr3:166160413-166160704	OK	0	13.9707	inf	#NAME?	0.01735	0.561019	no
ENSG00000240250.3	RN7SL541P	chr5:134517809-134518092	OK	0	11.859	inf	#NAME?	0.03415	0.649324	no
ENSG00000240354.1	RP11-774I5.1	chr3:161816908-161821908	OK	0	10.886	inf	#NAME?	0.00065	0.154164	no
ENSG00000240497.2	RP11-185E8.1	chr3:171468083-171469633	OK	0	21.2857	inf	#NAME?	0.03415	0.649324	no
ENSG00000240601.1	RPL9P15	chr3:154676587-154677119	OK	0	14.3577	inf	#NAME?	5e-05	0.0257723	yes
ENSG00000241657.1	TRBV11-2	chr7:142433894-142434394	OK	0	7.15085	inf	#NAME?	0.0215	0.591278	no
ENSG00000242102.3	RN7SL152P	chr4:140577924-140578222	OK	0	23.62	inf	#NAME?	0.0005	0.13487	no
ENSG00000242123.1	RP11-51L5.1	chr17:62319883-62320189	OK	0	22.3112	inf	#NAME?	0.0006	0.146993	no
ENSG00000242365.1	NDUFA5P5	chr3:88601060-88601402	OK	0	13.7409	inf	#NAME?	0.01025	0.471808	no
ENSG00000243531.1	RP11-740N7.3	chr7:6900423-6900623	OK	0	35.3905	inf	#NAME?	0.0263	0.612608	no
ENSG00000243925.1	RPS24P18	chr18:26098838-26099226	OK	0	10.8794	inf	#NAME?	0.01025	0.471808	no
ENSG00000248106.2	AC005609.2	chr5:140764109-140764821	OK	0	7.63856	inf	#NAME?	5e-05	0.0257723	yes
ENSG00000248112.1	RP11-78C3.1	chr5:82919375-82921119	OK	0	7.17584	inf	#NAME?	0.0002	0.076	no
ENSG00000248430.1	HMGB3P16	chr5:112452702-112452989	OK	0	17.2119	inf	#NAME?	0.0063	0.407173	no
ENSG00000248552.1	RP11-138A23.1	chr4:159375098-159375322	OK	0	34.3849	inf	#NAME?	0.0063	0.407173	no
ENSG00000249101.1	AC008834.2	chr5:98025964-98026139	OK	0	132.444	inf	#NAME?	0.00555	0.394448	no
ENSG00000249183.1	SUMO2P4	chr5:69068924-69069200	OK	0	15.8256	inf	#NAME?	0.01735	0.561019	no
ENSG00000249416.2	RP11-614F17.1	chr4:131768139-131768578	OK	0	13.5794	inf	#NAME?	0.0038	0.345551	no
ENSG00000249433.1	CTB-161J7.2	chr5:115493556-115493821	OK	0	41.8437	inf	#NAME?	5e-05	0.0257723	yes
ENSG00000249577.1	CTD-2195M15.1	chr5:127465821-127466118	OK	0	15.9176	inf	#NAME?	0.0063	0.407173	no
ENSG00000249617.1	RP11-366M4.17	chr4:165045968-165046280	OK	0	9.5007	inf	#NAME?	0.03125	0.639872	no
ENSG00000249891.2	KRT19P6	chr4:91885045-91885254	OK	0	51.9792	inf	#NAME?	0.00525	0.388617	no
ENSG00000249990.1	MTCO2P24	chr5:98409674-98410100	OK	0	19.9622	inf	#NAME?	5e-05	0.0257723	yes
ENSG00000250126.1	RP13-884E18.2	chr4:137645264-137655174	OK	0	14.9984	inf	#NAME?	0.0011	0.190569	no
ENSG00000250704.1	RP11-423J7.1	chr4:149956207-149958572	OK	0	12.6751	inf	#NAME?	0.00555	0.394448	no
ENSG00000250940.1	RP11-489M13.3	chr4:4086637-4086814	OK	0	90.0777	inf	#NAME?	0.01735	0.561019	no
ENSG00000251162.1	RP11-75A5.1	chr4:164597718-164597976	OK	0	22.4462	inf	#NAME?	0.0063	0.407173	no
ENSG00000251206.1	CTD-2187J20.1	chr5:67268021-67270182	OK	0	11.2238	inf	#NAME?	0.00035	0.109765	no
ENSG00000251220.2	RFPL4AP3	chr4:23514939-23515284	OK	0	7.80711	inf	#NAME?	0.03105	0.639424	no
ENSG00000251261.4	OR7H2P	chr5:101816474-101816780	OK	0	9.90583	inf	#NAME?	0.03125	0.639872	no
ENSG00000251399.1	RP11-234K19.1	chr4:79596541-79597173	OK	0	12.9624	inf	#NAME?	0.00405	0.353467	no
ENSG00000251445.1	RP11-483A20.3	chr4:169010429-169010939	OK	0	72.6224	inf	#NAME?	0.01735	0.561019	no
ENSG00000251809.1	RN7SKP14	chr17:54770948-54771277	OK	0	14.8719	inf	#NAME?	0.00355	0.332099	no
ENSG00000252358.1	RN7SKP135	chr8:63609353-63609600	OK	0	29.3997	inf	#NAME?	0.01025	0.471808	no
ENSG00000252490.1	RN7SKP66	chr2:43772119-43772350	OK	0	46.7018	inf	#NAME?	0.00075	0.162687	no
ENSG00000252635.1	RNU2-56P	chr20:18265689-18265879	OK	0	92.508	inf	#NAME?	0.001	0.187942	no
ENSG00000253332.1	KB-1582A10.1	chr8:39860218-39860525	OK	0	12.3487	inf	#NAME?	0.01235	0.500343	no
ENSG00000253685.1	MTND5P41	chr8:36279490-36279696	OK	0	39.1223	inf	#NAME?	0.0215	0.591278	no
ENSG00000253779.1	IGLVVI-25-1	chr22:22679096-22679345	OK	0	16.4191	inf	#NAME?	0.0263	0.612608	no
ENSG00000253782.1	RP11-350F16.2	chr8:46930839-46934446	OK	0	7.12151	inf	#NAME?	0.0072	0.422499	no
ENSG00000253891.1	RP11-203E8.1	chr8:24169956-24177080	OK	0	12.7151	inf	#NAME?	0.00025	0.0861921	no
ENSG00000253989.2	IGHVIII-38-1	chr14:106418017-106418299	OK	0	11.9911	inf	#NAME?	0.03105	0.639424	no
ENSG00000254178.1	RP11-299D14.2	chr8:25834128-25840135	OK	0	13.1048	inf	#NAME?	5e-05	0.0257723	yes
ENSG00000254478.1	RP11-158I9.1	chr11:118821894-118822084	OK	0	58.5351	inf	#NAME?	0.01735	0.561019	no
ENSG00000254874.1	RP11-676F20.1	chr11:92965796-92966603	OK	0	17.1812	inf	#NAME?	0.016	0.546562	no
ENSG00000254952.1	AP001257.1	chr11:60159686-60160822	OK	0	12.7658	inf	#NAME?	0.0034	0.325375	no
ENSG00000254954.1	SLC2A13P1	chr8:60141820-60142142	OK	0	15.6306	inf	#NAME?	0.00525	0.388617	no
ENSG00000255187.1	RP11-699F16.2	chr11:91158082-91167294	OK	0	8.23126	inf	#NAME?	0.00145	0.222348	no
ENSG00000255243.1	CTD-2507G9.1	chr11:26189122-26208347	OK	0	15.1944	inf	#NAME?	5e-05	0.0257723	yes
ENSG00000255254.1	HIGD1AP5	chr11:18106582-18106841	OK	0	40.8908	inf	#NAME?	0.00025	0.0861921	no
ENSG00000255531.1	NDUFS5P6	chr8:67849043-67849338	OK	0	21.4232	inf	#NAME?	0.00175	0.241338	no
ENSG00000255750.5	RP11-283G6.5	chr12:26120025-26833198	OK	0	12.4846	inf	#NAME?	0.0328	0.645138	no
ENSG00000257660.5	RP11-579D7.4	chr12:48789146-48790535	OK	0	10.147	inf	#NAME?	0.0009	0.180208	no
ENSG00000258482.1	TRAV15	chr14:21950405-21950654	OK	0	16.5802	inf	#NAME?	0.02365	0.601175	no
ENSG00000258532.1	RP11-353P15.1	chr14:83906871-83915050	OK	0	10.1089	inf	#NAME?	0.00115	0.192815	no
ENSG00000258638.2	RP11-395B20.2	chr14:62514871-62515123	OK	0	39.6948	inf	#NAME?	0.0011	0.190569	no
ENSG00000259092.1	TRAV30	chr14:22168428-22168988	OK	0	26.5936	inf	#NAME?	0.0001	0.0458678	yes
ENSG00000259586.1	RP11-66B24.3	chr15:100846603-100846767	OK	0	197.159	inf	#NAME?	0.01275	0.506304	no
ENSG00000260068.1	RP11-439I14.3	chr16:64738322-64738564	OK	0	44.6635	inf	#NAME?	0.0005	0.13487	no
ENSG00000260780.1	RP11-580I1.1	chr15:24206783-24225854	OK	0	7.9775	inf	#NAME?	0.0005	0.13487	no
ENSG00000261029.1	CTD-2588J6.2	chr16:82170295-82175803	OK	0	10.8371	inf	#NAME?	0.0034	0.325375	no
ENSG00000261356.2	RP11-46D6.5	chr16:46571536-46572136	OK	0	13.7452	inf	#NAME?	5e-05	0.0257723	yes
ENSG00000263765.5	RP11-746B8.1	chr18:32833453-33441101	OK	0	16.576	inf	#NAME?	0.0124	0.501393	no
ENSG00000264289.1	RP11-268I9.4	chr18:21914368-21914660	OK	0	19.187	inf	#NAME?	0.01025	0.471808	no
ENSG00000264869.1	RP11-526H11.1	chr18:68102115-68114377	OK	0	17.3886	inf	#NAME?	0.0011	0.190569	no
ENSG00000265033.2	RN7SL262P	chrX:49152650-49152944	OK	0	16.223	inf	#NAME?	0.0066	0.413473	no
ENSG00000266460.1	RP11-173L6.1	chr18:75844924-75868252	OK	0	14.5361	inf	#NAME?	5e-05	0.0257723	yes
ENSG00000267258.1	CTC-448F2.3	chr19:29921181-29921653	OK	0	11.279	inf	#NAME?	0.00065	0.154164	no
ENSG00000267363.1	CTD-3162L10.4	chr19:36379350-36380912	OK	0	16.5802	inf	#NAME?	0.02365	0.601175	no
ENSG00000267418.1	TCEB1P29	chr19:9182368-9183048	OK	0	14.3985	inf	#NAME?	0.01025	0.471808	no
ENSG00000267448.5	AC010649.1	chr19:3224702-3303003	OK	0	8.92199	inf	#NAME?	0.0477	0.704971	no
ENSG00000268598.1	VN1R80P	chr19:21063923-21064261	OK	0	20.3836	inf	#NAME?	0.00115	0.192815	no
ENSG00000270445.1	RP11-972P1.8	chr12:123441516-123441852	OK	0	34.8503	inf	#NAME?	5e-05	0.0257723	yes
ENSG00000270544.1	CTC-523E23.14	chr19:34902201-34904195	OK	0	7.51566	inf	#NAME?	0.0066	0.413473	no
ENSG00000270577.1	RP5-1147A1.1	chr7:40115684-40115943	OK	0	14.8103	inf	#NAME?	0.03415	0.649324	no
ENSG00000270648.1	CYP2C61P	chr10:64762882-64763172	OK	0	22.3406	inf	#NAME?	0.00395	0.351817	no
ENSG00000271328.1	B3GNTL1P2	chr6:47368942-47369230	OK	0	14.1804	inf	#NAME?	0.0215	0.591278	no
ENSG00000271492.1	MEMO1P5	chr13:95394048-95394454	OK	0	13.0354	inf	#NAME?	0.0011	0.190569	no
ENSG00000271536.1	RP11-51I5.1	chr2:73877565-73878862	OK	0	12.5908	inf	#NAME?	5e-05	0.0257723	yes
ENSG00000272414.5	FAM47E-STBD1	chr4:76214039-76311599	OK	0	8.85703	inf	#NAME?	0.02865	0.625637	no
ENSG00000272567.1	RP11-73K9.3	chr4:112272967-112273316	OK	0	11.325	inf	#NAME?	0.01365	0.514405	no
ENSG00000272676.1	OR5AO1P	chr11:57045090-57045390	OK	0	31.069	inf	#NAME?	0.0002	0.076	no
ENSG00000272824.1	RP6-74O6.6	chr1:148358244-148358686	OK	0	11.2382	inf	#NAME?	0.00225	0.272091	no
ENSG00000273228.1	OR5BQ1P	chr11:57029407-57029722	OK	0	23.3815	inf	#NAME?	0.00055	0.142453	no
ENSG00000273698.1	MRPL57P1	chr1:114279010-114279275	OK	0	24.4261	inf	#NAME?	0.00525	0.388617	no
ENSG00000274149.1	RP11-450H5.4	chr3:166605187-166605455	OK	0	13.6197	inf	#NAME?	0.02365	0.601175	no
ENSG00000274231.1	RP11-131M6.1	chrY:11144249-11144492	OK	0	30.9574	inf	#NAME?	0.00555	0.394448	no
ENSG00000274468.1	RP4-663N10.3	chr1:115479427-115481572	OK	0	15.8296	inf	#NAME?	0.0072	0.422499	no
ENSG00000275078.1	RP11-656A10.1	chr8:139508700-139508971	OK	0	36.1874	inf	#NAME?	0.0004	0.11765	no
ENSG00000275138.1	RP11-432L12.1	chr6:141019787-141020026	OK	0	23.373	inf	#NAME?	0.01735	0.561019	no
ENSG00000275250.1	RP11-768G3.1	chr4:34714269-34714598	OK	0	17.1415	inf	#NAME?	0.0034	0.325375	no
ENSG00000275286.1	RP11-499A10.3	chr12:44498615-44499158	OK	0	7.37851	inf	#NAME?	0.00145	0.222348	no
ENSG00000275475.1	IGHV3-54	chr14:106601345-106601792	OK	0	15.0051	inf	#NAME?	0.002	0.256769	no
ENSG00000275479.1	RP11-334C17.6	chr17:80149626-80149798	OK	0	83.5025	inf	#NAME?	0.0263	0.612608	no
ENSG00000275636.1	RP11-521C20.5	chr15:40078891-40079347	OK	0	14.5306	inf	#NAME?	0.00025	0.0861921	no
ENSG00000276413.1	RP3-393E18.3	chr6:159555963-159556174	OK	0	28.3146	inf	#NAME?	0.0263	0.612608	no
ENSG00000276473.1	CTD-2026J24.1	chr15:61239905-61240331	OK	0	14.7559	inf	#NAME?	0.00055	0.142453	no
ENSG00000277089.4	AC069363.1	chr17:36072865-36090169	OK	0	15.3132	inf	#NAME?	0.0352	0.654001	no
ENSG00000277227.1	RP11-161P17.2	chr13:28778223-28778448	OK	0	33.7953	inf	#NAME?	0.0071	0.422499	no
ENSG00000277907.1	RP11-23B5.2	chr18:48478281-48478491	OK	0	36.4401	inf	#NAME?	0.01235	0.500343	no
ENSG00000278172.1	Metazoa_SRP	chr13:29864371-29864629	OK	0	18.687	inf	#NAME?	0.01215	0.49884	no
ENSG00000278724.1	Metazoa_SRP	chrX:151275508-151275789	OK	0	27.1206	inf	#NAME?	0.0011	0.190569	no
ENSG00000278924.1	RP11-227L6.1	chr2:172423806-172424173	OK	0	25.9865	inf	#NAME?	5e-05	0.0257723	yes
ENSG00000279125.1	RP11-417J1.4	chr5:8685580-8685816	OK	0	24.2991	inf	#NAME?	0.01735	0.561019	no
ENSG00000279163.1	RP11-313I2.3	chr11:89704163-89704658	OK	0	15.9088	inf	#NAME?	5e-05	0.0257723	yes
ENSG00000279470.1	RP11-182I21.2	chr5:51963991-51964445	OK	0	9.5713	inf	#NAME?	0.00175	0.241338	no
ENSG00000279635.1	RP11-143A12.1	chr5:8980403-8980659	OK	0	26.8717	inf	#NAME?	0.01065	0.477347	no
ENSG00000279697.1	RP11-643G5.2	chr11:89545127-89545744	OK	0	11.5041	inf	#NAME?	0.00015	0.0637469	no
ENSG00000280393.1	RP11-449M6.3	chr8:69938167-69938400	OK	0	25.0227	inf	#NAME?	0.016	0.546562	no
ENSG00000280420.1	AC005355.3	chr5:134522612-134523096	OK	0	12.0845	inf	#NAME?	0.0004	0.11765	no

## Sheet: ATB-HC-DOWN
Supplemental table 2 DEGs in the LTBI and ATB_samples
Gene_id	Gene	Locus	status	HC	ATB	log2(fold_change)	test_stat	p_value	q_value	significant
ENSG00000002919.14	SNX11	chr17:48103356-48123074	OK	45.8489	13.1059	-1.80667	-1.70574	0.0055	0.394394	no
ENSG00000005844.17	ITGAL	chr16:30472657-30523185	OK	37.9784	11.7373	-1.69408	-1.3714	0.00275	0.304283	no
ENSG00000007264.14	MATK	chr19:3777969-3802129	OK	43.0747	17.9529	-1.26263	-1.4911	0.0237	0.601175	no
ENSG00000007314.11	SCN4A	chr17:63938553-63972918	OK	59.4664	20.6871	-1.52335	-1.47199	0.037	0.661447	no
ENSG00000007384.15	RHBDF1	chr16:58058-76355	OK	68.4894	31.357	-1.12709	-1.71922	0.01395	0.518556	no
ENSG00000007516.13	BAIAP3	chr16:1333600-1351911	OK	53.1155	11.8402	-2.16544	-1.6251	0.0113	0.489009	no
ENSG00000007541.16	PIGQ	chr16:566994-584136	OK	96.673	40.4205	-1.25803	-1.44972	0.0082	0.437614	no
ENSG00000007968.6	E2F2	chr1:23506429-23531220	OK	25.0392	10.9311	-1.19575	-1.61678	0.0048	0.378332	no
ENSG00000008323.15	PLEKHG6	chr12:6310435-6328506	OK	42.9214	16.9431	-1.341	-1.40048	0.0226	0.598604	no
ENSG00000008441.16	NFIX	chr19:12995607-13098796	OK	22.313	9.19901	-1.27833	-1.43729	0.003	0.31236	no
ENSG00000008513.14	ST3GAL1	chr8:133454847-133571940	OK	63.662	26.1494	-1.28366	-1.2641	0.03775	0.663923	no
ENSG00000008988.9	RPS20	chr8:56067294-56074581	OK	62.265	26.8777	-1.21201	-1.58461	0.01215	0.49884	no
ENSG00000009780.15	FAM76A	chr1:27725978-27763122	OK	19.7832	6.17466	-1.67985	-1.78681	0.00475	0.377823	no
ENSG00000009790.14	TRAF3IP3	chr1:209756031-209784559	OK	54.3423	21.5114	-1.33697	-1.58881	0.0066	0.413473	no
ENSG00000009950.15	MLXIPL	chr7:73593193-73624543	OK	53.0081	23.7552	-1.15797	-1.61723	0.01405	0.52023	no
ENSG00000010270.13	STARD3NL	chr7:38178221-38230671	OK	10.1678	4.05472	-1.32634	-1.1201	0.0237	0.601175	no
ENSG00000010539.11	ZNF200	chr16:3188211-3236221	OK	54.2942	21.4435	-1.34026	-1.79192	0.01045	0.475133	no
ENSG00000011243.17	AKAP8L	chr19:15353384-15419141	OK	75.9904	35.3204	-1.10532	-1.34178	0.04655	0.701054	no
ENSG00000011304.18	PTBP1	chr19:797074-812327	OK	36.002	17.1808	-1.06728	-0.773893	0.0497	0.706281	no
ENSG00000012171.18	SEMA3B	chr3:50267557-50277546	OK	43.7187	18.0672	-1.27488	-1.04806	0.0284	0.625158	no
ENSG00000012779.10	ALOX5	chr10:45374175-45453121	OK	46.8556	17.0624	-1.4574	-1.49822	0.0342	0.649563	no
ENSG00000013561.17	RNF14	chr5:141943584-141990291	OK	24.7029	7.25201	-1.76823	-1.00912	0.0248	0.605855	no
ENSG00000013563.13	DNASE1L1	chrX:154389954-154421726	OK	20.755	6.22361	-1.73764	-1.07363	0.0416	0.686208	no
ENSG00000017483.14	SLC38A5	chrX:48458536-48470256	OK	33.7346	15.9169	-1.08367	-1.38089	0.0167	0.555706	no
ENSG00000018280.16	SLC11A1	chr2:218382028-218396894	OK	61.715	27.6359	-1.15908	-1.33976	0.0251	0.606079	no
ENSG00000018408.14	WWTR1	chr3:149517234-149736714	OK	69.8672	23.0772	-1.59815	-1.61436	0.0266	0.614294	no
ENSG00000019582.14	CD74	chr5:150401636-150412929	OK	85.9451	36.3395	-1.24188	-1.88647	0.0052	0.388617	no
ENSG00000024422.11	EHD2	chr19:47607523-47743134	OK	50.9633	10.7233	-2.24871	-1.0569	0.0291	0.628869	no
ENSG00000025708.13	TYMP	chr22:50523567-50532580	OK	20.1112	9.22012	-1.12514	-1.42136	0.0276	0.620323	no
ENSG00000029364.11	SLC39A9	chr14:69380122-69462388	OK	72.4874	14.1732	-2.35457	-3.14	5e-05	0.0257723	yes
ENSG00000029559.6	IBSP	chr4:87799580-87812435	OK	35.3049	13.1315	-1.42684	-2.30738	0.00285	0.307824	no
ENSG00000034677.12	RNF19A	chr8:100157905-100336218	OK	62.5621	22.1714	-1.49659	-1.54329	0.0118	0.49601	no
ENSG00000037897.16	METTL1	chr12:57762333-57818704	OK	69.4085	22.9214	-1.59841	-1.44127	0.04985	0.706281	no
ENSG00000043591.5	ADRB1	chr10:114044055-114046908	OK	13.8566	6.71086	-1.046	-1.65053	0.0235	0.601175	no
ENSG00000046651.14	OFD1	chrX:13734744-13769353	OK	13.8436	2.11265	-2.71209	-0.935631	0.00805	0.436318	no
ENSG00000047249.16	ATP6V1H	chr8:53715556-53843558	OK	32.8196	15.5503	-1.07762	-0.891029	0.04465	0.697253	no
ENSG00000048392.11	RRM2B	chr8:102204501-102239118	OK	17.7103	6.78643	-1.38386	-0.828178	0.0452	0.698564	no
ENSG00000049540.16	ELN	chr7:74027788-74069907	OK	158.518	57.1099	-1.47284	-2.31667	0.0004	0.11765	no
ENSG00000054967.12	RELT	chr11:73376263-73397474	OK	39.8728	18.9727	-1.07148	-1.46336	0.02545	0.608462	no
ENSG00000059915.16	PSD	chr10:102402616-102423136	OK	56.5566	22.8458	-1.30777	-1.5842	0.0233	0.601175	no
ENSG00000060138.12	YBX3	chr12:10699088-10723312	OK	82.9714	31.0816	-1.41655	-1.73768	0.0072	0.422499	no
ENSG00000063176.15	SPHK2	chr19:48615327-48637438	OK	76.1431	31.0999	-1.2918	-1.60042	0.02015	0.587336	no
ENSG00000063177.12	RPL18	chr19:48615327-48637438	OK	55.0869	22.5593	-1.28799	-1.20819	0.03225	0.643774	no
ENSG00000063322.13	MED29	chr19:39391302-39400637	OK	25.8905	6.9109	-1.90548	-2.46513	5e-05	0.0257723	yes
ENSG00000064225.12	ST3GAL6	chr3:98714329-98901689	OK	28.5201	8.51295	-1.74425	-1.00671	0.00655	0.413074	no
ENSG00000064601.16	CTSA	chr20:45888624-45912155	OK	94.611	46.4628	-1.02593	-1.38812	0.045	0.697799	no
ENSG00000064666.14	CNN2	chr19:1026580-1039068	OK	58.9301	27.6648	-1.09095	-1.23108	0.03375	0.648113	no
ENSG00000065518.7	NDUFB4	chr3:120596308-120602500	OK	21.6071	5.28368	-2.03189	-1.22126	0.0298	0.634385	no
ENSG00000065978.18	YBX1	chr1:42682426-42702349	OK	20.2985	7.03951	-1.52783	-1.76073	0.01005	0.46924	no
ENSG00000066336.11	SPI1	chr11:47354859-47378576	OK	44.8778	15.7935	-1.50667	-2.40934	0.002	0.256769	no
ENSG00000067082.14	KLF6	chr10:3775995-3785281	OK	74.3213	20.2466	-1.8761	-1.9813	0.0037	0.339422	no
ENSG00000067182.7	TNFRSF1A	chr12:6328756-6342114	OK	76.6501	31.1887	-1.29727	-1.95192	0.0032	0.320369	no
ENSG00000067596.10	DHX8	chr17:43483864-43610338	OK	51.9009	15.1777	-1.77381	-1.55126	0.02055	0.587336	no
ENSG00000067836.12	ROGDI	chr16:4796967-4802950	OK	51.0893	23.7205	-1.10688	-1.36515	0.02495	0.605855	no
ENSG00000068028.17	RASSF1	chr3:50329781-50340980	OK	24.8773	10.0941	-1.30132	-1.82473	0.0071	0.422499	no
ENSG00000068078.17	FGFR3	chr4:1793306-1808872	OK	28.9844	10.6189	-1.44864	-1.44267	0.02115	0.589122	no
ENSG00000068120.14	COASY	chr17:42536171-42566277	OK	88.2449	34.257	-1.36511	-1.40675	0.04585	0.699883	no
ENSG00000068137.14	PLEKHH3	chr17:42667913-42676994	OK	20.9257	9.05709	-1.20815	-1.39924	0.00855	0.446229	no
ENSG00000068654.15	POLR1A	chr2:86020215-86106155	OK	91.3555	13.0026	-2.81269	-1.93829	0.00765	0.42939	no
ENSG00000069696.6	DRD4	chr11:637292-640706	OK	10.1877	1.73784	-2.55146	-1.19187	0.0405	0.680358	no
ENSG00000069998.12	CECR5	chr22:17137510-17165445	OK	31.9465	14.6026	-1.12943	-1.58523	0.01135	0.489342	no
ENSG00000070669.16	ASNS	chr7:97852117-97872542	OK	76.5608	26.2427	-1.54469	-2.1167	0.0011	0.190569	no
ENSG00000071553.16	ATP6AP1	chrX:154428631-154436516	OK	17.576	7.44572	-1.23912	-1.03959	0.0337	0.648113	no
ENSG00000072518.20	MARK2	chr11:63838927-63911019	OK	152.853	42.9829	-1.83031	-2.24969	0.00275	0.304283	no
ENSG00000072786.12	STK10	chr5:172042072-172188386	OK	147.284	45.9622	-1.68008	-1.94775	0.0097	0.463499	no
ENSG00000073067.13	CYP2W1	chr7:983198-989640	OK	25.3252	11.4982	-1.13917	-1.23915	0.0469	0.702118	no
ENSG00000073921.17	PICALM	chr11:85957683-86069882	OK	43.7986	13.766	-1.66978	-1.60845	0.00445	0.366852	no
ENSG00000074276.10	CDHR2	chr5:176542510-176610133	OK	63.7252	12.4418	-2.35667	-1.64201	0.01585	0.546096	no
ENSG00000074370.17	ATP2A3	chr17:3923869-3964464	OK	81.3413	37.6221	-1.11241	-1.70066	0.00995	0.466874	no
ENSG00000074660.15	SCARF1	chr17:1633857-1645747	OK	35.7965	15.1086	-1.24444	-1.79094	0.00865	0.448302	no
ENSG00000075223.13	SEMA3C	chr7:80742537-80922359	OK	30.688	8.50549	-1.85121	-1.08075	0.0468	0.701629	no
ENSG00000075234.16	TTC38	chr22:46267960-46294008	OK	51.5553	9.67232	-2.41419	-1.85101	0.00165	0.23534	no
ENSG00000075624.13	ACTB	chr7:5527150-5563784	OK	170.608	57.5995	-1.56656	-2.83615	5e-05	0.0257723	yes
ENSG00000075785.12	RAB7A	chr3:128726121-128814796	OK	23.5832	8.87935	-1.40923	-1.1328	0.012	0.49884	no
ENSG00000076201.14	PTPN23	chr3:47381010-47413441	OK	44.0649	18.4405	-1.25675	-1.42084	0.0306	0.63915	no
ENSG00000076242.14	MLH1	chr3:36993331-37050918	OK	19.9591	6.45813	-1.62786	-0.970336	0.0027	0.300989	no
ENSG00000077454.15	LRCH4	chr7:100572227-100608175	OK	99.7745	37.4388	-1.41414	-1.59984	0.02305	0.601175	no
ENSG00000078808.16	SDF4	chr1:1216907-1232031	OK	34.7351	11.4242	-1.60431	-2.13414	0.00025	0.0861921	no
ENSG00000079432.7	CIC	chr19:42268536-42295797	OK	51.1349	19.09	-1.42149	-1.19656	0.04815	0.706281	no
ENSG00000079841.18	RIMS1	chr6:71886702-72403143	OK	20.143	8.26191	-1.28573	-1.97057	0.0017	0.239518	no
ENSG00000080819.6	CPOX	chr3:98497603-98593723	OK	42.1025	11.3088	-1.89646	-1.41593	0.0455	0.699463	no
ENSG00000080839.11	RBL1	chr20:36996348-37097178	OK	12.9915	2.38472	-2.44568	-1.41143	0.02115	0.589122	no
ENSG00000080845.17	DLGAP4	chr20:36306335-36573391	OK	46.8877	22.4706	-1.06117	-1.62359	0.0046	0.372435	no
ENSG00000082438.15	COBLL1	chr2:164653623-164849334	OK	43.2623	20.948	-1.0463	-1.07134	0.03205	0.643774	no
ENSG00000082684.14	SEMA5B	chr3:122909192-123028605	OK	35.8122	10.6456	-1.75019	-1.82085	0.0078	0.43337	no
ENSG00000083093.9	PALB2	chr16:23603159-23641310	OK	25.3249	9.32009	-1.44214	-1.37175	0.03295	0.645138	no
ENSG00000084207.15	GSTP1	chr11:67583594-67586660	OK	34.8742	13.7845	-1.33911	-1.59188	0.00625	0.407173	no
ENSG00000084636.17	COL16A1	chr1:31617685-31704319	OK	67.1351	27.0798	-1.30985	-1.71105	0.004	0.353467	no
ENSG00000084733.10	RAB10	chr2:26034106-26137454	OK	12.9269	5.88527	-1.13519	-1.23518	0.0357	0.656018	no
ENSG00000086730.16	LAT2	chr7:74199651-74229834	OK	47.4965	20.0763	-1.24232	-1.54556	0.01195	0.49884	no
ENSG00000087074.7	PPP1R15A	chr19:48872391-48876057	OK	58.3493	18.0651	-1.69151	-3.3868	5e-05	0.0257723	yes
ENSG00000087086.14	FTL	chr19:48965300-48966878	OK	128.367	53.8856	-1.2523	-2.46555	0.0019	0.25169	no
ENSG00000087152.15	ATXN7L3	chr17:44191804-44223710	OK	52.0374	20.4847	-1.34501	-1.2602	0.0196	0.582074	no
ENSG00000087250.8	MT3	chr16:56589073-56591088	OK	26.706	10.0622	-1.40822	-1.24885	0.01815	0.56716	no
ENSG00000087301.8	TXNDC16	chr14:52430589-52552522	OK	8.65866	1.73552	-2.31878	-0.883143	0.0256	0.608632	no
ENSG00000088179.8	PTPN4	chr2:119759630-119983818	OK	19.627	8.69137	-1.17518	-0.928394	0.0429	0.691076	no
ENSG00000088256.8	GNA11	chr19:3094409-3124004	OK	31.7547	14.3311	-1.14782	-1.6233	0.00355	0.332099	no
ENSG00000088367.21	EPB41L1	chr20:36091503-36232799	OK	30.1262	15.0594	-1.00035	-1.16241	0.00985	0.465328	no
ENSG00000089157.15	RPLP0	chr12:120196685-120201235	OK	49.723	23.1646	-1.10199	-1.21072	0.00975	0.464396	no
ENSG00000089327.14	FXYD5	chr19:35154729-35169883	OK	28.2133	11.6546	-1.27547	-1.33434	0.0176	0.562984	no
ENSG00000089639.10	GMIP	chr19:19629475-19643667	OK	12.1909	4.55481	-1.42034	-1.12933	0.01865	0.573321	no
ENSG00000089847.12	ANKRD24	chr19:4183353-4224814	OK	17.1589	5.29269	-1.69688	-2.19839	0.00095	0.18663	no
ENSG00000090432.6	MUL1	chr1:20499447-20508161	OK	30.3092	10.8777	-1.47838	-2.62036	0.0009	0.180208	no
ENSG00000090554.12	FLT3LG	chr19:49446297-49492308	OK	34.0255	11.7573	-1.53306	-1.16364	0.0465	0.700866	no
ENSG00000090776.5	EFNB1	chrX:68828996-68842147	OK	13.7898	4.51306	-1.61142	-2.4551	0.0028	0.306557	no
ENSG00000091164.12	TXNL1	chr18:56597207-57038845	OK	53.3202	19.2533	-1.46958	-1.56591	0.00635	0.409388	no
ENSG00000092929.11	UNC13D	chr17:75827224-75844717	OK	80.3161	15.5389	-2.36981	-2.06796	5e-05	0.0257723	yes
ENSG00000099341.11	PSMD8	chr19:38374535-38383824	OK	22.8585	10.5269	-1.11865	-1.16092	0.04775	0.70511	no
ENSG00000099622.13	CIRBP	chr19:1259383-1274880	OK	110.396	53.5633	-1.04337	-1.19857	0.03595	0.656448	no
ENSG00000099817.11	POLR2E	chr19:1065922-1095380	OK	55.8053	22.8011	-1.2913	-1.31095	0.03755	0.663224	no
ENSG00000099821.13	POLRMT	chr19:617223-633604	OK	55.6493	23.4037	-1.24962	-1.80282	0.00745	0.424805	no
ENSG00000099860.8	GADD45B	chr19:2476121-2478259	OK	47.6603	5.85995	-3.02383	-2.37093	5e-05	0.0257723	yes
ENSG00000099864.17	PALM	chr19:708938-748329	OK	82.8579	36.0527	-1.20053	-1.66449	0.013	0.508666	no
ENSG00000099875.14	MKNK2	chr19:2037464-2051244	OK	28.8309	11.0888	-1.37851	-1.36403	0.00545	0.392702	no
ENSG00000099910.16	KLHL22	chr22:20424814-20495883	OK	102.679	24.9417	-2.04151	-1.99121	0.0053	0.388617	no
ENSG00000099998.17	GGT5	chr22:24219653-24245142	OK	44.214	19.9943	-1.14491	-1.76498	0.01235	0.500343	no
ENSG00000099999.14	RNF215	chr22:30331987-30429053	OK	62.6152	23.0569	-1.44132	-1.07711	0.03195	0.643774	no
ENSG00000100034.13	PPM1F	chr22:21919419-21982816	OK	75.4724	22.2442	-1.76252	-1.20879	0.01885	0.574738	no
ENSG00000100065.14	CARD10	chr22:37490361-37519542	OK	32.7303	8.40783	-1.96082	-1.95709	0.0007	0.157758	no
ENSG00000100075.9	SLC25A1	chr22:19175574-19178830	OK	24.1086	4.48359	-2.42682	-1.8235	0.0059	0.402825	no
ENSG00000100092.20	SH3BP1	chr22:37634653-37666934	OK	28.7617	10.8264	-1.40959	-1.41109	0.0343	0.650039	no
ENSG00000100095.18	SEZ6L	chr22:26169473-26383597	OK	18.2594	9.02766	-1.01621	-1.10906	0.04845	0.706281	no
ENSG00000100129.17	EIF3L	chr22:37830854-37895563	OK	14.9487	3.49037	-2.09856	-0.818446	0.00795	0.436318	no
ENSG00000100266.18	PACSIN2	chr22:42796501-43015145	OK	14.6807	5.71607	-1.36082	-0.9768	0.0363	0.657657	no
ENSG00000100285.9	NEFH	chr22:29480219-29491390	OK	40.4531	13.2417	-1.61117	-3.44246	5e-05	0.0257723	yes
ENSG00000100307.12	CBX7	chr22:39120166-39152674	OK	77.2866	32.9222	-1.23116	-1.27251	0.0475	0.704817	no
ENSG00000100364.18	KIAA0930	chr22:45190337-45240769	OK	50.7545	21.5488	-1.23593	-1.25641	0.033	0.645138	no
ENSG00000100429.17	HDAC10	chr22:50245182-50261825	OK	72.2809	26.8789	-1.42714	-1.58636	0.0139	0.517621	no
ENSG00000100441.9	KHNYN	chr14:24426531-24442905	OK	48.765	20.1008	-1.27859	-1.41957	0.03315	0.645758	no
ENSG00000100445.17	SDR39U1	chr14:24426531-24442905	OK	29.021	9.14376	-1.66624	-1.1255	0.00235	0.277417	no
ENSG00000100478.14	AP4S1	chr14:30874513-31096450	OK	56.4926	18.1784	-1.63583	-2.11656	0.0007	0.157758	no
ENSG00000100583.4	SAMD15	chr14:77335020-77391497	OK	30.3866	12.1906	-1.31767	-1.57186	0.02565	0.608632	no
ENSG00000100600.14	LGMN	chr14:92703806-92748702	OK	28.8473	11.1201	-1.37527	-1.14549	0.01155	0.492056	no
ENSG00000100647.7	SUSD6	chr14:69611595-69715142	OK	24.1425	11.5132	-1.06829	-1.30786	0.01015	0.471794	no
ENSG00000100823.11	APEX1	chr14:20455190-20461612	OK	31.4963	13.2023	-1.25439	-0.987536	0.0325	0.645138	no
ENSG00000100906.10	NFKBIA	chr14:35401510-35404749	OK	57.8886	18.7478	-1.62656	-1.91692	0.0033	0.323842	no
ENSG00000100997.18	ABHD12	chr20:25248068-25390983	OK	25.9937	5.46098	-2.25093	-1.45446	0.0029	0.309373	no
ENSG00000101057.15	MYBL2	chr20:43667018-43716496	OK	7.27345	2.11163	-1.78428	-1.84477	0.01665	0.554929	no
ENSG00000101188.4	NTSR1	chr20:62708836-62762771	OK	20.7397	9.5506	-1.11873	-2.05303	0.00485	0.380544	no
ENSG00000101204.16	CHRNA4	chr20:63343222-63378401	OK	108.764	43.9669	-1.30671	-1.20233	0.01445	0.526061	no
ENSG00000101220.17	C20orf27	chr20:3753507-3768387	OK	23.9271	10.9918	-1.12221	-1.52182	0.02575	0.609754	no
ENSG00000101222.12	SPEF1	chr20:3777503-3781448	OK	19.7981	8.9854	-1.13971	-1.61256	0.02395	0.601175	no
ENSG00000101298.13	SNPH	chr20:1226055-1309328	OK	25.1909	12.1394	-1.0532	-2.33556	0.001	0.187942	no
ENSG00000101311.15	FERMT1	chr20:6074844-6123544	OK	10.555	5.1609	-1.03223	-1.37295	0.03	0.635136	no
ENSG00000101333.16	PLCB4	chr20:9068762-9481242	OK	22.6163	6.08129	-1.89491	-1.34786	0.0248	0.605855	no
ENSG00000101365.20	IDH3B	chr20:2658394-2664219	OK	63.6363	23.9519	-1.40971	-2.02711	0.00205	0.261897	no
ENSG00000101438.3	SLC32A1	chr20:38724461-38729372	OK	18.3423	9.10224	-1.01088	-1.68552	0.01955	0.581418	no
ENSG00000101460.12	MAP1LC3A	chr20:34546853-34560345	OK	19.7424	5.4272	-1.86302	-1.97766	0.003	0.31236	no
ENSG00000101608.12	MYL12A	chr18:3247480-3261850	OK	100.948	30.8981	-1.70803	-2.35445	0.00265	0.296686	no
ENSG00000101901.11	ALG13	chrX:111665810-111760649	OK	25.6913	10.5124	-1.28919	-0.462005	0.02365	0.601175	no
ENSG00000102003.10	SYP	chrX:49187803-49202454	OK	88.5601	26.1763	-1.75839	-3.55667	5e-05	0.0257723	yes
ENSG00000102096.9	PIM2	chrX:48913181-48919024	OK	27.7852	10.2935	-1.43259	-1.61866	0.03045	0.639076	no
ENSG00000102225.15	CDK16	chrX:47217859-47229997	OK	59.3939	14.3516	-2.0491	-2.18317	0.0001	0.0458678	yes
ENSG00000102390.10	PBDC1	chrX:76172935-76178204	OK	30.9944	9.3557	-1.72809	-2.06536	0.00705	0.422499	no
ENSG00000102879.15	CORO1A	chr16:30182826-30189076	OK	39.9549	7.48286	-2.41671	-1.75931	5e-05	0.0257723	yes
ENSG00000103154.9	NECAB2	chr16:83968631-84002776	OK	26.0062	8.71569	-1.57717	-1.3748	0.02345	0.601175	no
ENSG00000103187.7	COTL1	chr16:84565593-84618077	OK	64.3987	20.5529	-1.64769	-1.62575	0.02205	0.59551	no
ENSG00000103200.6	RP11-723C11.2	chr7:140435315-140435787	OK	41.0422	9.00561	-2.18821	-2.07081	0.03855	0.669727	no
ENSG00000103202.12	NME4	chr16:396724-412487	OK	33.0824	15.5676	-1.08752	-1.29903	0.0368	0.660965	no
ENSG00000103269.13	RHBDL1	chr16:675665-678268	OK	20.4729	6.76395	-1.59778	-1.9766	0.007	0.422499	no
ENSG00000103326.11	CAPN15	chr16:527716-554636	OK	55.4906	19.9592	-1.47519	-2.40474	0.00025	0.0861921	no
ENSG00000103502.13	CDIPT	chr16:29858356-29868053	OK	44.1283	21.1548	-1.06072	-1.78646	0.00625	0.407173	no
ENSG00000103550.13	KNOP1	chr16:19555239-19886167	OK	86.2353	29.317	-1.55654	-1.54775	0.04995	0.706281	no
ENSG00000104447.11	TRPS1	chr8:115408495-115809673	OK	74.9683	17.7575	-2.07785	-2.50586	5e-05	0.0257723	yes
ENSG00000104722.13	NEFM	chr8:24912164-24919098	OK	62.4393	28.1822	-1.14767	-2.15597	0.003	0.31236	no
ENSG00000104723.20	TUSC3	chr8:15417214-15766649	OK	9.15794	2.06491	-2.14895	-0.739141	0.0088	0.449145	no
ENSG00000104783.11	KCNN4	chr19:43766532-43781257	OK	53.0599	25.0871	-1.08068	-1.70809	0.0126	0.505749	no
ENSG00000104823.8	ECH1	chr19:38815421-38852347	OK	49.1301	15.7503	-1.64123	-1.05484	0.0161	0.548	no
ENSG00000104852.14	SNRNP70	chr19:49085418-49108605	OK	34.5219	16.6779	-1.04957	-1.46244	0.00595	0.405176	no
ENSG00000104853.15	CLPTM1	chr19:44954584-44993341	OK	89.4324	26.0796	-1.77788	-2.67518	0.00015	0.0637469	no
ENSG00000104870.12	FCGRT	chr19:49506815-49526333	OK	53.499	26.1151	-1.03463	-1.41795	0.00955	0.461628	no
ENSG00000104894.11	CD37	chr19:49331616-49388081	OK	64.6414	26.6428	-1.27871	-1.20868	0.02835	0.625158	no
ENSG00000104903.4	LYL1	chr19:13099032-13103161	OK	41.1871	15.6229	-1.39853	-2.1306	0.00495	0.383478	no
ENSG00000104904.12	OAZ1	chr19:2252251-2354806	OK	59.72	20.3177	-1.55547	-1.58196	0.02235	0.597519	no
ENSG00000104915.14	STX10	chr19:13144057-13150383	OK	20.5847	9.1802	-1.16498	-1.13371	0.03195	0.643774	no
ENSG00000105088.8	OLFM2	chr19:9853717-9936552	OK	28.1286	12.8027	-1.13559	-1.52827	0.0167	0.555706	no
ENSG00000105204.13	DYRK1B	chr19:39825349-39834201	OK	21.35	9.473	-1.17234	-1.16827	0.0351	0.653309	no
ENSG00000105251.10	SHD	chr19:4278600-4290724	OK	46.3748	13.2461	-1.80778	-1.4584	0.00285	0.307824	no
ENSG00000105329.9	TGFB1	chr19:41262495-41425005	OK	48.1998	12.1695	-1.98576	-1.18523	0.0472	0.703574	no
ENSG00000105352.10	CEACAM4	chr19:41618970-41627074	OK	24.3634	8.53755	-1.51282	-1.44634	0.0461	0.700474	no
ENSG00000105373.18	GLTSCR2	chr19:47745521-47768840	OK	50.484	25.0661	-1.01009	-1.27125	0.0452	0.698564	no
ENSG00000105376.4	ICAM5	chr19:10289980-10296778	OK	50.7979	20.3465	-1.31999	-1.94829	0.0054	0.391265	no
ENSG00000105404.10	RABAC1	chr19:41956680-41959390	OK	47.6277	16.1256	-1.56245	-1.84628	0.0054	0.391265	no
ENSG00000105438.8	KDELR1	chr19:48382569-48391553	OK	29.9574	8.2999	-1.85175	-2.00226	0.00325	0.3232	no
ENSG00000105443.13	CYTH2	chr19:48445772-48482314	OK	67.4434	33.4174	-1.01308	-1.20831	0.0429	0.691076	no
ENSG00000105447.12	GRWD1	chr19:48445772-48482314	OK	45.3716	16.3478	-1.47269	-1.24281	0.0293	0.629533	no
ENSG00000105464.3	GRIN2D	chr19:48394874-48444931	OK	9.24888	2.8029	-1.72236	-2.57172	0.00185	0.249188	no
ENSG00000105472.12	CLEC11A	chr19:50723328-50725718	OK	19.3331	4.45537	-2.11745	-2.16823	0.0052	0.388617	no
ENSG00000105516.10	DBP	chr19:48615327-48637438	OK	22.9553	10.2178	-1.16774	-1.52216	0.01855	0.572105	no
ENSG00000105605.7	CACNG7	chr19:53909334-53943941	OK	29.3829	12.9854	-1.17808	-1.86624	0.003	0.31236	no
ENSG00000105610.4	KLF1	chr19:12884422-12887181	OK	15.2764	6.30307	-1.27717	-1.5911	0.03375	0.648113	no
ENSG00000105647.15	PIK3R2	chr19:18153117-18178117	OK	74.7947	19.6704	-1.92691	-1.79051	0.01425	0.522801	no
ENSG00000105732.12	ZNF574	chr19:41998320-42081549	OK	39.8565	15.4415	-1.368	-2.38232	0.0008	0.167598	no
ENSG00000105887.10	MTPN	chr7:135926454-135977353	OK	22.3454	7.28509	-1.61696	-2.27224	0.00095	0.18663	no
ENSG00000106009.15	BRAT1	chr7:2537876-2555727	OK	20.5755	9.55213	-1.10703	-1.97159	0.0019	0.25169	no
ENSG00000106070.17	GRB10	chr7:50590062-50793462	OK	73.5368	35.9199	-1.03368	-1.35867	0.0318	0.643041	no
ENSG00000106211.8	HSPB1	chr7:76302543-76304295	OK	31.9618	11.8185	-1.4353	-1.97211	0.00375	0.3422	no
ENSG00000106511.5	MEOX2	chr7:15611211-15686812	OK	20.7832	7.26667	-1.51605	-2.22909	0.0048	0.378332	no
ENSG00000106538.9	RARRES2	chr7:150338316-150341674	OK	24.2941	11.777	-1.04463	-1.52868	0.01315	0.510697	no
ENSG00000106638.15	TBL2	chr7:73568931-73578791	OK	51.1923	23.5494	-1.12023	-1.40464	0.01965	0.582894	no
ENSG00000106665.15	CLIP2	chr7:74289474-74405943	OK	84.8765	32.9739	-1.36404	-1.90379	0.00895	0.452806	no
ENSG00000106682.14	EIF4H	chr7:74174244-74197101	OK	16.21	7.47735	-1.11628	-1.26009	0.04195	0.686766	no
ENSG00000107014.8	RLN2	chr9:5299867-5304969	OK	18.3969	7.22824	-1.34775	-1.54554	0.0262	0.612608	no
ENSG00000107130.9	NCS1	chr9:130172577-130237304	OK	21.3376	9.05875	-1.23601	-1.65769	0.00405	0.353467	no
ENSG00000107263.18	RAPGEF1	chr9:131576769-131740074	OK	18.5955	8.9054	-1.06221	-1.18526	0.0197	0.583214	no
ENSG00000107819.13	SFXN3	chr10:101031233-101041244	OK	46.0949	18.8952	-1.28658	-2.12103	0.0016	0.233978	no
ENSG00000107859.9	PITX3	chr10:102230185-102241474	OK	16.4693	7.14195	-1.20539	-1.42166	0.0475	0.704817	no
ENSG00000108298.9	RPL19	chr17:39200282-39204727	OK	51.2708	21.0415	-1.2849	-1.49163	0.02565	0.608632	no
ENSG00000108515.17	ENO3	chr17:4945651-4957131	OK	91.503	35.8297	-1.35266	-1.70657	0.01155	0.492056	no
ENSG00000108518.7	PFN1	chr17:4945651-4957131	OK	54.0986	20.3422	-1.41112	-1.83349	0.00955	0.461628	no
ENSG00000108551.4	RASD1	chr17:17494436-17496395	OK	19.5044	5.46191	-1.83632	-2.32658	0.00425	0.360644	no
ENSG00000108849.7	PPY	chr17:43940803-43942468	OK	70.6597	18.7181	-1.91645	-2.04121	0.00885	0.450152	no
ENSG00000109047.7	RCVRN	chr17:9896319-9905621	OK	21.9266	9.18608	-1.25516	-1.6635	0.0149	0.531479	no
ENSG00000109065.11	NAT9	chr17:74770546-74776367	OK	85.5875	38.449	-1.15445	-1.62077	0.004	0.353467	no
ENSG00000109089.7	CDR2L	chr17:74987631-75005800	OK	15.3939	6.1827	-1.31605	-2.20703	0.00445	0.366852	no
ENSG00000109118.13	PHF12	chr17:28905249-29057220	OK	65.9947	27.4764	-1.26416	-1.1984	0.0327	0.645138	no
ENSG00000109475.16	RPL34	chr4:108620565-108630412	OK	44.0437	5.37059	-3.03578	-2.23595	5e-05	0.0257723	yes
ENSG00000109705.7	NKX3-2	chr4:13540829-13545050	OK	21.8917	10.1365	-1.11082	-1.98562	0.00815	0.437614	no
ENSG00000109758.8	HGFAC	chr4:3441886-3449495	OK	20	8.76073	-1.19088	-1.52593	0.0292	0.629463	no
ENSG00000109971.13	HSPA8	chr11:123057488-123063230	OK	40.3344	17.1864	-1.23074	-1.44344	0.0056	0.395571	no
ENSG00000110048.11	OSBP	chr11:59574397-59616144	OK	27.7853	12.2624	-1.18008	-1.35076	0.0439	0.694028	no
ENSG00000110057.7	UNC93B1	chr11:67991103-68004982	OK	37.7447	6.64866	-2.50514	-2.42416	0.00025	0.0861921	no
ENSG00000110484.6	SCGB2A2	chr11:62270154-62273156	OK	19.5588	9.17153	-1.09258	-1.37194	0.039	0.671964	no
ENSG00000110497.14	AMBRA1	chr11:46396413-46594125	OK	88.1003	27.539	-1.67767	-1.85813	0.0056	0.395571	no
ENSG00000110851.11	PRDM4	chr12:107732865-107761272	OK	26.8969	8.48497	-1.66446	-1.58363	0.0071	0.422499	no
ENSG00000110944.8	IL23A	chr12:56334173-56340410	OK	18.6927	5.30799	-1.81624	-1.64893	0.03055	0.63915	no
ENSG00000111145.7	ELK3	chr12:96194381-96269835	OK	26.3979	7.17482	-1.87941	-1.4998	0.02285	0.600339	no
ENSG00000111186.12	WNT5B	chr12:1529890-1647243	OK	47.7	17.746	-1.42649	-1.4109	0.02535	0.607546	no
ENSG00000111276.10	CDKN1B	chr12:12715057-12722371	OK	23.5895	7.24208	-1.70367	-1.81988	0.00605	0.406404	no
ENSG00000111644.7	ACRBP	chr12:6638074-6647460	OK	87.6106	30.3718	-1.52837	-2.18011	0.0042	0.35874	no
ENSG00000111676.14	ATN1	chr12:6924462-6942321	OK	26.8529	11.7917	-1.18731	-1.61553	0.0194	0.580106	no
ENSG00000111678.10	C12orf57	chr12:6942977-6946003	OK	20.4379	5.74051	-1.832	-1.29825	0.0198	0.584347	no
ENSG00000111679.16	PTPN6	chr12:6946467-6961316	OK	40.3208	19.1631	-1.0732	-1.26635	0.01	0.468376	no
ENSG00000111834.12	RSPH4A	chr6:116616478-116632985	OK	26.8775	6.03778	-2.15431	-3.10152	5e-05	0.0257723	yes
ENSG00000112041.12	TULP1	chr6:35497873-35512938	OK	52.0546	19.4358	-1.42131	-1.60088	0.01605	0.546656	no
ENSG00000112081.16	SRSF3	chr6:36594352-36605600	OK	30.9642	11.5874	-1.41805	-1.50351	0.0149	0.531479	no
ENSG00000112096.16	SOD2	chr6:159669056-159789749	OK	66.3161	28.635	-1.21158	-1.47784	0.00625	0.407173	no
ENSG00000112195.8	TREML2	chr6:41190276-41201194	OK	16.4472	7.99538	-1.0406	-1.79541	0.0165	0.553295	no
ENSG00000112335.14	SNX3	chr6:108211221-108261260	OK	18.7423	8.63643	-1.11779	-1.35888	0.0472	0.703574	no
ENSG00000112514.15	CUTA	chr6:33410398-33418317	OK	36.1818	15.4056	-1.23181	-1.09825	0.03065	0.63915	no
ENSG00000112539.14	C6orf118	chr6:165279663-165309607	OK	14.714	6.289	-1.22629	-1.30874	0.035	0.652845	no
ENSG00000112667.12	DNPH1	chr6:43225628-43229484	OK	25.0961	7.15364	-1.81071	-1.52726	0.0191	0.577102	no
ENSG00000112715.20	VEGFA	chr6:43770183-43786487	OK	67.0348	29.3672	-1.1907	-1.61412	0.0019	0.25169	no
ENSG00000112759.16	SLC29A1	chr6:44219504-44234151	OK	35.1928	15.2969	-1.20204	-1.95644	0.00435	0.364378	no
ENSG00000112787.12	FBRSL1	chr12:132489550-132585188	OK	31.588	15.4564	-1.03118	-1.03268	0.04435	0.69544	no
ENSG00000113196.2	HAND1	chr5:154474971-154478264	OK	11.1371	4.63168	-1.26577	-1.48592	0.04705	0.702948	no
ENSG00000113273.15	ARSB	chr5:78777208-78986087	OK	79.2164	21.2418	-1.89889	-2.17535	0.00175	0.241338	no
ENSG00000113328.18	CCNG1	chr5:163437568-163446151	OK	9.58936	3.50475	-1.45212	-0.70069	0.0466	0.701054	no
ENSG00000113368.11	LMNB1	chr5:126776622-126837020	OK	20.841	5.76417	-1.85424	-1.85703	0.0014	0.218216	no
ENSG00000113384.13	GOLPH3	chr5:32124703-32174350	OK	36.7545	8.10184	-2.1816	-2.24487	0.00165	0.23534	no
ENSG00000113739.10	STC2	chr5:173314712-173329503	OK	63.93	25.4154	-1.33079	-1.51479	0.02505	0.605855	no
ENSG00000113851.13	CRBN	chr3:3126915-3179710	OK	10.8821	3.74628	-1.53843	-0.802794	0.0225	0.59778	no
ENSG00000114019.14	AMOTL2	chr3:134351851-134375479	OK	35.2817	13.0307	-1.437	-1.50563	0.0039	0.35127	no
ENSG00000114098.17	ARMC8	chr3:138187247-138329886	OK	26.4	12.7163	-1.05387	-0.940815	0.04305	0.691616	no
ENSG00000114626.17	ABTB1	chr3:127672934-127680920	OK	49.6178	17.2945	-1.52055	-1.88405	0.0008	0.167598	no
ENSG00000114631.10	PODXL2	chr3:127629180-127672809	OK	28.0006	8.63086	-1.69788	-2.74984	0.0006	0.146993	no
ENSG00000114993.15	RTKN	chr2:74425835-74442422	OK	83.2613	40.9975	-1.02211	-1.75002	0.01125	0.488673	no
ENSG00000115041.12	KCNIP3	chr2:95297303-95386083	OK	94.4461	45.5455	-1.05218	-1.45395	0.0414	0.685959	no
ENSG00000115053.15	NCL	chr2:231453530-231483641	OK	47.81	19.5351	-1.29125	-1.57968	0.0045	0.36806	no
ENSG00000115226.9	FNDC4	chr2:27491882-27495245	OK	20.0627	8.58084	-1.22533	-1.45136	0.04	0.677719	no
ENSG00000115241.10	PPM1G	chr2:27381193-27409687	OK	15.6677	6.72867	-1.2194	-1.72639	0.0136	0.514405	no
ENSG00000115257.15	PCSK4	chr19:1481427-1497927	OK	35.504	8.91634	-1.99346	-1.3401	0.0069	0.422499	no
ENSG00000115274.14	INO80B	chr2:74455022-74460891	OK	42.6226	8.2553	-2.36823	-1.79843	0.0053	0.388617	no
ENSG00000115297.10	TLX2	chr2:74513462-74517147	OK	47.6688	16.867	-1.49884	-1.72117	0.0165	0.553295	no
ENSG00000115507.9	OTX1	chr2:63050056-63057836	OK	74.5886	35.5378	-1.0696	-1.42972	0.04195	0.686766	no
ENSG00000115596.3	WNT6	chr2:218859820-218874233	OK	10.683	1.59577	-2.74299	-1.3609	0.02695	0.615089	no
ENSG00000115993.12	TRAK2	chr2:201377206-201480846	OK	120.954	41.0906	-1.55758	-1.52793	0.0052	0.388617	no
ENSG00000116514.16	RNF19B	chr1:32936444-32964685	OK	7.87545	3.43478	-1.19714	-1.35978	0.046	0.700474	no
ENSG00000116521.10	SCAMP3	chr1:155255978-155262430	OK	39.3553	15.6268	-1.33253	-1.56529	0.028	0.622674	no
ENSG00000116544.11	DLGAP3	chr1:34865435-34929585	OK	22.7432	9.47995	-1.26249	-1.53726	0.0177	0.563626	no
ENSG00000116604.17	MEF2D	chr1:156463726-156500828	OK	31.9547	11.945	-1.41962	-1.60045	0.01635	0.55057	no
ENSG00000116670.14	MAD2L2	chr1:11674479-11691650	OK	51.3856	23.927	-1.10272	-1.69229	0.01285	0.507281	no
ENSG00000116688.16	MFN2	chr1:11980180-12013514	OK	11.1329	4.13014	-1.43057	-0.842677	0.02115	0.589122	no
ENSG00000116750.13	UCHL5	chr1:193012249-193091777	OK	32.4062	5.53793	-2.54885	-1.37706	0.00255	0.292086	no
ENSG00000117091.9	CD48	chr1:160670147-160711851	OK	31.7446	12.7941	-1.31103	-1.67758	0.0242	0.604202	no
ENSG00000117245.12	KIF17	chr1:20664013-20718017	OK	23.7417	9.50816	-1.32018	-1.12887	0.04975	0.706281	no
ENSG00000117266.15	CDK18	chr1:205504594-205532793	OK	201.07	82.4909	-1.28539	-1.9531	0.0082	0.437614	no
ENSG00000117425.13	PTCH2	chr1:44819843-44843063	OK	24.016	10.7339	-1.16182	-1.45544	0.04415	0.69544	no
ENSG00000117592.8	PRDX6	chr1:173477265-173488807	OK	23.9326	8.43804	-1.504	-1.70495	0.0193	0.578944	no
ENSG00000118137.9	APOA1	chr11:116835750-117098437	OK	40.9533	12.0399	-1.76616	-1.56386	0.03115	0.639585	no
ENSG00000118369.12	USP35	chr11:78139770-78214711	OK	38.4776	15.0159	-1.35753	-1.7428	0.0095	0.460708	no
ENSG00000118507.15	AKAP7	chr6:131135665-131283535	OK	60.0923	25.4351	-1.24036	-1.56153	0.02885	0.62719	no
ENSG00000118680.12	MYL12B	chr18:3261908-3278284	OK	20.2697	9.28	-1.12713	-1.39923	0.03895	0.671659	no
ENSG00000118804.8	STBD1	chr4:76214039-76311599	OK	12.5036	4.77029	-1.39019	-1.51353	0.04805	0.706281	no
ENSG00000119139.17	TJP2	chr9:69121263-69255208	OK	52.4132	21.6982	-1.27236	-1.73956	0.01285	0.507281	no
ENSG00000119632.3	IFI27L2	chr14:94127778-94130253	OK	105.928	24.6089	-2.10584	-2.67568	0.0002	0.076	no
ENSG00000119669.4	IRF2BPL	chr14:77024542-77031572	OK	12.2909	5.16163	-1.25169	-1.70632	0.02135	0.591278	no
ENSG00000119681.11	LTBP2	chr14:74498169-74612378	OK	29.0526	10.3311	-1.49168	-1.37871	0.0416	0.686208	no
ENSG00000119950.20	MXI1	chr10:110207604-110287365	OK	25.3456	8.40946	-1.59165	-1.5656	0.00845	0.444575	no
ENSG00000120068.6	HOXB8	chr17:48607226-48634932	OK	36.014	15.1073	-1.25331	-1.56532	0.012	0.49884	no
ENSG00000120709.10	FAM53C	chr5:138285264-138349729	OK	59.8482	27.9736	-1.09724	-1.69748	0.0062	0.407173	no
ENSG00000120833.13	SOCS2	chr12:93542462-93583487	OK	46.1618	19.5265	-1.24127	-1.74715	0.0082	0.437614	no
ENSG00000120896.13	SORBS3	chr8:22440818-22575788	OK	54.2076	25.1304	-1.10906	-1.18319	0.02645	0.613494	no
ENSG00000120913.23	PDLIM2	chr8:22578278-22604150	OK	107.76	28.0006	-1.9443	-2.43517	5e-05	0.0257723	yes
ENSG00000121281.12	ADCY7	chr16:50246136-50371480	OK	49.6978	14.6174	-1.76549	-1.40937	0.0113	0.489009	no
ENSG00000121644.18	DESI2	chr1:244652934-244709033	OK	25.4773	12.2215	-1.05979	-1.33728	0.04395	0.694186	no
ENSG00000121853.3	GHSR	chr3:172445132-172448456	OK	32.0282	6.91051	-2.21248	-2.3577	0.0054	0.391265	no
ENSG00000122042.9	UBL3	chr13:29764370-29850684	OK	9.61446	4.78329	-1.0072	-1.64014	0.02485	0.605855	no
ENSG00000122068.12	FYTTD1	chr3:197671392-197787596	OK	16.0473	6.64299	-1.27242	-1.0405	0.03255	0.645138	no
ENSG00000122122.9	SASH3	chrX:129779978-129796963	OK	13.4324	2.95573	-2.18413	-1.29126	0.01805	0.566245	no
ENSG00000122584.12	NXPH1	chr7:8433954-8752963	OK	37.0994	9.26384	-2.00171	-2.53864	0.00025	0.0861921	no
ENSG00000122852.14	SFTPA1	chr10:79610938-79615455	OK	40.0588	12.1181	-1.72496	-1.72153	0.0078	0.43337	no
ENSG00000122862.4	SRGN	chr10:69088105-69104811	OK	50.1773	9.72253	-2.36763	-2.98245	0.0049	0.381592	no
ENSG00000123080.10	CDKN2C	chr1:50960744-50974633	OK	30.9693	11.5253	-1.42604	-2.28096	0.0031	0.315515	no
ENSG00000123136.14	DDX39A	chr19:14408818-14419383	OK	43.837	18.8035	-1.22115	-1.5123	0.00455	0.370114	no
ENSG00000123143.12	PKN1	chr19:14433052-14471867	OK	59.9113	25.2961	-1.24391	-1.30493	0.04435	0.69544	no
ENSG00000123146.19	ADGRE5	chr19:14380500-14408725	OK	52.4599	22.5399	-1.21874	-1.28668	0.02665	0.614294	no
ENSG00000123609.10	NMI	chr2:151270464-151290057	OK	25.0177	7.45468	-1.74673	-1.72812	0.0066	0.413473	no
ENSG00000123685.8	BATF3	chr1:212686417-212699985	OK	34.9402	12.1754	-1.52092	-1.99679	0.0064	0.409569	no
ENSG00000123689.5	G0S2	chr1:209661363-209734950	OK	66.5464	28.8711	-1.20473	-1.94595	0.009	0.452914	no
ENSG00000123901.8	GPR83	chr11:94377310-94401419	OK	18.0357	8.80806	-1.03396	-1.75854	0.01335	0.51216	no
ENSG00000124140.13	SLC12A5	chr20:46008907-46060152	OK	130.645	40.6943	-1.68276	-1.59293	0.00235	0.277417	no
ENSG00000124177.14	CHD6	chr20:41402100-41618494	OK	79.313	29.6781	-1.41816	-1.93009	0.00445	0.366852	no
ENSG00000124222.22	STX16	chr20:58651252-58719238	OK	26.6199	8.07087	-1.72171	-1.15057	0.0176	0.562984	no
ENSG00000124232.10	RBPJL	chr20:45293444-45317824	OK	31.2785	12.5186	-1.3211	-1.96205	0.0055	0.394394	no
ENSG00000124251.10	TP53TG5	chr20:45361936-45410610	OK	36.0202	14.0867	-1.35448	-1.17507	0.0457	0.699645	no
ENSG00000124302.12	CHST8	chr19:33621954-33773509	OK	30.9445	13.2289	-1.22599	-1.89017	0.00565	0.396979	no
ENSG00000124357.12	NAGK	chr2:70935881-71079805	OK	115.293	38.9036	-1.56733	-1.52084	0.00585	0.402313	no
ENSG00000124449.6	IRGC	chr19:43716009-43720021	OK	24.9546	6.73595	-1.88935	-2.35754	0.0015	0.225368	no
ENSG00000124466.8	LYPD3	chr19:43460786-43465660	OK	47.0999	14.5552	-1.69419	-2.26624	0.00285	0.307824	no
ENSG00000124562.9	SNRPC	chr6:34757405-34773794	OK	19.5878	3.93099	-2.31699	-1.69863	0.0084	0.443738	no
ENSG00000124602.9	UNC5CL	chr6:41026910-41099976	OK	14.1867	6.12526	-1.2117	-1.35531	0.0399	0.677162	no
ENSG00000124659.6	TBCC	chr6:42744480-42746096	OK	16.9164	5.53596	-1.61152	-1.96165	0.01495	0.531624	no
ENSG00000124766.6	SOX4	chr6:21528738-21598619	OK	18.9437	9.45085	-1.0032	-2.06225	0.0048	0.378332	no
ENSG00000124786.9	SLC35B3	chr6:8413067-8435483	OK	10.6469	2.80611	-1.92379	-2.09436	0.0113	0.489009	no
ENSG00000125089.16	SH3TC1	chr4:8182071-8241803	OK	259.455	91.8821	-1.49763	-2.26229	0.0019	0.25169	no
ENSG00000125148.6	MT2A	chr16:56608198-56609497	OK	33.4429	13.8676	-1.26998	-1.4664	0.02265	0.59871	no
ENSG00000125285.5	SOX21	chr13:94709621-94712399	OK	22.1081	5.18692	-2.09163	-3.23161	0.00015	0.0637469	no
ENSG00000125355.15	TMEM255A	chrX:120258649-120311556	OK	19.1847	4.12779	-2.21651	-1.50038	0.0078	0.43337	no
ENSG00000125449.6	ARMC7	chr17:75109951-75133043	OK	31.8078	14.039	-1.17994	-1.41468	0.0442	0.69544	no
ENSG00000125656.8	CLPP	chr19:6343760-6368908	OK	42.1855	15.6085	-1.43442	-2.10321	0.0028	0.306557	no
ENSG00000125691.12	RPL23	chr17:38847864-38853843	OK	89.3571	20.9423	-2.09317	-2.35052	0.0001	0.0458678	yes
ENSG00000125733.17	TRIP10	chr19:6737924-6751526	OK	64.8232	27.0868	-1.25892	-1.57792	0.02055	0.587336	no
ENSG00000125812.15	GZF1	chr20:23362181-23373063	OK	42.1882	12.7805	-1.7229	-1.52363	0.02955	0.631905	no
ENSG00000125813.13	PAX1	chr20:21705658-21718486	OK	48.0227	23.0809	-1.05702	-1.2661	0.0369	0.661392	no
ENSG00000125817.7	CENPB	chr20:3783850-3786690	OK	22.7224	10.1562	-1.16176	-2.07494	0.00495	0.383478	no
ENSG00000125820.5	NKX2-2	chr20:21511009-21514026	OK	15.8961	7.19552	-1.1435	-1.54314	0.03715	0.661885	no
ENSG00000125841.12	NRSN2	chr20:320312-359660	OK	36.9618	15.3806	-1.26492	-1.31627	0.02805	0.62352	no
ENSG00000125898.12	FAM110A	chr20:833714-857463	OK	39.5723	14.0505	-1.49387	-2.45216	0.002	0.256769	no
ENSG00000125910.5	S1PR4	chr19:3172345-3180332	OK	20.4752	7.93882	-1.36688	-1.55343	0.0157	0.543988	no
ENSG00000125966.9	MMP24	chr20:35172072-35284985	OK	13.6514	6.06441	-1.17061	-1.47406	0.0433	0.692376	no
ENSG00000125970.11	RALY	chr20:33983051-34112332	OK	57.4504	21.9115	-1.39063	-1.19975	0.0312	0.639872	no
ENSG00000126001.15	CEP250	chr20:35455163-35519280	OK	54.0918	26.3934	-1.03523	-0.99649	0.02995	0.635136	no
ENSG00000126062.3	TMEM115	chr3:50347329-50504244	OK	21.9183	5.12144	-2.09752	-1.90083	0.0224	0.597519	no
ENSG00000126251.6	GPR42	chr19:35370928-35372962	OK	9.00229	2.34555	-1.94037	-1.65812	0.03105	0.639424	no
ENSG00000126391.13	FRMD8	chr11:65386598-65413525	OK	15.4776	7.37609	-1.06925	-1.00894	0.02225	0.597234	no
ENSG00000126457.21	PRMT1	chr19:49675785-49690575	OK	104.218	50.915	-1.03344	-1.44506	0.01805	0.566245	no
ENSG00000126464.13	PRR12	chr19:49591642-49626439	OK	25.0229	6.61421	-1.91961	-1.10229	0.01405	0.52023	no
ENSG00000126467.10	TSKS	chr19:49739752-49763330	OK	32.6082	8.6025	-1.92241	-1.99167	0.00655	0.413074	no
ENSG00000126524.9	SBDS	chr7:66987676-67239519	OK	20.0143	4.54979	-2.13716	-1.35902	0.0343	0.650039	no
ENSG00000126561.16	STAT5A	chr17:42287546-42311943	OK	52.2217	24.7448	-1.07752	-1.36156	0.04975	0.706281	no
ENSG00000126603.8	GLIS2	chr16:4314760-4425705	OK	22.3226	7.68802	-1.53782	-2.02595	0.0105	0.475537	no
ENSG00000126759.12	CFP	chrX:47624212-47630305	OK	11.1053	5.11502	-1.11843	-0.997989	0.0468	0.701629	no
ENSG00000126768.12	TIMM17B	chrX:48893446-48903143	OK	29.124	8.43884	-1.78709	-1.58274	0.0077	0.430803	no
ENSG00000127084.17	FGD3	chr9:92947450-93036236	OK	28.8935	12.0248	-1.26473	-1.69678	0.00275	0.304283	no
ENSG00000127445.13	PIN1	chr19:9835256-9849682	OK	26.5008	12.5655	-1.07656	-1.12534	0.0317	0.643029	no
ENSG00000127452.8	FBXL12	chr19:9810266-9827816	OK	37.9505	16.6874	-1.18536	-1.5031	0.0197	0.583214	no
ENSG00000127578.6	WFIKKN1	chr16:589356-634116	OK	23.8689	8.05428	-1.5673	-2.75842	0.00025	0.0861921	no
ENSG00000127586.16	CHTF18	chr16:784973-800737	OK	33.8644	13.9321	-1.28135	-1.04168	0.04665	0.701198	no
ENSG00000127838.13	PNKD	chr2:218270391-218368099	OK	52.6649	24.1562	-1.12445	-1.32896	0.0307	0.639169	no
ENSG00000127920.5	GNG11	chr7:93921698-93928610	OK	15.8816	7.23658	-1.13398	-1.87501	0.01135	0.489342	no
ENSG00000127990.15	SGCE	chr7:94585229-94656209	OK	16.4542	1.66082	-3.30848	-0.889142	0.00125	0.200849	no
ENSG00000128011.4	LRFN1	chr19:39306567-39320858	OK	23.0571	9.51343	-1.27717	-2.39134	0.0016	0.233978	no
ENSG00000128272.14	ATF4	chr22:39519694-39522685	OK	14.7789	7.1072	-1.05619	-1.44878	0.04015	0.678529	no
ENSG00000128335.13	APOL2	chr22:36226202-36239954	OK	59.6653	22.6465	-1.3976	-1.67834	0.0092	0.454414	no
ENSG00000128564.6	VGF	chr7:101162508-101165593	OK	21.9088	7.32799	-1.58002	-2.46414	0.00105	0.190569	no
ENSG00000128709.12	HOXD9	chr2:176121610-176173102	OK	28.1643	7.72513	-1.86624	-1.81186	0.02445	0.604202	no
ENSG00000129084.17	PSMA1	chr11:14443439-14643635	OK	61.5455	22.389	-1.45886	-1.36676	0.03545	0.655488	no
ENSG00000129347.19	KRI1	chr19:10543894-10566037	OK	43.4065	18.8318	-1.20474	-1.1772	0.0454	0.698957	no
ENSG00000129534.13	MIS18BP1	chr14:45203189-45253540	OK	74.1425	26.4894	-1.48489	-1.87904	0.00555	0.394448	no
ENSG00000129562.10	DAD1	chr14:22564904-22589269	OK	21.093	4.12528	-2.3542	-1.15793	0.02815	0.623878	no
ENSG00000129757.12	CDKN1C	chr11:2883212-2885881	OK	24.5088	10.6481	-1.20271	-1.54773	0.0254	0.607546	no
ENSG00000129951.18	PLPPR3	chr19:812487-821977	OK	30.9634	5.22954	-2.56581	-2.5383	0.0002	0.076	no
ENSG00000130005.11	GAMT	chr19:1397083-1401570	OK	16.1585	6.73293	-1.26298	-1.30578	0.04795	0.705961	no
ENSG00000130066.16	SAT1	chrX:23783172-23786226	OK	102.851	40.1837	-1.35587	-2.34722	0.0018	0.245309	no
ENSG00000130176.7	CNN1	chr19:11538716-11550323	OK	76.3053	24.7593	-1.62381	-2.02156	0.0034	0.325375	no
ENSG00000130182.7	ZSCAN10	chr16:3088889-3099317	OK	36.2982	15.3974	-1.23721	-1.36016	0.0099	0.46642	no
ENSG00000130255.12	RPL36	chr19:5674946-5720572	OK	73.6143	14.5045	-2.34348	-1.9719	0.0018	0.245309	no
ENSG00000130349.9	C6orf203	chr6:107028212-107051342	OK	12.967	3.68629	-1.8146	-1.39946	0.03305	0.645138	no
ENSG00000130487.5	KLHDC7B	chr22:50548032-50551023	OK	19.8481	7.5095	-1.40221	-2.37221	0.0026	0.294572	no
ENSG00000130511.15	SSBP4	chr19:18418863-18438301	OK	24.1531	6.63892	-1.86319	-0.982102	0.01755	0.562768	no
ENSG00000130522.5	JUND	chr19:18279759-18281622	OK	20.4873	8.99311	-1.18784	-1.35449	0.03175	0.643029	no
ENSG00000130529.15	TRPM4	chr19:49157740-49211836	OK	124.885	35.4803	-1.81551	-2.72147	0.00055	0.142453	no
ENSG00000130540.13	SULT4A1	chr22:43824508-43862503	OK	37.1595	10.9737	-1.75968	-1.69435	0.01385	0.516683	no
ENSG00000130590.13	SAMD10	chr20:63974112-63980008	OK	17.064	6.52806	-1.38623	-1.57207	0.00705	0.422499	no
ENSG00000130600.16	H19	chr11:1995162-2001470	OK	48.9749	20.8427	-1.2325	-1.31256	0.01265	0.506304	no
ENSG00000130724.8	CHMP2A	chr19:58551565-58555124	OK	33.2449	12.7495	-1.3827	-1.45533	0.0254	0.607546	no
ENSG00000130731.15	C16orf13	chr16:634426-636366	OK	15.0528	4.73235	-1.6694	-0.954625	0.00265	0.296686	no
ENSG00000130811.11	EIF3G	chr19:10106222-10119918	OK	78.5615	39.1435	-1.00505	-1.30213	0.04245	0.689531	no
ENSG00000130822.15	PNCK	chrX:153669729-153696593	OK	91.2372	40.9858	-1.1545	-1.38761	0.01895	0.574738	no
ENSG00000130829.17	DUSP9	chrX:153642491-153651326	OK	24.4062	6.20921	-1.97477	-1.72412	0.00595	0.405176	no
ENSG00000131037.14	EPS8L1	chr19:55072019-55087923	OK	80.4018	39.1638	-1.03771	-1.40035	0.0447	0.697253	no
ENSG00000131055.4	COX4I2	chr20:31637887-31645006	OK	27.8205	5.29074	-2.3946	-1.81286	0.01815	0.56716	no
ENSG00000131089.14	ARHGEF9	chrX:63634966-63809274	OK	36.6091	15.4923	-1.24065	-0.837498	0.0165	0.553295	no
ENSG00000131171.12	SH3BGRL	chrX:81201942-81298547	OK	16.1492	5.37717	-1.58654	-1.43563	0.03775	0.663923	no
ENSG00000131373.14	HACL1	chr3:15560703-15645822	OK	8.29565	0.8623	-3.26609	-0.555172	0.00945	0.459139	no
ENSG00000131508.15	UBE2D2	chr5:139526430-139628433	OK	40.6923	15.005	-1.43931	-1.41145	0.03455	0.651221	no
ENSG00000131653.12	TRAF7	chr16:2155697-2196525	OK	18.4891	5.60231	-1.72258	-1.36261	0.00645	0.411252	no
ENSG00000131668.13	BARX1	chr9:93951621-93955372	OK	19.1476	5.65395	-1.75983	-2.06387	0.0115	0.492056	no
ENSG00000131669.9	NINJ1	chr9:93121488-93134288	OK	39.1141	11.3032	-1.79096	-1.94538	0.0056	0.395571	no
ENSG00000131943.17	C19orf12	chr19:29698885-29715789	OK	27.3778	11.2614	-1.28162	-1.60098	0.01155	0.492056	no
ENSG00000132000.11	PODNL1	chr19:13931186-13961449	OK	30.5023	13.232	-1.20488	-1.28381	0.0122	0.499907	no
ENSG00000132005.8	RFX1	chr19:13961537-14007039	OK	42.3832	13.5927	-1.64066	-1.56977	0.01185	0.496308	no
ENSG00000132016.11	C19orf57	chr19:13882347-13930879	OK	71.4335	21.2528	-1.74895	-1.9863	0.00625	0.407173	no
ENSG00000132434.9	LANCL2	chr7:55365447-55433742	OK	23.4185	8.32921	-1.4914	-1.47889	0.0162	0.54907	no
ENSG00000132475.9	H3F3B	chr17:75776433-75825799	OK	65.0136	30.8084	-1.07742	-1.11651	0.0374	0.661922	no
ENSG00000132510.10	KDM6B	chr17:7839903-7854796	OK	61.6539	17.5441	-1.81321	-1.49465	0.0342	0.649563	no
ENSG00000132563.15	REEP2	chr5:138439016-138446969	OK	68.4486	27.0671	-1.33848	-1.88916	0.00525	0.388617	no
ENSG00000132622.10	HSPA12B	chr20:3732666-3753111	OK	9.29941	2.79552	-1.73402	-2.13079	0.00535	0.390085	no
ENSG00000132671.5	SSTR4	chr20:23031541-23039236	OK	16.8381	6.86975	-1.2934	-1.57793	0.0361	0.657236	no
ENSG00000132677.12	RHBG	chr1:156369211-156385219	OK	56.1168	19.4525	-1.52848	-2.04913	0.0045	0.36806	no
ENSG00000132801.6	ZSWIM3	chr20:45857616-45879122	OK	10.2306	4.66067	-1.13428	-1.57781	0.0354	0.654913	no
ENSG00000132821.11	VSTM2L	chr20:37903103-37945350	OK	21.419	9.69013	-1.14431	-1.63848	0.012	0.49884	no
ENSG00000132881.11	RSG1	chr1:16231699-16237162	OK	17.2666	6.06364	-1.50973	-1.5377	0.01925	0.578944	no
ENSG00000132964.11	CDK8	chr13:26254103-26405238	OK	10.4605	3.9362	-1.41007	-1.38217	0.01265	0.506304	no
ENSG00000133027.17	PEMT	chr17:17505562-17610485	OK	19.0839	3.1035	-2.62038	-0.858436	0.00735	0.42351	no
ENSG00000133112.16	TPT1	chr13:45333470-45420371	OK	196.929	57.7297	-1.77029	-2.2284	0.00675	0.417346	no
ENSG00000133243.8	BTBD2	chr19:1985437-2034881	OK	43.8134	17.5143	-1.32284	-1.72344	0.00525	0.388617	no
ENSG00000133627.17	ACTR3B	chr7:152759748-152855378	OK	8.54458	3.31305	-1.36685	-0.992972	0.04005	0.677719	no
ENSG00000133739.15	LRRCC1	chr8:85107146-85146076	OK	9.16907	3.21666	-1.51121	-1.75257	0.00655	0.413074	no
ENSG00000134186.11	PRPF38B	chr1:108692322-108701803	OK	42.4843	20.2863	-1.06642	-2.06969	0.0034	0.325375	no
ENSG00000134222.16	PSRC1	chr1:109279555-109283186	OK	41.9734	14.7434	-1.5094	-2.01926	0.0015	0.225368	no
ENSG00000134363.11	FST	chr5:53480408-53487134	OK	25.6453	6.84432	-1.90571	-1.61863	0.02085	0.587683	no
ENSG00000134463.14	ECHDC3	chr10:11742365-11764070	OK	56.3906	20.2884	-1.4748	-1.68259	0.0242	0.604202	no
ENSG00000134812.7	GIF	chr11:59829267-59845501	OK	13.4547	4.85169	-1.47155	-1.15516	0.0487	0.706281	no
ENSG00000134882.15	UBAC2	chr13:99200773-99386434	OK	36.2069	17.0727	-1.08457	-1.36079	0.02325	0.601175	no
ENSG00000135097.6	MSI1	chr12:120341329-120369180	OK	10.1138	4.57895	-1.14323	-1.15312	0.0391	0.672352	no
ENSG00000135127.11	BICDL1	chr12:119989868-120094494	OK	49.5477	20.8087	-1.25163	-1.56712	0.01215	0.49884	no
ENSG00000135363.11	LMO2	chr11:33858575-33892289	OK	34.886	12.7251	-1.45497	-1.7518	0.0095	0.460708	no
ENSG00000135632.11	SMYD5	chr2:73214221-73227237	OK	60.5303	20.4007	-1.56904	-1.39556	0.02055	0.587336	no
ENSG00000135638.13	EMX1	chr2:72916259-72936071	OK	65.5266	32.2327	-1.02355	-1.85854	0.0091	0.453345	no
ENSG00000135821.17	GLUL	chr1:182381703-182392206	OK	44.7746	21.0183	-1.09104	-1.60166	0.01155	0.492056	no
ENSG00000136144.11	RCBTB1	chr13:49531945-49585583	OK	70.986	20.0905	-1.82102	-1.55722	0.04665	0.701198	no
ENSG00000136295.14	TTYH3	chr7:2631950-2664802	OK	40.5966	16.0077	-1.34259	-1.73912	0.0086	0.4466	no
ENSG00000136463.7	TACO1	chr17:63600871-63608365	OK	12.1779	5.85806	-1.05577	-1.44295	0.04945	0.706281	no
ENSG00000136490.8	LIMD2	chr17:63622414-63702670	OK	51.066	16.3005	-1.64745	-1.60924	0.006	0.405662	no
ENSG00000136802.11	LRRC8A	chr9:128832941-128918039	OK	57.9244	21.9607	-1.39925	-1.38871	0.03505	0.652845	no
ENSG00000136807.12	CDK9	chr9:127785678-127790787	OK	35.6496	9.81927	-1.8602	-0.934981	0.01445	0.526061	no
ENSG00000136826.14	KLF4	chr9:107484851-107490482	OK	23.0263	9.46588	-1.28247	-1.3048	0.03665	0.66055	no
ENSG00000136830.11	FAM129B	chr9:127505338-127578989	OK	63.4167	21.2327	-1.57857	-1.45927	0.0218	0.593261	no
ENSG00000137074.18	APTX	chr9:32972605-33025168	OK	32.1012	12.1992	-1.39585	-1.23704	0.0022	0.269487	no
ENSG00000137098.13	SPAG8	chr9:35792153-35812272	OK	44.1215	19.9782	-1.14305	-1.47108	0.01455	0.527856	no
ENSG00000137154.12	RPS6	chr9:19375450-19380254	OK	46.7697	17.0998	-1.4516	-1.98776	0.00905	0.453345	no
ENSG00000137207.11	YIPF3	chr6:43506968-43576075	OK	37.424	15.1712	-1.30263	-1.07745	0.03025	0.637577	no
ENSG00000137309.19	HMGA1	chr6:34236872-34246231	OK	17.7796	7.12367	-1.31953	-1.66409	0.01115	0.486359	no
ENSG00000137331.11	IER3	chr6:30742928-30744554	OK	23.7565	8.0164	-1.5673	-2.00111	0.00745	0.424805	no
ENSG00000137337.14	MDC1	chr6:30699806-30717889	OK	49.5074	22.5815	-1.1325	-1.26718	0.02765	0.620323	no
ENSG00000137496.17	IL18BP	chr11:71998540-72112780	OK	23.6267	8.67419	-1.44562	-0.977829	0.0157	0.543988	no
ENSG00000137500.9	CCDC90B	chr11:83156987-83423516	OK	26.9604	11.5371	-1.22456	-0.950809	0.04755	0.704971	no
ENSG00000137575.11	SDCBP	chr8:58552923-58582860	OK	42.7023	16.3154	-1.38808	-1.46488	0.01975	0.583864	no
ENSG00000137692.11	DCUN1D5	chr11:103062075-103092215	OK	31.06	4.216	-2.88111	-1.28458	0.0005	0.13487	no
ENSG00000137970.7	RPL7P9	chr1:96678873-96679620	OK	47.684	14.2888	-1.73863	-2.1756	0.0063	0.407173	no
ENSG00000138166.5	DUSP5	chr10:110497837-110511544	OK	14.3411	6.68865	-1.10037	-1.55586	0.0234	0.601175	no
ENSG00000138303.17	ASCC1	chr10:72096031-72235860	OK	58.1323	21.8715	-1.41029	-1.51943	0.00515	0.388617	no
ENSG00000138495.6	COX17	chr3:119636456-119677454	OK	11.3836	0.880538	-3.69242	-0.573682	0.0051	0.388451	no
ENSG00000138623.9	SEMA7A	chr15:74409288-74434467	OK	36.0277	9.5154	-1.92077	-1.99388	0.0017	0.239518	no
ENSG00000138772.12	ANXA3	chr4:78551518-78610451	OK	45.3472	17.0817	-1.40856	-1.95934	0.002	0.256769	no
ENSG00000139350.11	NEDD1	chr12:96907222-96953777	OK	7.31525	2.55665	-1.51665	-0.584518	0.0422	0.688538	no
ENSG00000139631.18	CSAD	chr12:53157662-53207307	OK	100.863	27.8525	-1.85652	-1.36151	0.0432	0.691785	no
ENSG00000139832.4	RAB20	chr13:110523065-110561733	OK	22.3383	5.96871	-1.90403	-2.26968	0.00845	0.444575	no
ENSG00000139880.19	CDH24	chr14:23047061-23057538	OK	21.713	9.88425	-1.13535	-1.76785	0.0141	0.520415	no
ENSG00000140153.17	WDR20	chr14:102080737-102305200	OK	91.334	37.9405	-1.26741	-1.2912	0.03095	0.639424	no
ENSG00000140332.15	TLE3	chr15:70047789-70098176	OK	68.3252	28.9458	-1.23906	-1.18571	0.03825	0.667548	no
ENSG00000140365.15	COMMD4	chr15:75335890-75343224	OK	60.0074	22.4228	-1.42018	-1.66514	0.0019	0.25169	no
ENSG00000140367.11	UBE2Q2	chr15:75843284-75901078	OK	87.1408	14.6808	-2.56942	-2.77506	0.0005	0.13487	no
ENSG00000140368.12	PSTPIP1	chr15:76993358-77037332	OK	49.573	15.9338	-1.63746	-2.08113	0.00035	0.109765	no
ENSG00000140379.7	BCL2A1	chr15:79960888-79971446	OK	28.4193	12.7355	-1.15802	-1.53906	0.03785	0.664017	no
ENSG00000140451.12	PIF1	chr15:64815631-64825668	OK	88.4901	23.7845	-1.89549	-1.98076	0.0016	0.233978	no
ENSG00000140612.13	SEC11A	chr15:84669537-84716716	OK	29.524	13.6113	-1.11708	-1.50436	0.0125	0.503676	no
ENSG00000140932.9	CMTM2	chr16:66579447-66588275	OK	20.9929	5.8968	-1.8319	-1.29928	0.0347	0.651689	no
ENSG00000140988.15	RPS2	chr16:1962051-1964860	OK	38.4039	17.8418	-1.10599	-1.22058	0.0231	0.601175	no
ENSG00000141012.12	GALNS	chr16:88813733-88862686	OK	85.0258	32.62	-1.38214	-1.55063	0.02015	0.587336	no
ENSG00000141401.11	IMPA2	chr18:11981024-12030883	OK	64.5844	31.7432	-1.02474	-1.3809	0.02655	0.613899	no
ENSG00000141431.10	ASXL3	chr18:33578576-33751192	OK	49.9523	21.3501	-1.22631	-1.07421	0.0415	0.686208	no
ENSG00000141522.11	ARHGDIA	chr17:81867720-81871406	OK	65.4957	23.8769	-1.45579	-1.64903	0.0067	0.416232	no
ENSG00000141570.10	CBX8	chr17:79792131-79802529	OK	35.7313	5.63147	-2.6656	-2.8312	5e-05	0.0257723	yes
ENSG00000141574.7	SECTM1	chr17:82321023-82334074	OK	34.5297	14.6083	-1.24105	-1.42366	0.0175	0.56255	no
ENSG00000141582.14	CBX4	chr17:79833155-79839429	OK	25.2371	9.71432	-1.37736	-1.3108	0.03845	0.669691	no
ENSG00000141750.6	STAC2	chr17:39210535-39225872	OK	15.4318	7.28461	-1.08299	-1.81658	0.01305	0.509474	no
ENSG00000141854.8	MIR1199	chr19:14072535-14075062	OK	24.8753	6.00081	-2.05148	-1.22367	0.00625	0.407173	no
ENSG00000141905.17	NFIC	chr19:3359562-3469217	OK	56.7447	25.0215	-1.18132	-1.31409	0.0494	0.706281	no
ENSG00000142025.15	DMRTC2	chr19:41844742-41852333	OK	46.2724	15.2604	-1.60036	-1.51639	0.01835	0.569649	no
ENSG00000142039.3	CCDC97	chr19:41262495-41425005	OK	48.7498	15.5766	-1.64602	-1.27789	0.0254	0.607546	no
ENSG00000142185.16	TRPM2	chr21:44350162-44443081	OK	28.6283	6.51515	-2.13557	-2.40121	5e-05	0.0257723	yes
ENSG00000142235.8	LMTK3	chr19:48485270-48513189	OK	16.747	7.16868	-1.22413	-2.38599	0.0016	0.233978	no
ENSG00000142515.14	KLK3	chr19:50854914-50860764	OK	187.667	82.5748	-1.1844	-1.94475	0.0079	0.436134	no
ENSG00000142534.6	RPS11	chr19:49496364-49499689	OK	65.9301	21.2653	-1.63244	-1.99001	0.0023	0.274628	no
ENSG00000142544.6	CTU1	chr19:51097605-51108370	OK	18.1275	5.61586	-1.6906	-2.35016	0.00375	0.3422	no
ENSG00000142669.14	SH3BGRL3	chr1:26279175-26320523	OK	59.9083	20.9765	-1.51398	-1.81757	0.02105	0.588699	no
ENSG00000142676.12	RPL11	chr1:23691778-23696425	OK	69.2833	13.858	-2.32179	-2.86199	0.0007	0.157758	no
ENSG00000142733.14	MAP3K6	chr1:27355183-27366892	OK	36.0709	8.56729	-2.07393	-1.70131	0.01495	0.531624	no
ENSG00000142959.4	BEST4	chr1:44783584-44787705	OK	11.9662	5.38901	-1.15087	-1.47843	0.04975	0.706281	no
ENSG00000143126.7	CELSR2	chr1:109250018-109275750	OK	91.0284	31.2631	-1.54186	-2.42544	0.0007	0.157758	no
ENSG00000143252.14	SDHC	chr1:161314256-161375340	OK	80.3986	24.8258	-1.69533	-1.42336	0.03235	0.643785	no
ENSG00000143294.14	PRCC	chr1:156742106-156800817	OK	49.8946	24.0103	-1.05523	-1.18356	0.0448	0.697703	no
ENSG00000143303.11	RRNAD1	chr1:156721890-156736960	OK	60.2252	17.5167	-1.78164	-1.44326	0.0413	0.685175	no
ENSG00000143321.18	HDGF	chr1:156742106-156800817	OK	70.9385	26.9562	-1.39595	-1.7183	0.0117	0.494602	no
ENSG00000143373.17	ZNF687	chr1:151280023-151327715	OK	48.4781	19.5958	-1.30679	-1.3825	0.03805	0.666179	no
ENSG00000143842.14	SOX13	chr1:204073114-204127743	OK	85.3916	34.1777	-1.32104	-1.86835	0.00365	0.337212	no
ENSG00000143878.9	RHOB	chr2:20447073-20449445	OK	12.8788	5.65172	-1.18824	-1.67185	0.02645	0.613494	no
ENSG00000144283.21	PKP4	chr2:158456963-158753775	OK	59.8698	19.4392	-1.62286	-1.49274	0.0046	0.372435	no
ENSG00000144331.18	ZNF385B	chr2:179441981-179861505	OK	11.6173	3.80083	-1.61188	-0.802938	0.0107	0.478764	no
ENSG00000144566.10	RAB5A	chr3:19947078-20012330	OK	49.5218	19.6482	-1.33367	-1.55286	0.0277	0.620509	no
ENSG00000144579.7	CTDSP1	chr2:218398255-218405941	OK	50.7298	22.6913	-1.16069	-1.30246	0.0258	0.610106	no
ENSG00000144635.8	DYNC1LI1	chr3:32525970-32570874	OK	32.9441	5.04918	-2.7059	-2.50995	5e-05	0.0257723	yes
ENSG00000144655.14	CSRNP1	chr3:39141854-39154562	OK	16.8293	7.90124	-1.09082	-1.87217	0.0108	0.480143	no
ENSG00000144736.13	SHQ1	chr3:72749276-72861914	OK	36.6378	11.9137	-1.62071	-1.33389	0.0198	0.584347	no
ENSG00000144840.8	RABL3	chr3:120686680-120783069	OK	17.5962	8.49833	-1.05001	-1.14395	0.03415	0.649324	no
ENSG00000145248.6	SLC10A4	chr4:48483342-48489196	OK	11.6624	4.50446	-1.37244	-1.62609	0.036	0.656448	no
ENSG00000145332.13	KLHL8	chr4:87160102-87240314	OK	27.0088	13.4725	-1.00342	-1.50282	0.02055	0.587336	no
ENSG00000145335.15	SNCA	chr4:89551355-89841978	OK	55.5524	18.4789	-1.58797	-1.52945	0.01275	0.506304	no
ENSG00000145491.11	ROPN1L	chr5:10441289-10472029	OK	23.016	6.86575	-1.74515	-1.81194	0.01185	0.496308	no
ENSG00000145642.11	FAM159B	chr5:64690307-64718090	OK	63.3666	8.95921	-2.82228	-2.77738	0.0014	0.218216	no
ENSG00000146083.11	RNF44	chr5:176526696-176538025	OK	51.4558	21.3631	-1.26821	-1.45121	0.03785	0.664017	no
ENSG00000146090.15	RASGEF1C	chr5:180100790-180209153	OK	13.0051	5.98464	-1.11974	-1.16819	0.0309	0.639424	no
ENSG00000146094.13	DOK3	chr5:177483393-177511274	OK	93.9755	37.761	-1.31539	-1.79782	0.0068	0.418697	no
ENSG00000146112.11	PPP1R18	chr6:30676388-30687895	OK	35.5544	12.9639	-1.45553	-3.11722	5e-05	0.0257723	yes
ENSG00000146278.10	PNRC1	chr6:89080750-89085160	OK	37.8162	12.82	-1.56061	-2.45895	0.0008	0.167598	no
ENSG00000146670.9	CDCA5	chr11:65066299-65084164	OK	57.1642	24.1007	-1.24604	-1.87062	0.0067	0.416232	no
ENSG00000146707.14	POMZP3	chr7:76549359-76627982	OK	9.11038	0.529325	-4.10529	-0.706519	0.04705	0.702948	no
ENSG00000146834.13	MEPCE	chr7:100400825-100434126	OK	17.9045	7.14274	-1.32578	-1.63922	0.00715	0.422499	no
ENSG00000146839.18	ZAN	chr7:100733625-100797797	OK	7.25758	2.87271	-1.33708	-2.31914	0.0012	0.197073	no
ENSG00000146926.10	ASB10	chr7:151175697-151187832	OK	33.9301	10.5093	-1.69089	-2.18483	0.0048	0.378332	no
ENSG00000146963.17	LUC7L2	chr7:139339456-139423457	OK	46.6524	21.3435	-1.12816	-1.32924	0.04775	0.70511	no
ENSG00000147081.14	AKAP4	chrX:50190767-50201013	OK	9.35565	3.06958	-1.6078	-1.43519	0.01065	0.477347	no
ENSG00000147133.15	TAF1	chrX:71366238-71532374	OK	25.432	8.86611	-1.52027	-1.18672	0.0195	0.580927	no
ENSG00000147160.9	AWAT2	chrX:70040541-70049938	OK	11.915	3.53419	-1.75333	-1.40433	0.0326	0.645138	no
ENSG00000147164.11	SNX12	chrX:71056331-71073426	OK	23.6805	6.10304	-1.9561	-1.75273	0.0038	0.345551	no
ENSG00000147408.14	CSGALNACT1	chr8:19404160-19758029	OK	29.5661	12.1675	-1.28091	-0.960252	0.0245	0.604202	no
ENSG00000147439.11	BIN3	chr8:22604631-22669148	OK	40.9916	16.9721	-1.27216	-1.07909	0.04665	0.701198	no
ENSG00000147509.13	RGS20	chr8:53851807-53959303	OK	27.8033	10.9092	-1.3497	-1.16968	0.0439	0.694028	no
ENSG00000148296.6	SURF6	chr9:133328773-133336398	OK	31.1557	14.1702	-1.13664	-1.56055	0.0276	0.620323	no
ENSG00000148484.17	RSU1	chr10:16590610-16817528	OK	19.7422	7.11537	-1.47227	-1.97285	0.0029	0.309373	no
ENSG00000148773.13	MKI67	chr10:128096658-128126385	OK	25.0419	11.7599	-1.09047	-2.12826	0.0006	0.146993	no
ENSG00000148826.8	NKX6-2	chr10:132537819-132786052	OK	17.9088	7.82402	-1.19469	-1.47123	0.0204	0.587336	no
ENSG00000148908.14	RGS10	chr10:119499827-119542708	OK	19.1958	5.80813	-1.72464	-1.14556	0.0328	0.645138	no
ENSG00000148926.9	ADM	chr11:10304679-10307397	OK	29.3088	9.84479	-1.5739	-2.13083	0.0009	0.180208	no
ENSG00000148985.19	PGAP2	chr11:3665586-3826371	OK	58.4387	24.1922	-1.27238	-1.11923	0.03885	0.671045	no
ENSG00000149043.16	SYT8	chr11:1828306-1837521	OK	32.1885	14.3335	-1.16715	-1.43665	0.0041	0.355447	no
ENSG00000149091.15	DGKZ	chr11:46332904-46380554	OK	94.6736	43.8759	-1.10953	-1.63198	0.01025	0.471808	no
ENSG00000149150.8	SLC43A1	chr11:57484533-57515786	OK	30.0841	10.398	-1.53269	-1.6768	0.0065	0.412419	no
ENSG00000149428.18	HYOU1	chr11:119044187-119057202	OK	70.6558	34.8683	-1.01889	-1.45833	0.006	0.405662	no
ENSG00000149474.13	KAT14	chr20:18137872-18188387	OK	26.226	9.95211	-1.39792	-1.44109	0.0234	0.601175	no
ENSG00000149489.8	ROM1	chr11:62602217-62615120	OK	41.6924	15.9	-1.39076	-1.21776	0.0497	0.706281	no
ENSG00000149499.11	EML3	chr11:62602217-62615120	OK	104.261	42.8332	-1.2834	-1.62061	0.02195	0.59501	no
ENSG00000149600.11	COMMD7	chr20:32702690-32743997	OK	12.2373	5.70209	-1.10172	-1.24144	0.0472	0.703574	no
ENSG00000149636.15	DSN1	chr20:36751790-36773818	OK	17.3675	5.85952	-1.56754	-1.38854	0.01195	0.49884	no
ENSG00000149654.9	CDH22	chr20:46173732-46308498	OK	23.9058	11.7679	-1.02251	-1.62065	0.0245	0.604202	no
ENSG00000149761.8	NUDT22	chr11:64206677-64234352	OK	41.6045	16.1582	-1.36447	-1.21878	0.04065	0.680901	no
ENSG00000149922.10	TBX6	chr16:30085792-30091887	OK	16.1264	7.96933	-1.01689	-1.47116	0.0413	0.685175	no
ENSG00000149926.13	FAM57B	chr16:30023333-30052978	OK	40.6406	17.2703	-1.23463	-2.12915	0.0017	0.239518	no
ENSG00000149929.15	HIRIP3	chr16:29992320-30023270	OK	41.0944	20.2769	-1.0191	-1.13892	0.04025	0.678897	no
ENSG00000149930.17	TAOK2	chr16:29973640-29992261	OK	33.1596	15.9651	-1.0545	-2.01485	0.0051	0.388451	no
ENSG00000149932.16	TMEM219	chr16:29940884-29973052	OK	32.2136	15.022	-1.1006	-1.4357	0.02125	0.590328	no
ENSG00000150281.6	CTF1	chr16:30896606-30903560	OK	34.3463	11.9276	-1.52586	-2.42235	0.00215	0.267773	no
ENSG00000150681.9	RGS18	chr1:192158456-192185815	OK	41.8846	6.50368	-2.68709	-2.92593	5e-05	0.0257723	yes
ENSG00000150873.11	C2orf50	chr2:11133052-11146790	OK	24.8485	10.7577	-1.20779	-1.93626	0.0058	0.400993	no
ENSG00000151176.7	PLBD2	chr12:113298758-113391625	OK	26.5474	11.5595	-1.19949	-1.495	0.0075	0.426488	no
ENSG00000151414.14	NEK7	chr1:198156962-198322420	OK	20.4619	5.65592	-1.8551	-1.17539	0.02775	0.620694	no
ENSG00000151445.15	VIPAS39	chr14:77426674-77469474	OK	40.7425	15.1223	-1.42985	-1.33977	0.0477	0.704971	no
ENSG00000151665.12	PIGF	chr2:46490749-46625742	OK	23.8202	5.43069	-2.13298	-1.33998	0.01825	0.567899	no
ENSG00000152076.18	CCDC74B	chr2:130129620-130145134	OK	45.8167	21.3919	-1.09881	-1.31064	0.04125	0.685	no
ENSG00000152078.9	TMEM56	chr1:95117337-95278940	OK	37.9579	6.46275	-2.55418	-1.63927	0.0077	0.430803	no
ENSG00000152292.16	SH2D6	chr2:85418720-85437029	OK	61.5646	23.1596	-1.41049	-1.87259	0.01175	0.495308	no
ENSG00000152348.15	ATG10	chr5:81972024-82278577	OK	45.1878	17.1121	-1.40092	-1.65418	0.01215	0.49884	no
ENSG00000152601.17	MBNL1	chr3:152243827-152496813	OK	47.7172	12.2932	-1.95665	-1.62231	0.00605	0.406404	no
ENSG00000152669.8	CCNO	chr5:55231151-55233680	OK	27.7445	10.7522	-1.36757	-2.0919	0.0061	0.406615	no
ENSG00000153048.10	CARHSP1	chr16:8674564-8869012	OK	34.4696	15.3809	-1.16419	-0.988591	0.0205	0.587336	no
ENSG00000153391.15	INO80C	chr18:35443868-35497991	OK	179.48	40.3974	-2.15149	-2.97291	0.0002	0.076	no
ENSG00000153789.12	FAM92B	chr16:85098357-85112508	OK	13.5687	4.62458	-1.55289	-1.62015	0.0125	0.503676	no
ENSG00000154146.12	NRGN	chr11:124739845-124747210	OK	51.7918	15.1485	-1.77355	-2.72087	0.0007	0.157758	no
ENSG00000155026.16	RSPH10B	chr7:5898724-5970683	OK	13.4731	3.08869	-2.12502	-1.00738	0.0289	0.62719	no
ENSG00000155034.18	FBXL18	chr7:5431334-5513798	OK	27.8117	13.6245	-1.02949	-1.61486	0.0264	0.613154	no
ENSG00000155096.13	AZIN1	chr8:102826356-102977876	OK	18.2283	6.47184	-1.49394	-1.047	0.02005	0.587231	no
ENSG00000155368.16	DBI	chr2:119366920-119372560	OK	36.5694	15.6025	-1.22886	-1.37106	0.0208	0.587683	no
ENSG00000155508.13	CNOT8	chr5:154818490-154876793	OK	78.1149	15.9829	-2.28907	-1.89137	0.0002	0.076	no
ENSG00000155561.14	NUP205	chr7:135557918-135648757	OK	34.5994	12.5072	-1.46799	-1.38889	0.03215	0.643774	no
ENSG00000156009.9	MAGEA8	chrX:149881140-149885835	OK	23.3217	8.07948	-1.52934	-1.79527	0.006	0.405662	no
ENSG00000156265.15	MAP3K7CL	chr21:29077470-29175889	OK	58.5639	6.77209	-3.11234	-2.76143	5e-05	0.0257723	yes
ENSG00000156508.17	EEF1A1	chr6:73515749-73570596	OK	52.794	18.779	-1.49125	-1.81681	0.0059	0.402825	no
ENSG00000156787.16	TBC1D31	chr8:123002559-123152153	OK	39.669	10.6212	-1.90107	-1.87832	0.00355	0.332099	no
ENSG00000156973.13	PDE6D	chr2:231732424-231809254	OK	82.0589	17.0699	-2.26521	-2.25107	0.01135	0.489342	no
ENSG00000156983.15	BRPF1	chr3:9731728-9748018	OK	22.084	6.62759	-1.73645	-1.54615	0.0138	0.515927	no
ENSG00000157036.12	EXOG	chr3:38496126-38542161	OK	43.9726	12.2126	-1.84824	-1.95353	0.0048	0.378332	no
ENSG00000157326.18	DHRS4	chr14:23938730-24006408	OK	18.6306	4.45122	-2.0654	-1.18518	0.02385	0.601175	no
ENSG00000157350.12	ST3GAL2	chr16:70375977-70439237	OK	62.227	25.3057	-1.29808	-1.37728	0.04485	0.697703	no
ENSG00000157540.19	DYRK1A	chr21:37365476-37517450	OK	70.0844	11.2214	-2.64284	-2.22739	5e-05	0.0257723	yes
ENSG00000157557.11	ETS2	chr21:38805306-38824955	OK	16.7517	6.39823	-1.38856	-1.69969	0.0085	0.444957	no
ENSG00000157570.11	TSPAN18	chr11:44719391-44951306	OK	49.5933	22.5121	-1.13945	-1.21761	0.0399	0.677162	no
ENSG00000158050.4	DUSP2	chr2:96143165-96145440	OK	23.0998	9.09301	-1.34505	-1.6464	0.02655	0.613899	no
ENSG00000158062.20	UBXN11	chr1:26279175-26320523	OK	19.4289	9.46409	-1.03767	-1.04635	0.0396	0.675262	no
ENSG00000158482.10	SNX29P1	chr16:21376647-21386064	OK	13.762	2.06072	-2.73946	-1.89068	0.04315	0.691785	no
ENSG00000158717.10	RNF166	chr16:88696494-88706421	OK	74.9839	21.682	-1.79008	-2.43732	5e-05	0.0257723	yes
ENSG00000158773.14	USF1	chr1:161039250-161045977	OK	28.7413	12.8734	-1.15873	-1.41247	0.0189	0.574738	no
ENSG00000158856.17	DMTN	chr8:22048994-22082527	OK	70.3533	28.005	-1.32893	-1.7247	0.00605	0.406404	no
ENSG00000158887.15	MPZ	chr1:161304734-161309972	OK	40.2897	17.962	-1.16546	-1.56909	0.01825	0.567899	no
ENSG00000159166.13	LAD1	chr1:201359007-201401190	OK	62.0966	18.493	-1.74753	-1.40528	0.0137	0.514405	no
ENSG00000159450.12	TCHH	chr1:152106316-152115454	OK	65.151	17.9621	-1.85883	-4.7336	5e-05	0.0257723	yes
ENSG00000159714.10	ZDHHC1	chr16:67394418-67416833	OK	56.574	24.7593	-1.19217	-1.60664	0.0332	0.646369	no
ENSG00000159761.14	C16orf86	chr16:67662944-67668758	OK	24.2646	5.96289	-2.02477	-1.80123	0.00285	0.307824	no
ENSG00000159873.9	CCDC117	chr22:28772673-28789301	OK	23.2424	6.33662	-1.87497	-1.68708	0.0017	0.239518	no
ENSG00000159904.11	ZNF890P	chr7:5121238-5144546	OK	20.4749	6.69939	-1.61175	-1.94073	0.01665	0.554929	no
ENSG00000160117.14	ANKLE1	chr19:17231882-17287646	OK	69.0125	18.3816	-1.9086	-1.51938	0.0362	0.657562	no
ENSG00000160208.12	RRP1B	chr21:43659547-43696079	OK	12.2598	5.13936	-1.25427	-2.1599	0.0049	0.381592	no
ENSG00000160226.15	C21orf2	chr21:44328943-44340470	OK	34.5623	11.0865	-1.64039	-1.83109	0.0015	0.225368	no
ENSG00000160447.6	PKN3	chr9:128702522-128724127	OK	11.3407	2.59213	-2.1293	-1.35344	0.0213	0.591278	no
ENSG00000160471.12	COX6B2	chr19:55349305-55363260	OK	116.132	24.8934	-2.22193	-2.41247	0.00215	0.267773	no
ENSG00000160685.13	ZBTB7B	chr1:155002629-155033781	OK	20.8137	9.13729	-1.1877	-1.37444	0.0207	0.587683	no
ENSG00000160703.15	NLRX1	chr11:119166567-119184016	OK	36.9866	16.5997	-1.15585	-1.47804	0.0089	0.451593	no
ENSG00000160886.13	LY6K	chr8:142700110-142726973	OK	22.385	6.91019	-1.69573	-1.42566	0.031	0.639424	no
ENSG00000160888.6	IER2	chr19:13150414-13154908	OK	26.0313	8.20429	-1.6658	-2.64572	0.00105	0.190569	no
ENSG00000160932.10	LY6E	chr8:142981737-143023832	OK	62.5309	24.4243	-1.35625	-1.43839	0.0257	0.609541	no
ENSG00000160999.10	SH2B2	chr7:102285090-102321711	OK	20.2672	1.60475	-3.65873	-1.91505	0.00255	0.292086	no
ENSG00000161016.16	RPL8	chr8:144789764-144792587	OK	62.2566	26.2595	-1.24539	-1.24074	0.01165	0.493691	no
ENSG00000161281.10	COX7A1	chr19:36150921-36152869	OK	35.207	7.00018	-2.3304	-1.73338	0.00585	0.402313	no
ENSG00000161542.16	PRPSAP1	chr17:76309485-76387860	OK	52.8676	18.6251	-1.50514	-1.72385	0.0044	0.366502	no
ENSG00000161714.11	PLCD3	chr17:45023339-45144181	OK	104.548	17.7147	-2.56115	-1.08143	0.0196	0.582074	no
ENSG00000161914.9	ZNF653	chr19:11451325-11529174	OK	39.2331	12.5019	-1.64993	-1.47909	0.04605	0.700474	no
ENSG00000161920.9	MED11	chr17:4731427-4739922	OK	44.7753	13.9966	-1.67763	-1.67489	0.04965	0.706281	no
ENSG00000161992.5	PRR35	chr16:560421-565528	OK	11.4554	4.73089	-1.27584	-1.65982	0.02565	0.608632	no
ENSG00000161999.11	JMJD8	chr16:680223-684528	OK	32.9435	16.3403	-1.01156	-1.12802	0.0488	0.706281	no
ENSG00000162069.14	BICDL2	chr16:3022619-3039133	OK	24.672	10.2031	-1.27387	-1.43866	0.0343	0.650039	no
ENSG00000162222.13	TTC9C	chr11:62728068-62740293	OK	39.6194	18.9369	-1.06501	-1.41216	0.03475	0.651805	no
ENSG00000162302.12	RPS6KA4	chr11:64359147-64372215	OK	55.7249	18.2126	-1.61338	-1.73767	0.02425	0.604202	no
ENSG00000162407.8	PLPP3	chr1:56494746-56645301	OK	44.1373	16.2012	-1.44589	-1.90451	0.0041	0.355447	no
ENSG00000162571.13	TTLL10	chr1:1173055-1197935	OK	45.5377	13.0232	-1.80598	-1.61554	0.0091	0.453345	no
ENSG00000162642.13	C1orf52	chr1:85249952-85259672	OK	39.4151	4.32353	-3.18847	-2.87138	5e-05	0.0257723	yes
ENSG00000162687.16	KCNT2	chr1:196225778-196609225	OK	14.9538	4.66316	-1.68113	-2.42502	0.0003	0.0979185	no
ENSG00000162746.14	FCRLB	chr1:161721562-161728143	OK	28.8065	12.0417	-1.25836	-1.88698	0.00725	0.422499	no
ENSG00000162771.7	FAM71A	chr1:212624283-212626778	OK	25.3612	8.50008	-1.57708	-2.24865	0.0065	0.412419	no
ENSG00000162783.10	IER5	chr1:181088711-181092899	OK	13.0831	6.52873	-1.00283	-1.74669	0.0173	0.561019	no
ENSG00000162804.13	SNED1	chr2:240998837-241102332	OK	55.9172	24.2596	-1.20474	-1.42349	0.02645	0.613494	no
ENSG00000162881.6	OXER1	chr2:42762480-42764261	OK	32.6197	14.4755	-1.17213	-1.98986	0.0074	0.424044	no
ENSG00000162889.10	MAPKAPK2	chr1:206684943-206734283	OK	46.9115	20.0641	-1.22533	-1.57602	0.02265	0.59871	no
ENSG00000162897.14	FCAMR	chr1:206957964-206970625	OK	45.0597	21.1691	-1.08987	-1.86808	0.0059	0.402825	no
ENSG00000162992.3	NEUROD1	chr2:181536675-181680876	OK	24.1593	11.1702	-1.11292	-1.24047	0.04055	0.680649	no
ENSG00000163041.9	H3F3A	chr1:226060711-226072001	OK	12.0469	2.23086	-2.43299	-1.71379	0.0077	0.430803	no
ENSG00000163157.14	TMOD4	chr1:151156628-151195321	OK	10.0637	0.260584	-5.27126	-0.291502	0.0132	0.511494	no
ENSG00000163207.6	IVL	chr1:152908544-152911886	OK	35.9072	14.0222	-1.35656	-2.48322	0.001	0.187942	no
ENSG00000163219.11	ARHGAP25	chr2:68679600-68826833	OK	122.662	28.6398	-2.09859	-2.9889	5e-05	0.0257723	yes
ENSG00000163295.4	ALPI	chr2:232456122-232460032	OK	13.0636	5.20355	-1.32798	-1.85832	0.01365	0.514405	no
ENSG00000163362.10	C1orf106	chr1:200891047-200915735	OK	56.0217	11.0036	-2.34801	-2.32505	0.0003	0.0979185	no
ENSG00000163389.10	POGLUT1	chr3:119468937-119494708	OK	31.0891	9.62925	-1.69091	-1.89178	0.00225	0.272091	no
ENSG00000163462.17	TRIM46	chr1:155169407-155192916	OK	21.5526	9.54463	-1.1751	-1.43388	0.0349	0.65262	no
ENSG00000163536.12	SERPINI1	chr3:167735242-167825568	OK	12.5929	4.80632	-1.3896	-1.19793	0.01415	0.521337	no
ENSG00000163623.9	NKX6-1	chr4:84491986-84498450	OK	29.2978	11.7244	-1.32128	-2.35034	0.0031	0.315515	no
ENSG00000163645.14	ERICH6	chr3:150659884-150720836	OK	14.8757	4.43792	-1.745	-1.31488	0.0163	0.549775	no
ENSG00000163736.3	PPBP	chr4:73987037-73988197	OK	207.358	22.0939	-3.2304	-5.02113	5e-05	0.0257723	yes
ENSG00000163737.3	PF4	chr4:73981076-73982124	OK	182.763	23.0089	-2.98971	-4.35105	5e-05	0.0257723	yes
ENSG00000163803.12	PLB1	chr2:28457144-28664540	OK	48.4778	14.1818	-1.77329	-1.71212	0.00785	0.434756	no
ENSG00000163874.9	ZC3H12A	chr1:37474551-37484379	OK	54.3154	13.7545	-1.98146	-1.23222	0.0129	0.507281	no
ENSG00000163888.3	CAMK2N2	chr3:184249649-184293031	OK	26.2416	4.05586	-2.69378	-1.92038	0.0393	0.673234	no
ENSG00000163900.10	TMEM41A	chr3:185282940-185499057	OK	83.8095	28.5346	-1.5544	-1.68787	0.0156	0.54269	no
ENSG00000163902.11	RPN1	chr3:128619969-128681075	OK	79.3297	35.1558	-1.1741	-1.61121	0.0208	0.587683	no
ENSG00000163930.9	BAP1	chr3:52401012-52410350	OK	52.295	17.8716	-1.549	-2.09723	0.0028	0.306557	no
ENSG00000163956.10	LRPAP1	chr4:3506375-3532559	OK	22.8804	11.3174	-1.01558	-1.4654	0.0222	0.596969	no
ENSG00000164442.9	CITED2	chr6:139371806-139374620	OK	19.8875	7.42541	-1.42132	-1.78255	0.01065	0.477347	no
ENSG00000164494.11	PDSS2	chr6:107152556-107459564	OK	17.1447	6.92985	-1.30687	-1.26666	0.03175	0.643029	no
ENSG00000164620.8	RELL2	chr5:141636949-141651419	OK	13.5722	5.84203	-1.21612	-1.2112	0.0447	0.697253	no
ENSG00000164736.5	SOX17	chr8:54457934-54460888	OK	11.0943	3.51922	-1.65649	-2.01643	0.0086	0.4466	no
ENSG00000164778.4	EN2	chr7:155458128-155464831	OK	21.3629	9.46128	-1.175	-2.18933	0.00385	0.349487	no
ENSG00000164853.8	UNCX	chr7:1232906-1237318	OK	20.5878	3.87766	-2.40853	-3.03685	0.0012	0.197073	no
ENSG00000164889.13	SLC4A2	chr7:151053811-151076530	OK	171.415	82.0261	-1.06334	-1.58918	0.0315	0.641334	no
ENSG00000164896.19	FASTK	chr7:151076592-151080866	OK	94.7379	45.232	-1.0666	-1.53705	0.02855	0.625158	no
ENSG00000164897.12	TMUB1	chr7:151081079-151083546	OK	16.9447	2.75344	-2.62153	-1.52979	0.0015	0.225368	no
ENSG00000164898.12	C7orf55	chr7:139339456-139423457	OK	11.8686	1.00226	-3.56582	-0.60598	0.03835	0.668733	no
ENSG00000164924.17	YWHAZ	chr8:100916524-100953388	OK	68.2178	21.8432	-1.64297	-2.3481	0.00015	0.0637469	no
ENSG00000165025.14	SYK	chr9:90801786-90898549	OK	29.8444	9.60099	-1.63621	-1.65965	0.0238	0.601175	no
ENSG00000165066.12	NKX6-3	chr8:41645177-41650669	OK	39.563	16.6802	-1.24601	-2.14014	0.0049	0.381592	no
ENSG00000165175.15	MID1IP1	chrX:38801431-38806537	OK	15.2114	6.89881	-1.14073	-1.64831	0.0185	0.571748	no
ENSG00000165215.6	CLDN3	chr7:73768996-73770270	OK	13.0593	4.09464	-1.67327	-1.66712	0.03545	0.655488	no
ENSG00000165233.17	CARD19	chr9:93096217-93113283	OK	23.7214	11.5608	-1.03695	-1.19541	0.0421	0.687708	no
ENSG00000165355.7	FBXO33	chr14:39397668-39432500	OK	22.9902	9.92542	-1.21182	-1.27246	0.0377	0.663923	no
ENSG00000165370.1	GPR101	chrX:137030147-137031674	OK	20.7342	10.1835	-1.02577	-1.48176	0.0428	0.690905	no
ENSG00000165424.6	ZCCHC24	chr10:79382324-79445627	OK	13.6524	6.24408	-1.12859	-1.90372	0.00475	0.377823	no
ENSG00000165527.6	ARF6	chr14:49893091-49897054	OK	7.80129	3.75514	-1.05484	-1.5337	0.0387	0.670457	no
ENSG00000165553.4	NGB	chr14:77265482-77271312	OK	15.3396	7.66716	-1.00049	-1.41961	0.0498	0.706281	no
ENSG00000165556.9	CDX2	chr13:27962136-27971139	OK	14.4576	6.86647	-1.07419	-1.43259	0.01575	0.544814	no
ENSG00000165568.17	AKR1E2	chr10:4786628-4848062	OK	14.7344	6.27875	-1.23064	-0.878441	0.0365	0.65933	no
ENSG00000165617.14	DACT1	chr14:58633966-58648321	OK	32.8126	10.1638	-1.69081	-2.41958	0.0002	0.076	no
ENSG00000165794.9	SLC39A2	chr14:20999254-21001871	OK	21.9345	7.89258	-1.47464	-1.65886	0.02515	0.606442	no
ENSG00000165923.15	AGBL2	chr11:47659590-47715389	OK	83.3011	22.1201	-1.91298	-2.55476	0.00015	0.0637469	no
ENSG00000166049.10	PASD1	chrX:151563621-151676739	OK	8.26872	3.95374	-1.06445	-1.56923	0.0326	0.645138	no
ENSG00000166104.14	RP11-299H22.3	chr15:62227895-62253235	OK	57.9751	15.4848	-1.90458	-2.87499	0.0009	0.180208	no
ENSG00000166165.12	CKB	chr14:103519658-103523111	OK	33.1359	9.58409	-1.78968	-1.42415	0.002	0.256769	no
ENSG00000166166.12	TRMT61A	chr14:103529183-103537073	OK	26.529	13.0564	-1.02282	-1.99754	0.0057	0.396979	no
ENSG00000166197.16	NOLC1	chr10:102152175-102163871	OK	23.0251	5.83892	-1.97944	-1.56683	0.0033	0.323842	no
ENSG00000166311.9	SMPD1	chr11:6390430-6394998	OK	44.3165	11.4933	-1.94705	-1.7607	0.0044	0.366502	no
ENSG00000166337.9	TAF10	chr11:6603641-6612667	OK	28.6334	12.7932	-1.16232	-1.50226	0.01155	0.492056	no
ENSG00000166340.15	TPP1	chr11:6612762-6619764	OK	112.209	41.1413	-1.44753	-2.06972	0.0043	0.362817	no
ENSG00000166426.7	CRABP1	chr15:78339207-78348230	OK	126.905	29.6913	-2.09564	-1.77683	0.02415	0.604202	no
ENSG00000166455.13	C16orf46	chr16:81053496-81096403	OK	58.0729	14.7991	-1.97236	-2.26369	0.0015	0.225368	no
ENSG00000166595.11	FAM96B	chr16:66932054-66934423	OK	23.6438	9.61127	-1.29867	-1.20476	0.0459	0.700441	no
ENSG00000166710.17	B2M	chr15:44711476-44718877	OK	1566.26	311.319	-2.33086	-5.50247	5e-05	0.0257723	yes
ENSG00000166734.18	CASC4	chr15:44288728-44427144	OK	28.6225	11.1007	-1.3665	-1.28917	0.01865	0.573321	no
ENSG00000166822.12	TMEM170A	chr16:75293697-75465497	OK	13.7985	5.22928	-1.39983	-1.06667	0.0467	0.701241	no
ENSG00000166823.5	MESP1	chr15:89748660-89751310	OK	17.2109	6.62503	-1.37732	-1.75953	0.0066	0.413473	no
ENSG00000166925.8	TSC22D4	chr7:100456614-100479279	OK	38.5434	12.7936	-1.59107	-1.53102	0.02355	0.601175	no
ENSG00000167105.7	TMEM92	chr17:50271405-50281485	OK	17.0048	8.42673	-1.0129	-1.203	0.0443	0.69544	no
ENSG00000167123.18	CERCAM	chr9:128411750-128437351	OK	70.1241	21.8183	-1.68437	-1.43476	0.0337	0.648113	no
ENSG00000167173.18	C15orf39	chr15:75195642-75212169	OK	34.0426	13.9674	-1.28528	-1.66049	0.00165	0.23534	no
ENSG00000167311.13	ART5	chr11:3638502-3642316	OK	30.8904	8.65894	-1.83489	-2.06404	0.0018	0.245309	no
ENSG00000167325.14	RRM1	chr11:4094706-4138876	OK	26.8844	7.2759	-1.88557	-1.15892	0.01015	0.471794	no
ENSG00000167371.17	PRRT2	chr16:29806105-29848039	OK	39.3689	17.0127	-1.21044	-0.661717	0.0454	0.698957	no
ENSG00000167395.10	ZNF646	chr16:31074421-31095980	OK	30.9329	14.1648	-1.12683	-1.22772	0.0162	0.54907	no
ENSG00000167470.12	MIDN	chr19:1248552-1259140	OK	59.6822	16.3749	-1.86581	-2.05283	0.00515	0.388617	no
ENSG00000167508.11	MVD	chr16:88651934-88663161	OK	68.735	28.48	-1.27109	-1.46954	0.01605	0.546656	no
ENSG00000167525.13	PROCA1	chr17:28703196-28711854	OK	74.1692	32.3194	-1.19842	-1.92206	0.0023	0.274628	no
ENSG00000167552.13	TUBA1A	chr12:49184795-49274603	OK	52.4291	16.3569	-1.68047	-1.53935	0.01295	0.507281	no
ENSG00000167625.10	ZNF526	chr19:42220270-42228201	OK	32.0205	13.369	-1.2601	-1.53934	0.0266	0.614294	no
ENSG00000167645.16	YIF1B	chr19:38305103-38317273	OK	37.0123	18.4767	-1.0023	-1.40389	0.00865	0.448302	no
ENSG00000167700.8	MFSD3	chr8:144509073-144511213	OK	24.6661	8.92583	-1.46647	-1.5588	0.02055	0.587336	no
ENSG00000167702.11	KIFC2	chr8:144466042-144476335	OK	45.4065	15.5998	-1.54137	-1.37818	0.05	0.706281	no
ENSG00000167705.11	RILP	chr17:1646144-1650077	OK	16.1643	5.14474	-1.65164	-1.65853	0.02735	0.618523	no
ENSG00000167733.13	HSD11B1L	chr19:5674946-5720572	OK	42.3703	17.2323	-1.29794	-1.19867	0.03035	0.638392	no
ENSG00000167749.11	KLK4	chr19:50906351-50910738	OK	67.6421	30.3909	-1.15428	-1.83658	0.0085	0.444957	no
ENSG00000167769.4	ACER1	chr19:6306141-6333629	OK	17.3182	7.6308	-1.18239	-1.51943	0.0371	0.661447	no
ENSG00000167772.11	ANGPTL4	chr19:8363288-8404434	OK	31.6223	12.3197	-1.35997	-1.25412	0.0487	0.706281	no
ENSG00000167778.8	SPRYD3	chr12:53006157-53079420	OK	47.6856	11.2812	-2.07964	-1.82696	0.0033	0.323842	no
ENSG00000167779.7	IGFBP6	chr12:53097435-53102345	OK	26.4896	11.155	-1.24774	-1.54775	0.0233	0.601175	no
ENSG00000167850.3	CD300C	chr17:74541107-74546143	OK	27.3604	10.3533	-1.402	-2.02736	0.0073	0.422499	no
ENSG00000167900.11	TK1	chr17:78174074-78187233	OK	29.0032	11.1625	-1.37754	-1.50427	0.0244	0.604202	no
ENSG00000167912.5	RP11-25K19.1	chr8:58805417-59121346	OK	56.7253	15.629	-1.85976	-1.99639	0.0095	0.460708	no
ENSG00000167914.11	GSDMA	chr17:39953262-39977766	OK	9.50724	2.8018	-1.76267	-1.30207	0.03505	0.652845	no
ENSG00000167962.13	ZNF598	chr16:1997653-2009823	OK	19.6964	9.59545	-1.03751	-1.35971	0.0309	0.639424	no
ENSG00000167978.16	SRRM2	chr16:2737075-2777297	OK	144.848	71.135	-1.0259	-1.4069	0.0245	0.604202	no
ENSG00000167996.15	FTH1	chr11:61949820-61967660	OK	170.62	62.2732	-1.45411	-1.85833	0.02035	0.587336	no
ENSG00000168062.9	BATF2	chr11:64987942-64997045	OK	33.548	15.1584	-1.1461	-1.71807	0.0135	0.514405	no
ENSG00000168065.15	SLC22A11	chr11:64555625-64572875	OK	49.8857	23.3554	-1.09487	-1.9842	0.00395	0.351817	no
ENSG00000168077.13	SCARA3	chr8:27633867-27676776	OK	24.4896	11.757	-1.05865	-1.99718	0.00605	0.406404	no
ENSG00000168101.14	NUDT16L1	chr16:4693693-4695859	OK	13.2523	5.75212	-1.20408	-1.39548	0.01665	0.554929	no
ENSG00000168159.10	RNF187	chr1:228486187-228495766	OK	31.6541	13.8047	-1.19724	-2.07868	0.00725	0.422499	no
ENSG00000168374.10	ARF4	chr3:57571362-57600927	OK	48.1088	11.4683	-2.06865	-2.10717	0.00085	0.175948	no
ENSG00000168389.17	MFSD2A	chr1:39955111-39969968	OK	78.1033	28.1367	-1.47293	-2.25367	0.0019	0.25169	no
ENSG00000168393.12	DTYMK	chr2:241675741-241686991	OK	25.7847	11.2312	-1.199	-1.3115	0.03345	0.647002	no
ENSG00000168397.16	ATG4B	chr2:241584404-241673857	OK	79.8587	33.4761	-1.25432	-1.58298	0.00945	0.459139	no
ENSG00000168404.12	MLKL	chr16:74671854-74700960	OK	38.2588	16.5872	-1.20572	-1.47087	0.02325	0.601175	no
ENSG00000168476.11	REEP4	chr8:22138019-22141951	OK	34.6214	8.24872	-2.06942	-2.21681	0.005	0.38563	no
ENSG00000168497.4	SDPR	chr2:191834301-192195709	OK	36.1088	11.8915	-1.60243	-2.50767	0.0016	0.233978	no
ENSG00000168528.11	SERINC2	chr1:31409564-31434680	OK	20.9106	7.75663	-1.43073	-2.16861	0.0032	0.320369	no
ENSG00000168734.13	PKIG	chr20:44531784-44652233	OK	23.5358	9.02696	-1.38254	-1.30584	0.03455	0.651221	no
ENSG00000168748.13	CA7	chr16:66802874-66873256	OK	16.6842	4.93395	-1.75767	-1.82478	0.01335	0.51216	no
ENSG00000168875.2	SOX14	chr3:137764283-137766338	OK	18.5168	9.2432	-1.00237	-1.52704	0.0366	0.66022	no
ENSG00000168899.4	VAMP5	chr2:85584407-85593412	OK	24.6236	4.65932	-2.40185	-1.76608	0.0306	0.63915	no
ENSG00000168907.13	PLA2G4F	chr15:42139033-42156636	OK	44.7414	15.1467	-1.5626	-2.11877	0.0007	0.157758	no
ENSG00000168913.6	ENHO	chr9:34521039-34524241	OK	18.4778	6.98437	-1.40359	-1.50696	0.0464	0.700474	no
ENSG00000169059.12	VCX3A	chrX:6533617-6535118	OK	10.9735	2.10043	-2.38526	-1.38401	0.02865	0.625637	no
ENSG00000169062.14	UPF3A	chr13:114281583-114305817	OK	67.5964	28.0121	-1.27089	-1.6721	0.0156	0.54269	no
ENSG00000169126.15	ARMC4	chr10:27812163-27999048	OK	19.1777	7.69969	-1.31655	-1.35495	0.01995	0.586612	no
ENSG00000169155.9	ZBTB43	chr9:126805005-126838210	OK	15.606	6.51592	-1.26006	-1.08615	0.04765	0.704971	no
ENSG00000169220.17	RGS14	chr5:177357836-177372601	OK	66.7437	32.1118	-1.05553	-1.31419	0.03445	0.650868	no
ENSG00000169221.13	TBC1D10B	chr16:30355440-30370264	OK	53.5534	21.9613	-1.28601	-1.21941	0.04525	0.698957	no
ENSG00000169223.14	LMAN2	chr5:177331561-177351852	OK	49.6842	22.8193	-1.12253	-1.456	0.03475	0.651805	no
ENSG00000169429.10	CXCL8	chr4:73740505-73743716	OK	294.331	45.5221	-2.6928	-4.41365	5e-05	0.0257723	yes
ENSG00000169562.9	GJB1	chrX:71215193-71225516	OK	28.7779	9.51768	-1.59628	-1.89901	0.00665	0.415107	no
ENSG00000169609.13	C15orf40	chr15:82836945-83103443	OK	48.6532	20.6723	-1.23483	-1.1429	0.0196	0.582074	no
ENSG00000169683.7	LRRC45	chr17:82018701-82031151	OK	20.9332	4.68018	-2.16115	-1.4255	0.0367	0.660751	no
ENSG00000169710.8	FASN	chr17:82078332-82098332	OK	41.9185	14.6606	-1.51564	-0.747926	0.02425	0.604202	no
ENSG00000169840.4	GSX1	chr13:27792642-27794768	OK	29.4305	11.5952	-1.34378	-2.15755	0.0045	0.36806	no
ENSG00000169962.4	TAS1R3	chr1:1331313-1349350	OK	13.8559	6.17855	-1.16516	-1.64669	0.0237	0.601175	no
ENSG00000169992.9	NLGN2	chr17:7404873-7419860	OK	38.6908	18.016	-1.10271	-1.11244	0.0238	0.601175	no
ENSG00000170122.5	FOXD4	chr9:116230-118204	OK	18.8982	6.5456	-1.52965	-2.18537	0.00565	0.396979	no
ENSG00000170190.15	SLC16A5	chr17:75087726-75106162	OK	35.8381	9.87932	-1.85901	-2.20607	0.00105	0.190569	no
ENSG00000170296.9	GABARAP	chr17:7240013-7263983	OK	50.9908	12.6845	-2.00716	-1.9222	0.0079	0.436134	no
ENSG00000170370.11	EMX2	chr10:117425193-117549546	OK	66.7235	17.8088	-1.9056	-2.53675	0.0025	0.289544	no
ENSG00000170381.12	SEMA3E	chr7:83363905-83649010	OK	16.1716	4.7777	-1.75907	-1.57453	0.0162	0.54907	no
ENSG00000170419.10	VSTM2A	chr7:54542324-54571726	OK	27.4107	9.52713	-1.52463	-1.50902	0.01655	0.554257	no
ENSG00000170430.9	MGMT	chr10:129467183-129768007	OK	85.7072	27.1352	-1.65925	-2.15686	0.0026	0.294572	no
ENSG00000170502.12	NUDT9	chr4:87422581-87459454	OK	52.9062	22.4518	-1.2366	-1.39817	0.0296	0.632585	no
ENSG00000170577.7	SIX2	chr2:45005160-45009430	OK	32.5634	14.5055	-1.16665	-2.15285	0.00295	0.311515	no
ENSG00000170604.4	IRF2BP1	chr19:45883606-45886170	OK	23.0795	7.38777	-1.6434	-2.71418	0.0008	0.167598	no
ENSG00000170638.9	TRABD	chr22:50185914-50200837	OK	22.6334	9.87089	-1.1972	-1.61635	0.02575	0.609754	no
ENSG00000170748.6	RBMXL2	chr11:7089026-7090900	OK	12.0051	4.68454	-1.35766	-1.65495	0.0267	0.614294	no
ENSG00000170801.9	HTRA3	chr4:8269764-8307111	OK	15.1006	6.61424	-1.19096	-1.77178	0.01545	0.540179	no
ENSG00000170832.12	USP32	chr17:60179093-60431421	OK	93.8223	38.6126	-1.28086	-1.7926	0.0098	0.464441	no
ENSG00000170848.15	PSG6	chr19:42902078-42937178	OK	77.9941	33.6759	-1.21165	-1.60511	0.01895	0.574738	no
ENSG00000170881.4	RNF139	chr8:124474737-124487914	OK	19.7814	4.37275	-2.17753	-2.4755	0.00035	0.109765	no
ENSG00000170889.13	RPS9	chr19:54200741-54249003	OK	52.339	23.2602	-1.17002	-1.27932	0.03515	0.653539	no
ENSG00000170892.10	TSEN34	chr19:54189937-54194536	OK	18.3824	8.48973	-1.11453	-1.59552	0.0116	0.492775	no
ENSG00000170893.3	TRH	chr3:129974304-129977938	OK	29.0493	11.7992	-1.29981	-2.17752	0.00395	0.351817	no
ENSG00000170956.16	CEACAM3	chr19:41796436-41811553	OK	83.7797	38.1189	-1.1361	-1.83047	0.00955	0.461628	no
ENSG00000171163.15	ZNF692	chr1:248850005-248859144	OK	71.0847	31.873	-1.15721	-1.60864	0.00575	0.399127	no
ENSG00000171206.13	TRIM8	chr10:102644495-102658407	OK	23.1686	8.17834	-1.50229	-1.87339	0.0017	0.239518	no
ENSG00000171227.6	TMEM37	chr2:119429900-119438520	OK	86.1167	31.4571	-1.45291	-1.86957	0.0147	0.530157	no
ENSG00000171403.9	KRT9	chr17:41565840-41572058	OK	12.0183	3.76279	-1.67536	-2.01271	0.0087	0.449145	no
ENSG00000171450.5	CDK5R2	chr2:218944628-218962162	OK	41.896	18.6952	-1.16414	-2.28782	0.00265	0.296686	no
ENSG00000171532.4	NEUROD2	chr17:39603535-39609777	OK	24.8019	11.1941	-1.14772	-2.53701	0.0006	0.146993	no
ENSG00000171552.12	BCL2L1	chr20:31664451-31723989	OK	33.392	10.489	-1.67062	-2.10458	0.0007	0.157758	no
ENSG00000171606.17	ZNF274	chr19:58183028-58213562	OK	87.9276	24.535	-1.84147	-2.42641	0.0005	0.13487	no
ENSG00000171794.3	UTF1	chr10:133230273-133231558	OK	15.2746	4.88258	-1.64542	-1.66116	0.03925	0.673153	no
ENSG00000171858.17	RPS21	chr20:62387115-62388520	OK	55.7436	16.0714	-1.79431	-1.74683	0.00875	0.449145	no
ENSG00000171903.16	CYP4F11	chr19:15912366-15934867	OK	37.4564	16.198	-1.2094	-2.41038	0.0015	0.225368	no
ENSG00000171954.12	CYP4F22	chr19:15508492-15552317	OK	13.7329	4.59067	-1.58086	-2.11628	0.0074	0.424044	no
ENSG00000172006.11	ZNF554	chr19:2819873-2835773	OK	25.6773	7.47791	-1.77979	-3.07169	5e-05	0.0257723	yes
ENSG00000172086.7	KRCC1	chr2:88027204-88055729	OK	15.3931	6.34954	-1.27756	-1.6912	0.0252	0.606945	no
ENSG00000172216.5	CEBPB	chr20:50184597-50192689	OK	15.0214	5.36381	-1.48569	-1.63305	0.0323	0.643774	no
ENSG00000172232.9	AZU1	chr19:825096-832018	OK	17.6189	6.14153	-1.52045	-1.87429	0.01365	0.514405	no
ENSG00000172238.4	ATOH1	chr4:93828752-93830964	OK	17.381	7.46878	-1.21856	-1.85758	0.01405	0.52023	no
ENSG00000172239.13	PAIP1	chr5:43526266-43557758	OK	67.9922	20.6132	-1.7218	-2.05443	0.0032	0.320369	no
ENSG00000172270.18	BSG	chr19:567209-583493	OK	79.728	29.3177	-1.44332	-1.65849	0.01035	0.473481	no
ENSG00000172366.19	MCRIP2	chr16:636816-649200	OK	63.0623	24.9508	-1.33769	-1.86605	0.00185	0.249188	no
ENSG00000172375.12	C2CD2L	chr11:119096502-119118544	OK	47.7495	21.5273	-1.14932	-1.1394	0.04085	0.682384	no
ENSG00000172519.8	OR10H5	chr19:15793950-15795082	OK	26.2119	9.35038	-1.48713	-1.90745	0.0123	0.500343	no
ENSG00000172613.7	RAD9A	chr11:67317870-67425607	OK	45.8414	14.6609	-1.64467	-1.19459	0.04135	0.685458	no
ENSG00000172830.12	SSH3	chr11:67303447-67312607	OK	24.0494	9.08325	-1.40472	-1.21285	0.0314	0.640049	no
ENSG00000173013.5	CCDC96	chr4:6909241-7057952	OK	46.1984	6.6867	-2.78848	-2.65519	0.00445	0.366852	no
ENSG00000173080.5	RXFP4	chr1:155941709-155942949	OK	17.3256	6.47674	-1.41957	-1.64039	0.03065	0.63915	no
ENSG00000173110.7	HSPA6	chr1:161505429-161605662	OK	20.4813	6.92219	-1.565	-1.64969	0.03195	0.643774	no
ENSG00000173404.4	INSM1	chr20:20368120-20370949	OK	14.6487	6.89355	-1.08746	-1.70735	0.0219	0.594894	no
ENSG00000173457.10	PPP1R14B	chr11:64244479-64249494	OK	44.4269	5.80211	-2.93678	-2.63108	0.00905	0.453345	no
ENSG00000173660.11	UQCRH	chr1:46303630-46316776	OK	25.1776	9.82495	-1.35762	-1.32416	0.04865	0.706281	no
ENSG00000173662.20	TAS1R1	chr1:6555180-6579757	OK	16.7937	8.30249	-1.01631	-1.44293	0.0321	0.643774	no
ENSG00000173727.12	CMB9-22P13.1	chr11:65455257-65466720	OK	23.6145	9.6532	-1.29059	-1.19266	0.0498	0.706281	no
ENSG00000173812.10	EIF1	chr17:41688884-41692668	OK	43.2526	16.8791	-1.35755	-1.87132	0.00915	0.454098	no
ENSG00000173868.11	PHOSPHO1	chr17:49223361-49230766	OK	18.1388	6.09693	-1.57292	-1.5198	0.00355	0.332099	no
ENSG00000173950.15	XXYLT1	chr3:195068278-195271167	OK	47.1491	15.8944	-1.56872	-1.62894	0.00655	0.413074	no
ENSG00000173976.15	RAX2	chr19:3769088-3772221	OK	20.861	7.54865	-1.46651	-2.32104	0.0022	0.269487	no
ENSG00000174038.12	C9orf131	chr9:35038624-35045991	OK	29.16	13.7348	-1.08615	-1.16906	0.031	0.639424	no
ENSG00000174428.16	GTF2IRD2B	chr7:75092572-75149817	OK	151.151	10.1542	-3.89585	-3.18665	5e-05	0.0257723	yes
ENSG00000174652.17	ZNF266	chr19:9412597-9435578	OK	19.8425	8.73555	-1.18362	-1.31585	0.02275	0.599678	no
ENSG00000174669.11	SLC29A2	chr11:66347949-66372214	OK	17.3618	6.15483	-1.49613	-1.93989	0.0087	0.449145	no
ENSG00000174775.16	HRAS	chr11:532241-537287	OK	34.1075	7.55824	-2.17397	-1.49938	0.0031	0.315515	no
ENSG00000174885.12	NLRP6	chr11:278364-285359	OK	21.1038	4.24	-2.31537	-1.66626	0.01295	0.507281	no
ENSG00000174903.15	RAB1B	chr11:66268532-66289170	OK	22.8197	5.77379	-1.98269	-1.74109	0.04365	0.693233	no
ENSG00000174915.11	PTDSS2	chr11:448267-491399	OK	61.6913	27.7251	-1.15388	-1.49153	0.0199	0.585969	no
ENSG00000175130.6	MARCKSL1	chr1:32333831-32336379	OK	25.6748	12.5199	-1.03613	-1.63658	0.0228	0.600085	no
ENSG00000175137.10	SH3BP5L	chr1:248810445-248826633	OK	44.7803	21.938	-1.02944	-1.50837	0.028	0.622674	no
ENSG00000175221.14	MED16	chr19:867629-893218	OK	35.3424	10.4612	-1.75635	-1.69316	0.00625	0.407173	no
ENSG00000175426.10	PCSK1	chr5:95885097-96808100	OK	13.1743	2.89966	-2.18377	-1.38024	0.0182	0.5677	no
ENSG00000175489.9	LRRC25	chr19:18391143-18397617	OK	14.3362	7.16398	-1.00083	-1.44317	0.0419	0.686596	no
ENSG00000175538.10	KCNE3	chr11:74330317-74486051	OK	24.077	8.95772	-1.42645	-1.15917	0.0378	0.663923	no
ENSG00000175550.7	DRAP1	chr11:65919256-65921561	OK	44.0513	17.5412	-1.32844	-1.39008	0.02865	0.625637	no
ENSG00000175567.8	UCP2	chr11:73974666-73983307	OK	47.3704	21.0984	-1.16685	-1.24923	0.0378	0.663923	no
ENSG00000175592.8	FOSL1	chr11:65892048-65900573	OK	19.0825	8.11654	-1.23332	-1.41867	0.0327	0.645138	no
ENSG00000175602.3	CCDC85B	chr11:65890111-65891635	OK	14.8286	4.0987	-1.85514	-2.02071	0.0128	0.506551	no
ENSG00000175787.16	ZNF169	chr9:94259310-94301454	OK	85.2047	21.5401	-1.98391	-2.59823	0.0003	0.0979185	no
ENSG00000175793.11	SFN	chr1:26863137-26864457	OK	27.7201	12.0479	-1.20216	-1.76597	0.01925	0.578944	no
ENSG00000175832.12	ETV4	chr17:43483864-43610338	OK	69.7129	16.9297	-2.04187	-1.9737	0.00735	0.42351	no
ENSG00000175920.15	DOK7	chr4:3463310-3501473	OK	39.632	18.6933	-1.08414	-1.32922	0.04095	0.683178	no
ENSG00000175931.12	UBE2O	chr17:76389450-76453206	OK	27.4461	11.9402	-1.20077	-1.54688	0.00665	0.415107	no
ENSG00000176058.11	TPRN	chr9:137191616-137205638	OK	31.1236	12.6226	-1.302	-1.46659	0.01145	0.490809	no
ENSG00000176101.11	SSNA1	chr9:137188646-137190370	OK	17.0033	4.37467	-1.95857	-1.40563	0.03115	0.639585	no
ENSG00000176125.4	UFSP1	chr7:100888722-100889718	OK	16.4489	2.51158	-2.71133	-2.04428	0.03345	0.647002	no
ENSG00000176343.5	RPL37AP8	chr11:111889198-111889474	OK	104.477	15.7603	-2.72882	-1.84494	0.04355	0.693125	no
ENSG00000176358.15	TAC4	chr17:49838308-49848837	OK	10.5539	1.72896	-2.6098	-0.445851	0.0358	0.656018	no
ENSG00000176396.10	EID2	chr19:39538704-39540333	OK	13.2055	5.46342	-1.27326	-1.53752	0.03745	0.662582	no
ENSG00000176407.17	KCMF1	chr2:84971092-85059472	OK	23.7288	6.25827	-1.9228	-1.91221	0.0041	0.355447	no
ENSG00000176619.11	LMNB2	chr19:2389770-2456996	OK	49.4561	12.3562	-2.00091	-1.40102	0.0067	0.416232	no
ENSG00000176720.4	BOK	chr2:241544402-241574138	OK	11.8937	4.47179	-1.41128	-1.93992	0.01115	0.486359	no
ENSG00000176754.12	LINC00303	chr1:204032446-204041265	OK	19.2079	6.74364	-1.5101	-1.92015	0.0078	0.43337	no
ENSG00000176788.8	BASP1	chr5:17065597-17276843	OK	31.3816	15.4812	-1.0194	-1.45627	0.0346	0.651221	no
ENSG00000176798.1	OR51L1	chr11:4998982-4999930	OK	22.1664	8.42628	-1.3954	-1.56314	0.0353	0.654336	no
ENSG00000176842.14	IRX5	chr16:54930861-54934485	OK	28.5856	8.40317	-1.76628	-2.39736	0.00205	0.261897	no
ENSG00000176956.12	LY6H	chr8:143157913-143160711	OK	28.8827	12.3152	-1.22976	-1.713	0.0144	0.525159	no
ENSG00000176973.7	FAM89B	chr11:65570429-65574198	OK	15.7778	3.75147	-2.07236	-1.82168	0.01615	0.548626	no
ENSG00000176998.4	HCG4	chr6:29790953-29797811	OK	43.9551	14.4849	-1.60148	-1.73024	0.0219	0.594894	no
ENSG00000177000.10	MTHFR	chr1:11761786-11848345	OK	62.0717	22.7118	-1.45049	-1.49289	0.0243	0.604202	no
ENSG00000177105.9	RHOG	chr11:3826977-3840983	OK	23.3687	8.89513	-1.39349	-1.73142	0.0132	0.511494	no
ENSG00000177106.14	EPS8L2	chr11:644232-727727	OK	103.863	43.4002	-1.2589	-1.41259	0.0178	0.56401	no
ENSG00000177354.11	C10orf71	chr10:49299192-49327487	OK	33.3897	13.9471	-1.25944	-1.02459	0.03625	0.657657	no
ENSG00000177459.10	ERICH5	chr8:98064310-98093610	OK	25.2115	12.017	-1.069	-1.63309	0.0179	0.564601	no
ENSG00000177508.11	IRX3	chr16:54283303-54289568	OK	55.0148	19.7341	-1.47913	-2.16703	0.0036	0.333777	no
ENSG00000177595.17	PIDD1	chr11:790474-812880	OK	30.5866	11.7857	-1.37586	-1.63148	0.0027	0.300989	no
ENSG00000177606.6	JUN	chr1:58780787-58784327	OK	21.5989	9.43757	-1.19447	-2.24901	0.00295	0.311515	no
ENSG00000177706.8	FAM20C	chr7:182934-260745	OK	71.0245	26.3611	-1.42991	-1.68037	0.02265	0.59871	no
ENSG00000177875.4	CCDC184	chr12:48183583-48185926	OK	28.9279	9.05915	-1.67501	-2.82116	0.00045	0.128016	no
ENSG00000177885.13	GRB2	chr17:75318075-75405709	OK	25.107	8.69866	-1.52923	-1.39441	0.0073	0.422499	no
ENSG00000177989.13	ODF3B	chr22:50523567-50532580	OK	26.0128	2.77258	-3.22992	-1.29492	0.00375	0.3422	no
ENSG00000178015.4	GPR150	chr5:95620077-95622142	OK	14.9005	6.60676	-1.17335	-1.65601	0.02775	0.620694	no
ENSG00000178093.13	TSSK6	chr19:19512417-19515685	OK	26.5117	4.29341	-2.62643	-2.45504	0.00445	0.366852	no
ENSG00000178209.14	PLEC	chr8:143915146-143976734	OK	25.9639	8.50921	-1.60941	-1.18842	0.00565	0.396979	no
ENSG00000178287.17	SPAG11A	chr8:7847875-7868867	OK	22.0148	5.29509	-2.05575	-1.17105	0.01625	0.549513	no
ENSG00000178342.4	KCNG2	chr18:79863667-79900184	OK	15.7163	4.6772	-1.74855	-1.93682	0.0173	0.561019	no
ENSG00000178395.6	CCDC185	chr1:223393416-223395470	OK	48.0198	15.4888	-1.6324	-3.05346	0.00025	0.0861921	no
ENSG00000178404.9	CEP295NL	chr17:78852976-78925387	OK	34.2858	9.16072	-1.90408	-1.64608	0.0159	0.546562	no
ENSG00000178473.6	UCN3	chr10:5365008-5374692	OK	25.5921	9.39094	-1.44636	-1.90386	0.01295	0.507281	no
ENSG00000178531.5	CTXN1	chr19:7924484-7943920	OK	25.3617	4.38168	-2.53309	-2.04772	0.02065	0.587683	no
ENSG00000178573.6	MAF	chr16:79585842-79600714	OK	21.5114	5.83249	-1.88292	-2.77952	0.00015	0.0637469	no
ENSG00000178761.14	FAM219B	chr15:74890004-74907121	OK	18.7082	8.57841	-1.12489	-0.776832	0.02835	0.625158	no
ENSG00000178951.8	ZBTB7A	chr19:4044363-4066945	OK	15.7964	6.67856	-1.24199	-2.18726	0.00215	0.267773	no
ENSG00000178982.9	EIF3K	chr19:38619081-38636955	OK	46.235	20.7118	-1.15853	-1.41822	0.02015	0.587336	no
ENSG00000178988.10	MRFAP1L1	chr4:6707700-6709880	OK	19.2646	8.12397	-1.24569	-1.86228	0.0119	0.498002	no
ENSG00000178996.13	SNX18	chr5:54517758-54546585	OK	20.7305	10.1092	-1.03609	-1.9197	0.0083	0.441592	no
ENSG00000179010.14	MRFAP1	chr4:6640090-6642745	OK	42.2035	15.1195	-1.48095	-1.60529	0.0263	0.612608	no
ENSG00000179029.14	TMEM107	chr17:8173236-8176399	OK	65.2665	19.6927	-1.72868	-2.32918	0.0008	0.167598	no
ENSG00000179085.7	DPM3	chr1:155139890-155140595	OK	31.8312	6.90567	-2.20459	-1.44718	0.0268	0.614494	no
ENSG00000179111.8	HES7	chr17:8120589-8124092	OK	30.2895	15.0358	-1.01042	-1.5648	0.019	0.575751	no
ENSG00000179168.14	GGN	chr19:38384264-38388082	OK	37.451	10.0807	-1.8934	-2.08932	0.00115	0.192815	no
ENSG00000179178.10	TMEM125	chr1:43164174-43274002	OK	37.1098	10.9956	-1.75487	-1.5434	0.05	0.706281	no
ENSG00000179218.13	CALR	chr19:12938577-12944489	OK	63.0664	28.1027	-1.16616	-1.80121	0.0113	0.489009	no
ENSG00000179284.5	DAND5	chr19:12965158-12974762	OK	14.2357	5.71071	-1.31777	-1.73752	0.01935	0.579443	no
ENSG00000179292.4	TMEM151A	chr11:66291869-66296664	OK	23.0923	8.27089	-1.4813	-2.49062	0.00195	0.256356	no
ENSG00000179295.16	PTPN11	chr12:112405189-112509913	OK	41.7855	15.2742	-1.4519	-1.3822	0.0346	0.651221	no
ENSG00000179604.9	CDC42EP4	chr17:73283623-73312175	OK	75.4359	33.5874	-1.16733	-1.54776	0.0245	0.604202	no
ENSG00000179743.4	FLJ37453	chr1:15834473-15940460	OK	27.2634	4.53502	-2.58778	-1.9941	0.0251	0.606079	no
ENSG00000179820.15	MYADM	chr19:53854580-53876437	OK	30.1467	13.7195	-1.13577	-1.76896	0.0036	0.333777	no
ENSG00000179833.4	SERTAD2	chr2:64631620-64751005	OK	43.7266	18.7475	-1.22181	-1.38407	0.0287	0.626204	no
ENSG00000179855.5	GIPC3	chr19:3585552-3593541	OK	8.83112	4.14345	-1.09176	-1.67562	0.0241	0.603921	no
ENSG00000179862.6	CITED4	chr1:40861050-40862366	OK	34.4362	6.34695	-2.43979	-3.07647	0.0011	0.190569	no
ENSG00000179886.5	TIGD5	chr8:143573489-143603224	OK	15.6784	6.77659	-1.21015	-1.46713	0.0415	0.686208	no
ENSG00000179922.5	ZNF784	chr19:55620741-55624601	OK	24.7094	11.1582	-1.14695	-1.81916	0.011	0.483666	no
ENSG00000180176.14	TH	chr11:2163928-2171877	OK	73.271	27.6692	-1.40496	-2.24765	0.00195	0.256356	no
ENSG00000180185.11	FAHD1	chr16:1795619-1884294	OK	52.9777	17.4139	-1.60515	-2.10544	0.0039	0.35127	no
ENSG00000180340.6	FZD2	chr17:44557458-44559570	OK	20.826	8.23188	-1.33909	-2.0725	0.0069	0.422499	no
ENSG00000180409.3	OR10AA1P	chr1:158808398-158809335	OK	16.6289	4.08215	-2.02629	-1.72045	0.0297	0.633551	no
ENSG00000180535.3	BHLHA15	chr7:98211426-98212979	OK	24.9707	8.41328	-1.5695	-1.52635	0.04515	0.698309	no
ENSG00000180573.9	HIST1H2AC	chr6:26124144-26139116	OK	19.801	9.75156	-1.02187	-1.46897	0.03565	0.656018	no
ENSG00000180879.13	SSR4	chrX:153785765-153798505	OK	27.0419	9.25043	-1.54761	-1.56688	0.00115	0.192815	no
ENSG00000181274.6	FRAT2	chr10:97332496-97343203	OK	24.6525	8.94759	-1.46216	-2.2695	0.0049	0.381592	no
ENSG00000181408.3	UTS2R	chr17:82374229-82375586	OK	16.9437	7.30207	-1.21437	-1.5054	0.0454	0.698957	no
ENSG00000181409.11	AATK	chr17:81035121-81183164	OK	25.9465	11.491	-1.17504	-0.969297	0.0497	0.706281	no
ENSG00000181541.5	MAB21L2	chr4:150264530-151015727	OK	25.6903	11.059	-1.216	-1.59029	0.031	0.639424	no
ENSG00000181588.16	MEX3D	chr19:1554668-1568058	OK	12.9603	4.78375	-1.43788	-1.96786	0.0113	0.489009	no
ENSG00000181656.6	GPR88	chr1:100538136-100542018	OK	13.6798	4.49489	-1.60569	-2.49481	0.0019	0.25169	no
ENSG00000181704.11	YIPF6	chrX:68498322-68537285	OK	24.2051	9.99403	-1.27617	-1.31419	0.0286	0.625464	no
ENSG00000181830.8	SLC35C1	chr11:45804071-45813015	OK	39.0482	14.9508	-1.38504	-1.85921	0.00605	0.406404	no
ENSG00000182195.7	LDOC1	chrX:141175744-141177125	OK	16.836	6.5583	-1.36015	-1.55774	0.0237	0.601175	no
ENSG00000182196.13	ARL6IP4	chr12:122920950-122982913	OK	17.5523	5.47189	-1.68155	-0.835453	0.0073	0.422499	no
ENSG00000182583.12	VCX	chrX:7842261-7844143	OK	20.8681	4.77647	-2.12728	-1.77681	0.01095	0.482895	no
ENSG00000182796.13	TMEM198B	chr12:55743279-55842966	OK	49.1628	13.9535	-1.81695	-1.14535	0.021	0.58809	no
ENSG00000182809.10	CRIP2	chr14:105472961-105480170	OK	52.8488	18.3307	-1.52761	-2.43169	0.00045	0.128016	no
ENSG00000182898.3	TCHHL1	chr1:152084143-152089064	OK	22.407	9.70971	-1.20645	-2.31721	0.0022	0.269487	no
ENSG00000183018.8	SPNS2	chr17:4497393-4555631	OK	50.6076	17.2499	-1.55277	-1.63224	0.0154	0.539337	no
ENSG00000183072.9	NKX2-5	chr5:173232108-173235357	OK	24.6211	12.0324	-1.03298	-1.38024	0.03985	0.676865	no
ENSG00000183092.16	BEGAIN	chr14:100537146-100587413	OK	58.0363	18.3171	-1.66376	-1.6346	0.0085	0.444957	no
ENSG00000183186.7	C2CD4C	chr19:405437-409170	OK	27.0036	8.42076	-1.68113	-3.03039	0.0002	0.076	no
ENSG00000183291.15	SEP15	chr1:86862444-86914424	OK	15.2605	4.45956	-1.77483	-1.00011	0.0319	0.643774	no
ENSG00000183307.3	CECR6	chr22:17116298-17121367	OK	21.8706	9.73021	-1.16845	-2.40479	0.0012	0.197073	no
ENSG00000183310.3	OR2T34	chr1:248573800-248574757	OK	20.4643	7.44154	-1.45944	-1.58625	0.03935	0.673869	no
ENSG00000183421.11	RIPK4	chr21:41739368-41767106	OK	12.6869	5.30365	-1.25829	-2.06243	0.0058	0.400993	no
ENSG00000183496.5	MEX3B	chr15:82041777-82046141	OK	26.9967	8.62778	-1.64572	-3.28761	5e-05	0.0257723	yes
ENSG00000183506.16	PI4KAP2	chr22:21472999-21517533	OK	19.8031	8.52443	-1.21605	-1.18858	0.01125	0.488673	no
ENSG00000183559.11	C10orf120	chr10:122697708-122699822	OK	17.7426	5.44586	-1.70399	-1.60781	0.02995	0.635136	no
ENSG00000183615.5	FAM167B	chr1:32247232-32248856	OK	31.9446	12.6031	-1.3418	-1.74775	0.01875	0.573685	no
ENSG00000183691.4	NOG	chr17:56593698-56595590	OK	21.2474	5.61935	-1.91881	-2.6103	0.0021	0.264712	no
ENSG00000183734.4	ASCL2	chr11:2268494-2270952	OK	14.668	4.75078	-1.62643	-2.01268	0.0097	0.463499	no
ENSG00000183770.5	FOXL2	chr3:138944223-138947140	OK	23.1144	10.4887	-1.13995	-2.06645	0.0066	0.413473	no
ENSG00000183779.6	ZNF703	chr8:37695750-37700021	OK	22.6554	10.9845	-1.04438	-1.99767	0.0063	0.407173	no
ENSG00000183862.5	CNGA2	chrX:151738450-151745304	OK	13.033	6.51147	-1.00111	-1.56497	0.02975	0.634098	no
ENSG00000183921.7	SDR42E2	chr16:22165582-22191754	OK	24.8492	9.31284	-1.4159	-2.47013	0.0012	0.197073	no
ENSG00000183971.5	NPW	chr16:2009925-2020755	OK	15.3655	2.93285	-2.38932	-1.47512	0.01965	0.582894	no
ENSG00000184068.2	RP5-821D11.7	chr22:41831214-41907308	OK	14.8963	5.6413	-1.40086	-1.59062	0.03785	0.664017	no
ENSG00000184163.3	FAM132A	chr1:1242445-1246722	OK	47.8437	11.514	-2.05495	-2.1078	0.00705	0.422499	no
ENSG00000184221.12	OLIG1	chr21:32913648-33072420	OK	20.078	5.76428	-1.80041	-1.69603	0.0098	0.464441	no
ENSG00000184232.8	OAF	chr11:120210766-120230332	OK	38.3408	18.7463	-1.03228	-1.42203	0.0388	0.670627	no
ENSG00000184281.14	TSSC4	chr11:2400487-2403878	OK	30.8497	11.9809	-1.36452	-1.70318	0.00615	0.407173	no
ENSG00000184292.6	TACSTD2	chr1:58575422-58577773	OK	22.1375	4.94119	-2.16356	-3.09952	0.00085	0.175948	no
ENSG00000184350.9	MRGPRE	chr11:3226060-3232838	OK	25.884	10.4043	-1.31488	-1.85078	0.0134	0.512944	no
ENSG00000184414.2	RP11-44M6.3	chr7:100570130-100571136	OK	13.8347	3.26992	-2.08096	-1.76956	0.0461	0.700474	no
ENSG00000184451.5	CCR10	chr17:42678888-42699814	OK	30.0305	8.29852	-1.85551	-2.0881	0.0079	0.436134	no
ENSG00000184489.11	PTP4A3	chr8:141389938-141432454	OK	26.0228	9.30832	-1.48318	-1.73603	0.01145	0.490809	no
ENSG00000184634.15	MED12	chrX:71118555-71142454	OK	14.6074	2.67794	-2.4475	-0.817618	0.01715	0.561019	no
ENSG00000184659.5	FOXD4L4	chr9:65736554-65738784	OK	19.6228	9.20619	-1.09186	-1.72964	0.018	0.565528	no
ENSG00000184730.10	APOBR	chr16:28456370-28498970	OK	37.9372	14.2424	-1.41342	-2.32131	0.0024	0.281405	no
ENSG00000184743.12	ATL3	chr11:63624086-63671921	OK	23.3594	8.60268	-1.44115	-1.34287	0.0461	0.700474	no
ENSG00000184897.5	H1FX	chr3:129314770-129326225	OK	42.1744	7.71996	-2.4497	-2.69221	0.00485	0.380544	no
ENSG00000184986.10	TMEM121	chr14:105526602-105530202	OK	26.0356	3.06759	-3.08531	-2.01069	0.00205	0.261897	no
ENSG00000185022.11	MAFF	chr22:38111494-38216511	OK	38.3246	17.0729	-1.16657	-1.27639	0.0464	0.700474	no
ENSG00000185101.12	ANO9	chr11:417932-442011	OK	63.702	21.9517	-1.537	-1.3451	0.0165	0.553295	no
ENSG00000185112.5	FAM43A	chr3:194686543-194689037	OK	18.386	7.14184	-1.36424	-2.1379	0.0047	0.376434	no
ENSG00000185176.12	AQP12B	chr2:240676417-240682906	OK	18.9401	6.53214	-1.53581	-1.39763	0.0206	0.587475	no
ENSG00000185215.8	TNFAIP2	chr14:103123441-103137439	OK	34.4033	14.8727	-1.20988	-1.19002	0.04785	0.705686	no
ENSG00000185271.7	KLHL33	chr14:20425869-20435811	OK	24.222	8.91479	-1.44204	-2.58498	0.00025	0.0861921	no
ENSG00000185347.17	C14orf80	chr14:105486316-105499575	OK	39.8357	15.9609	-1.31952	-1.55026	0.00415	0.355929	no
ENSG00000185519.8	FAM131C	chr1:16057768-16073632	OK	24.1628	11.902	-1.02159	-1.53925	0.02875	0.626507	no
ENSG00000185567.6	AHNAK2	chr14:104924815-104978357	OK	51.2625	22.424	-1.19286	-1.62546	0.02135	0.591278	no
ENSG00000185640.5	KRT79	chr12:52821409-52834295	OK	30.0391	11.9271	-1.3326	-1.66996	0.02065	0.587683	no
ENSG00000185652.11	NTF3	chr12:5432111-5521536	OK	55.8803	23.1745	-1.2698	-1.64868	0.0172	0.561019	no
ENSG00000185668.7	POU3F1	chr1:38044610-38046794	OK	14.5389	1.89096	-2.94273	-2.82275	0.0072	0.422499	no
ENSG00000185728.16	YTHDF3	chr8:63168552-63212786	OK	42.6866	9.9466	-2.10151	-1.59998	0.0255	0.60854	no
ENSG00000186174.12	BCL9L	chr11:118883765-118958559	OK	17.2431	7.73292	-1.15693	-1.31894	0.01785	0.564049	no
ENSG00000186187.11	ZNRF1	chr16:74871366-75110994	OK	51.1031	23.1305	-1.14362	-1.80868	0.0043	0.362817	no
ENSG00000186191.7	BPIFB4	chr20:33079643-33111751	OK	13.1468	3.67911	-1.83729	-1.59273	0.00765	0.42939	no
ENSG00000186193.8	SAPCD2	chr9:137057662-137070588	OK	12.0204	5.53916	-1.11775	-1.80774	0.0128	0.506551	no
ENSG00000186204.14	CYP4F12	chr19:15672756-15697174	OK	45.4424	17.5134	-1.37558	-1.42403	0.0131	0.509896	no
ENSG00000186207.4	LCE5A	chr1:152510843-152512783	OK	26.8167	8.51448	-1.65514	-1.7766	0.02205	0.59551	no
ENSG00000186493.11	C5orf38	chr5:2752130-2755397	OK	49.2383	17.9831	-1.45314	-1.54063	0.02205	0.59551	no
ENSG00000186564.5	FOXD2	chr1:47436016-47440691	OK	21.6347	7.29158	-1.56905	-3.05032	0.0001	0.0458678	yes
ENSG00000186710.11	CFAP73	chr12:113149857-113185479	OK	17.3365	4.59305	-1.91629	-1.2972	0.04895	0.706281	no
ENSG00000186723.3	OR10H1	chr19:15807002-15808126	OK	28.9261	12.0059	-1.26863	-1.7497	0.02015	0.587336	no
ENSG00000186790.5	FOXE3	chr1:47416071-47418052	OK	25.7182	10.546	-1.2861	-2.10069	0.0055	0.394394	no
ENSG00000186827.10	TNFRSF4	chr1:1211325-1214138	OK	14.1715	5.87981	-1.26915	-1.35864	0.0322	0.643774	no
ENSG00000186834.3	HEXIM1	chr17:45148501-45171584	OK	17.3152	8.18723	-1.08059	-1.60871	0.0279	0.622178	no
ENSG00000186838.13	SELV	chr19:39515112-39520686	OK	17.0628	7.02786	-1.2797	-1.35908	0.02645	0.613494	no
ENSG00000186862.17	PDZD7	chr10:100996617-101031157	OK	44.7591	18.7414	-1.25595	-1.53846	0.02365	0.601175	no
ENSG00000186895.2	FGF3	chr11:69810223-69819024	OK	18.1368	2.86055	-2.66456	-1.99882	0.03365	0.648113	no
ENSG00000186897.4	C1QL4	chr12:49332410-49337188	OK	19.6036	8.03991	-1.28587	-1.9688	0.00915	0.454098	no
ENSG00000187017.15	ESPN	chr1:6424787-6520061	OK	51.6586	12.0831	-2.09602	-1.43401	0.00275	0.304283	no
ENSG00000187051.8	RPS19BP1	chr22:39529092-39532855	OK	58.4506	22.6265	-1.3692	-1.83158	0.0103	0.472231	no
ENSG00000187166.1	H1FNT	chr12:48328979-48330279	OK	28.6634	7.35181	-1.96304	-2.54056	0.0029	0.309373	no
ENSG00000187180.3	LCE2C	chr1:152675294-152676574	OK	32.4915	10.0958	-1.6863	-1.65606	0.0363	0.657657	no
ENSG00000187223.3	LCE2D	chr1:152663395-152664659	OK	38.4361	9.43355	-2.02659	-1.97576	0.01745	0.561636	no
ENSG00000187244.10	BCAM	chr19:44809058-44821420	OK	105.985	51.0077	-1.05507	-1.83108	0.01155	0.492056	no
ENSG00000187479.5	C11orf96	chr11:43921058-44001157	OK	26.1982	9.17319	-1.51397	-1.61576	0.03725	0.661922	no
ENSG00000187630.15	DHRS4L2	chr14:23938730-24006408	OK	17.3031	4.19571	-2.04405	-1.11083	0.011	0.483666	no
ENSG00000187634.11	SAMD11	chr1:923927-959309	OK	36.9485	9.60362	-1.94387	-1.4783	0.0053	0.388617	no
ENSG00000187736.12	NHEJ1	chr2:219075316-219170827	OK	48.7182	9.41872	-2.37086	-1.39654	0.03625	0.657657	no
ENSG00000187778.13	MCRS1	chr12:49539156-49568153	OK	80.1114	22.8681	-1.80867	-2.48374	0.0005	0.13487	no
ENSG00000187796.13	CARD9	chr9:136327475-136373681	OK	36.3174	12.7236	-1.51316	-1.74431	0.01455	0.527856	no
ENSG00000187833.7	C2orf78	chr2:73784188-73817147	OK	12.9827	6.15935	-1.07574	-1.67716	0.02175	0.59252	no
ENSG00000188032.9	C19orf67	chr19:14081618-14085875	OK	23.8065	5.8509	-2.02463	-1.77382	0.0441	0.69544	no
ENSG00000188263.10	IL17REL	chr22:49994512-50012659	OK	19.1221	9.08151	-1.07424	-1.97826	0.007	0.422499	no
ENSG00000188290.10	HES4	chr1:998961-1000172	OK	16.5621	6.33438	-1.38661	-1.36885	0.03465	0.651337	no
ENSG00000188483.7	IER5L	chr9:129175551-129210548	OK	15.1856	5.56429	-1.44844	-1.85874	0.01875	0.573685	no
ENSG00000188486.3	H2AFX	chr11:119093853-119095467	OK	39.1244	6.32146	-2.62974	-3.61013	0.0001	0.0458678	yes
ENSG00000188511.12	C22orf34	chr22:49414523-49657542	OK	90.2499	40.1971	-1.16683	-1.43123	0.0357	0.656018	no
ENSG00000188536.12	HBA2	chr16:172846-173710	OK	1026.8	214.184	-2.26124	-5.40078	5e-05	0.0257723	yes
ENSG00000188610.12	FAM72B	chr1:121167645-121463129	OK	12.5336	3.49532	-1.84231	-0.960318	0.0323	0.643774	no
ENSG00000188659.9	SAXO2	chr15:82262809-82284930	OK	29.6305	9.74649	-1.60413	-1.35132	0.0172	0.561019	no
ENSG00000188763.4	FZD9	chr7:73433782-73436120	OK	18.1942	8.16468	-1.15601	-1.81378	0.0141	0.520415	no
ENSG00000188779.10	SKOR1	chr15:67819703-67873866	OK	12.8463	5.60843	-1.19568	-1.6416	0.0242	0.604202	no
ENSG00000188833.9	ENTPD8	chr9:137423349-137441816	OK	11.6911	5.60104	-1.06164	-1.37745	0.0216	0.591498	no
ENSG00000188846.13	RPL14	chr3:40457291-40468587	OK	84.8774	19.6399	-2.1116	-2.71698	0.0016	0.233978	no
ENSG00000189060.5	H1F0	chr22:37805092-37807436	OK	18.498	7.18545	-1.36422	-2.11005	0.0062	0.407173	no
ENSG00000189068.9	VSTM1	chr19:54040824-54063953	OK	24.3142	6.24745	-1.96046	-1.45281	0.02245	0.597519	no
ENSG00000189108.12	IL1RAPL2	chrX:104566314-105767829	OK	9.92224	3.6926	-1.42603	-1.30593	0.0294	0.63103	no
ENSG00000189114.6	BLOC1S3	chr19:45071499-45305283	OK	27.1114	10.1459	-1.418	-1.17888	0.0483	0.706281	no
ENSG00000189159.15	HN1	chr17:75135247-75182983	OK	23.7005	10.41	-1.18695	-0.98705	0.03675	0.660751	no
ENSG00000189166.6	TNRC18P3	chr7:56991887-57009149	OK	8.54743	3.57942	-1.25576	-1.59631	0.0279	0.622178	no
ENSG00000189181.4	OR14I1	chr1:248681368-248682304	OK	21.7283	6.81592	-1.67259	-1.726	0.0325	0.645138	no
ENSG00000196152.10	ZNF79	chr9:127424373-127445372	OK	19.6707	8.63717	-1.18742	-1.76533	0.0102	0.471808	no
ENSG00000196182.10	STK40	chr1:36339623-36385896	OK	22.8904	9.15773	-1.32168	-1.4477	0.00435	0.364378	no
ENSG00000196189.12	SEMA4A	chr1:156147365-156177752	OK	115.089	50.1714	-1.19782	-1.68224	0.0147	0.530157	no
ENSG00000196205.8	EEF1A1P5	chr9:133019485-133020874	OK	81.366	14.1805	-2.52052	-4.27041	5e-05	0.0257723	yes
ENSG00000196313.11	POM121	chr7:72879364-72954790	OK	15.6608	7.39604	-1.08233	-2.00515	0.0053	0.388617	no
ENSG00000196337.11	CGB7	chr19:49054274-49065076	OK	19.4425	8.95532	-1.11839	-1.75343	0.01165	0.493691	no
ENSG00000196468.7	FGF16	chrX:77447404-77457278	OK	13.9361	5.37457	-1.3746	-1.67301	0.0232	0.601175	no
ENSG00000196535.15	MYO18A	chr17:29071123-29180412	OK	116.915	52.0405	-1.16776	-1.38789	0.03055	0.63915	no
ENSG00000196544.7	BORCS6	chr17:8188332-8190907	OK	20.3957	8.62069	-1.24239	-2.05646	0.00585	0.402313	no
ENSG00000196591.11	HDAC2	chr6:113933027-114471705	OK	35.6396	15.0817	-1.24068	-0.997059	0.034	0.649318	no
ENSG00000196711.8	FAM150A	chr8:52534036-52565507	OK	16.5423	2.64424	-2.64523	-1.80842	0.014	0.519302	no
ENSG00000196843.15	ARID5A	chr2:96536742-96552638	OK	21.7496	7.3769	-1.5599	-2.17224	0.00145	0.222348	no
ENSG00000196872.11	KIAA1211L	chr2:98793845-98936259	OK	39.847	11.3829	-1.8076	-1.60477	0.0214	0.591278	no
ENSG00000197019.4	SERTAD1	chr19:40421591-40426025	OK	15.3551	4.99648	-1.61973	-2.1683	0.007	0.422499	no
ENSG00000197063.10	MAFG	chr17:81911938-81927714	OK	20.9059	8.25159	-1.34117	-1.89748	0.00375	0.3422	no
ENSG00000197084.5	LCE1C	chr1:152804834-152806628	OK	37.7191	8.66333	-2.1223	-1.76751	0.0127	0.506304	no
ENSG00000197119.12	SLC25A29	chr14:100207406-100306547	OK	73.171	27.8586	-1.39315	-1.4044	0.0061	0.406615	no
ENSG00000197122.11	SRC	chr20:37344684-37406050	OK	125.398	58.3052	-1.10481	-1.52795	0.04865	0.706281	no
ENSG00000197136.4	PCNX3	chr11:65615772-65637439	OK	26.4687	9.34043	-1.50273	-1.51755	0.00895	0.452806	no
ENSG00000197256.10	KANK2	chr19:11164266-11197791	OK	84.2776	37.1379	-1.18226	-1.8945	0.00395	0.351817	no
ENSG00000197308.9	GATA3-AS1	chr10:8050449-8053484	OK	31.2646	11.7053	-1.41737	-1.42871	0.0267	0.614294	no
ENSG00000197428.2	OR51D1	chr11:4639714-4640838	OK	24.5004	11.6216	-1.076	-1.44727	0.0464	0.700474	no
ENSG00000197457.9	STMN3	chr20:63639704-63657682	OK	18.8031	4.47413	-2.07129	-1.8686	0.00225	0.272091	no
ENSG00000197483.9	ZNF628	chr19:55475982-55484487	OK	18.1827	8.78619	-1.04926	-1.46603	0.02135	0.591278	no
ENSG00000197620.10	CXorf40A	chrX:149476989-149550510	OK	23.5466	5.79223	-2.02333	-1.18799	0.01705	0.561019	no
ENSG00000197683.4	KRTAP26-1	chr21:30319123-30320316	OK	15.1397	5.42024	-1.48191	-1.57212	0.0379	0.66467	no
ENSG00000197696.9	NMB	chr15:84655128-84658563	OK	17.854	2.89595	-2.62414	-2.00567	0.02755	0.620083	no
ENSG00000197768.10	STPG3	chr9:137250218-137253497	OK	27.9093	10.1314	-1.46191	-1.345	0.0354	0.654913	no
ENSG00000197982.13	C1orf122	chr1:37802943-37809454	OK	24.5374	6.41623	-1.93518	-1.71649	0.00255	0.292086	no
ENSG00000198026.7	ZNF335	chr20:45948652-45972172	OK	44.0808	20.836	-1.08107	-1.84889	0.0143	0.523161	no
ENSG00000198113.2	TOR4A	chr9:137277748-137282641	OK	18.0875	8.6367	-1.06644	-2.04278	0.005	0.38563	no
ENSG00000198208.11	RPS6KL1	chr14:74903953-74923396	OK	74.2747	31.1096	-1.25551	-1.63197	0.0103	0.472231	no
ENSG00000198258.10	UBL5	chr19:9827891-9830115	OK	19.6858	6.10775	-1.68844	-0.788511	0.03625	0.657657	no
ENSG00000198283.2	OR5B21	chr11:58507174-58508105	OK	22.8243	9.11553	-1.32417	-1.52161	0.03855	0.669727	no
ENSG00000198326.9	TMEM239	chr20:2814967-2820284	OK	39.7095	13.2155	-1.58725	-1.99776	0.00635	0.409388	no
ENSG00000198336.9	MYL4	chr17:47200445-47223679	OK	19.7528	8.06797	-1.29178	-1.11153	0.0339	0.648717	no
ENSG00000198356.11	ASNA1	chr19:12737138-12748323	OK	27.668	7.42086	-1.89856	-1.83203	0.00955	0.461628	no
ENSG00000198435.3	NRARP	chr9:137300481-137302251	OK	25.4243	6.52283	-1.96264	-2.72754	0.0015	0.225368	no
ENSG00000198467.13	TPM2	chr9:35681991-35691020	OK	67.9398	33.3814	-1.02521	-1.64154	0.01495	0.531624	no
ENSG00000198492.15	YTHDF2	chr1:28736620-28769775	OK	24.3483	11.9625	-1.0253	-1.19698	0.03585	0.656234	no
ENSG00000198547.8	C20orf203	chr20:32631651-32673941	OK	27.7713	11.67	-1.25079	-1.51258	0.0363	0.657657	no
ENSG00000198625.12	MDM4	chr1:204516378-204558120	OK	39.1616	9.54888	-2.03604	-1.89878	0.00055	0.142453	no
ENSG00000198648.10	STK39	chr2:167954019-168248141	OK	13.142	4.09107	-1.68364	-1.56111	0.01215	0.49884	no
ENSG00000198680.4	TUSC1	chr9:25676388-25678440	OK	12.6214	3.14659	-2.00401	-2.27237	0.0084	0.443738	no
ENSG00000198723.10	C19orf45	chr19:7476874-7521026	OK	74.76	18.4519	-2.0185	-1.85882	0.04025	0.678897	no
ENSG00000198727.2	MT-CYB	chrM:14746-15887	OK	145.685	67.0827	-1.11884	-2.48699	0.0011	0.190569	no
ENSG00000198736.11	MSRB1	chr16:1938209-1943326	OK	26.7825	9.6589	-1.47136	-1.30905	0.025	0.605855	no
ENSG00000198752.10	CDC42BPB	chr14:102922655-103057462	OK	43.8832	14.3002	-1.61763	-1.38654	0.0244	0.604202	no
ENSG00000198755.10	RPL10A	chr6:35468407-35470785	OK	31.4374	11.7764	-1.41659	-1.72009	0.02025	0.587336	no
ENSG00000198821.10	CD247	chr1:167430639-167518610	OK	45.1173	19.4194	-1.21618	-1.85911	0.00775	0.432438	no
ENSG00000198835.3	GJC2	chr1:228149851-228159826	OK	19.71	8.39398	-1.23151	-1.93189	0.00975	0.464396	no
ENSG00000198842.9	DUSP27	chr1:167052550-167166479	OK	40.2111	17.6505	-1.18788	-2.22946	0.001	0.187942	no
ENSG00000198888.2	MT-ND1	chrM:3306-4262	OK	113.699	56.5755	-1.00697	-2.04061	0.0049	0.381592	no
ENSG00000198933.9	TBKBP1	chr17:47694080-47712050	OK	20.1211	7.54376	-1.41535	-1.96176	0.00485	0.380544	no
ENSG00000198952.8	SMG5	chr1:156249223-156282825	OK	47.9037	18.1659	-1.39891	-1.787	0.0089	0.451593	no
ENSG00000203711.11	C6orf99	chr6:158869938-158910353	OK	63.3432	17.1117	-1.88821	-1.48564	0.03295	0.645138	no
ENSG00000203805.10	PLPP4	chr10:120456953-120589855	OK	18.1973	4.41001	-2.04487	-1.34619	0.0416	0.686208	no
ENSG00000203950.6	FAM127B	chrX:135050931-135052196	OK	18.1701	4.08166	-2.15434	-1.65227	0.0116	0.492775	no
ENSG00000204044.6	RP11-465L10.10	chr20:46008907-46060152	OK	21.9845	4.08437	-2.4283	-1.7766	0.0151	0.532773	no
ENSG00000204065.2	TCEAL5	chrX:103273690-103276872	OK	39.1745	15.9732	-1.29426	-2.01046	0.00875	0.449145	no
ENSG00000204071.10	TCEAL6	chrX:102140475-102142970	OK	40.3377	18.5291	-1.12233	-1.73135	0.0221	0.59551	no
ENSG00000204241.7	RP11-713P17.3	chr11:134032271-134046849	OK	73.8004	36.0285	-1.03449	-1.42908	0.04085	0.682384	no
ENSG00000204277.1	RP11-219G17.4	chr17:78261348-78278492	OK	15.8123	7.15599	-1.14383	-1.87599	0.0126	0.505749	no
ENSG00000204308.7	RNF5	chr6:32178353-32180793	OK	12.9935	2.79047	-2.21921	-1.19499	0.03135	0.640049	no
ENSG00000204356.12	NELFE	chr6:31952086-31969755	OK	24.6939	6.71752	-1.87816	-0.756409	0.0138	0.515927	no
ENSG00000204362.6	RP11-380J14.1	chr1:17189782-17201733	OK	34.8133	13.3688	-1.38077	-2.91128	5e-05	0.0257723	yes
ENSG00000204420.8	C6orf25	chr6:31718593-31726714	OK	31.4661	14.9314	-1.07545	-1.25598	0.02405	0.603249	no
ENSG00000204532.6	ZSCAN5CP	chr19:56202300-56209452	OK	15.9302	7.24413	-1.13688	-1.58002	0.02645	0.613494	no
ENSG00000204592.8	HLA-E	chr6:30489466-30494205	OK	47.4046	17.9048	-1.40468	-1.83483	0.00995	0.466874	no
ENSG00000204612.1	FOXB2	chr9:77019654-77020953	OK	14.3029	5.52614	-1.37197	-1.52994	0.03705	0.661447	no
ENSG00000204625.10	HCG9	chr6:29975111-29978410	OK	33.5471	9.02304	-1.8945	-1.22977	0.03015	0.636629	no
ENSG00000204628.11	RACK1	chr5:181236908-181272307	OK	103.543	45.0425	-1.20087	-1.58737	0.00595	0.405176	no
ENSG00000204653.9	ASPDH	chr19:50511599-50514690	OK	54.2796	23.1535	-1.22918	-1.49763	0.02245	0.597519	no
ENSG00000204682.5	CASC10	chr10:21492657-21497262	OK	15.1625	7.04264	-1.10632	-1.93794	0.0079	0.436134	no
ENSG00000204839.8	MROH6	chr8:143566186-143572971	OK	28.719	11.9177	-1.2689	-1.38836	0.01225	0.500343	no
ENSG00000205268.10	PDE7A	chr8:65644733-65842322	OK	39.4669	16.3886	-1.26795	-1.51781	0.0238	0.601175	no
ENSG00000205356.9	TECPR1	chr7:98214623-98252251	OK	80.6143	28.8784	-1.48105	-1.77488	0.00585	0.402313	no
ENSG00000205542.10	TMSB4X	chrX:12975107-12977227	OK	381.407	53.7164	-2.8279	-5.20498	5e-05	0.0257723	yes
ENSG00000205593.11	DENND6B	chr22:50309029-50327060	OK	14.1997	5.84246	-1.28121	-1.62521	0.00535	0.390085	no
ENSG00000205632.3	LINC01310	chr22:48866769-48898386	OK	17.1591	6.78368	-1.33883	-2.39204	0.0014	0.218216	no
ENSG00000205642.9	VCX3B	chrX:8464829-8466510	OK	10.6344	2.39897	-2.14825	-1.32062	0.01925	0.578944	no
ENSG00000205794.4	RP11-333E13.4	chr4:40042916-40158252	OK	25.7207	9.00328	-1.5144	-1.54318	0.0433	0.692376	no
ENSG00000205890.3	RP11-473M20.5	chr16:3022619-3039133	OK	23.6864	10.1035	-1.2292	-1.59729	0.0299	0.634826	no
ENSG00000205899.3	BHLHA9	chr17:1270558-1271460	OK	21.6927	8.05305	-1.4296	-1.54799	0.0442	0.69544	no
ENSG00000206172.8	HBA1	chr16:176679-177522	OK	397.987	121.514	-1.7116	-3.48907	5e-05	0.0257723	yes
ENSG00000206503.11	HLA-A	chr6:29941259-29945884	OK	18.0365	7.78073	-1.21294	-1.39912	0.0279	0.622178	no
ENSG00000206532.2	RP11-553A10.1	chr3:110888383-110893476	OK	24.6291	9.45951	-1.38053	-1.49209	0.0455	0.699463	no
ENSG00000211448.11	DIO2	chr14:80197526-80455469	OK	46.1634	12.5038	-1.88438	-1.54591	0.0059	0.402825	no
ENSG00000211452.10	DIO1	chr1:53891238-53911086	OK	19.0706	6.15063	-1.63254	-1.02067	0.0076	0.427505	no
ENSG00000212712.2	AP002414.1	chr18:12056675-12057822	OK	22.9389	8.21687	-1.48114	-1.76497	0.02065	0.587683	no
ENSG00000212747.4	FAM127C	chrX:135020503-135022529	OK	9.99268	0.922009	-3.43802	-2.50468	0.03755	0.663224	no
ENSG00000213015.8	ZNF580	chr19:55635015-55653161	OK	37.0689	14.9421	-1.31082	-1.48302	0.0131	0.509896	no
ENSG00000213188.3	YBX1P4	chr7:152128878-152129686	OK	21.9531	7.61495	-1.52752	-1.52487	0.0482	0.706281	no
ENSG00000213212.3	NCLP1	chr9:136791354-136841187	OK	38.1644	12.9277	-1.56176	-1.55376	0.03815	0.66692	no
ENSG00000213333.3	NPM1P50	chr11:75079264-75080131	OK	24.8403	9.38949	-1.40356	-1.57283	0.03705	0.661447	no
ENSG00000213347.10	MXD3	chr5:177301197-177312757	OK	44.0526	19.3907	-1.18386	-1.80849	0.0057	0.396979	no
ENSG00000213420.7	GPC2	chr7:100169605-100177372	OK	33.3719	14.0996	-1.24297	-1.98124	0.0022	0.269487	no
ENSG00000213423.4	RBMX2P2	chrX:141261118-141264213	OK	21.1015	2.6935	-2.96979	-2.27603	0.02595	0.610878	no
ENSG00000213539.4	YBX1P6	chr9:109532829-109534332	OK	31.4565	10.3653	-1.6016	-2.01997	0.0105	0.475537	no
ENSG00000213553.4	RPLP0P6	chr2:38406718-38515740	OK	36.5468	11.9926	-1.6076	-1.84727	0.0214	0.591278	no
ENSG00000213599.10	SLX1A-SULT1A3	chr16:30192933-30204310	OK	9.29373	2.75236	-1.75559	-1.57058	0.02125	0.590328	no
ENSG00000213626.11	LBH	chr2:30231530-30323730	OK	40.5739	18.7839	-1.11106	-1.369	0.0134	0.512944	no
ENSG00000213642.3	RP11-561N12.5	chr7:64569427-64570437	OK	27.3166	9.86986	-1.46868	-1.83355	0.01745	0.561636	no
ENSG00000213657.3	RP11-346D6.4	chr10:52389111-52389488	OK	64.9064	9.92336	-2.70946	-2.03102	0.03245	0.644912	no
ENSG00000213854.3	CNN2P6	chr3:31181750-31182650	OK	29.5739	13.7886	-1.10085	-1.41433	0.04935	0.706281	no
ENSG00000213859.4	KCTD11	chr17:7351888-7354944	OK	39.2644	11.5084	-1.77053	-2.42001	0.00045	0.128016	no
ENSG00000213889.10	PPM1N	chr19:45485288-45502510	OK	31.6375	10.8077	-1.54958	-1.74328	0.0022	0.269487	no
ENSG00000213937.3	CLDN9	chr16:3012455-3014505	OK	34.4534	14.3652	-1.26207	-2.2859	0.00305	0.315046	no
ENSG00000213943.3	KRT18P17	chr3:12787392-12788671	OK	18.8195	7.46046	-1.3349	-1.63199	0.0261	0.612471	no
ENSG00000214012.4	KRT18P38	chr6:19324987-19840684	OK	34.6161	9.99819	-1.79171	-1.81961	0.03	0.635136	no
ENSG00000214022.11	REPIN1	chr7:150363776-150410597	OK	61.2127	25.4842	-1.26423	-1.658	0.0043	0.362817	no
ENSG00000214063.10	TSPAN4	chr11:842807-867116	OK	71.4204	33.8001	-1.07931	-1.53413	0.0155	0.540295	no
ENSG00000214140.10	PRCD	chr17:76527355-76557683	OK	73.0477	24.2736	-1.58945	-2.08551	0.00035	0.109765	no
ENSG00000214141.4	ACTN4P2	chr1:37776669-37779418	OK	27.016	5.82307	-2.21396	-3.12086	0.00035	0.109765	no
ENSG00000214182.5	PTMAP5	chr13:81689910-81691072	OK	69.3651	16.7503	-2.05002	-2.22539	0.00145	0.222348	no
ENSG00000214226.8	C17orf67	chr17:56791912-56869567	OK	23.6182	4.59966	-2.3603	-1.91231	0.01495	0.531624	no
ENSG00000214253.8	FIS1	chr7:101239457-101252316	OK	34.4318	8.63502	-1.99547	-1.85569	0.0036	0.333777	no
ENSG00000214266.2	STARP1	chr13:65309854-65310953	OK	29.032	11.8968	-1.28707	-1.5689	0.0324	0.644164	no
ENSG00000214281.3	HMGN2P39	chr13:59010331-59010604	OK	147.765	35.6298	-2.05215	-1.85017	0.0286	0.625464	no
ENSG00000214331.8	RP11-252A24.2	chr16:74296774-74369826	OK	48.3357	9.25177	-2.38529	-2.21707	0.0021	0.264712	no
ENSG00000214402.6	LCNL1	chr9:136977504-136986410	OK	38.3852	14.1033	-1.44452	-2.62792	0.0005	0.13487	no
ENSG00000214514.7	KRT42P	chr17:41626326-41640199	OK	76.7388	32.4434	-1.24203	-1.65188	0.0142	0.52244	no
ENSG00000214691.7	AC104654.1	chr2:41877073-41894046	OK	49.0333	17.6675	-1.47267	-1.71647	0.0111	0.486215	no
ENSG00000214796.8	RP11-480I12.5	chr1:202851827-202861620	OK	33.7873	9.5781	-1.81867	-2.14519	0.0029	0.309373	no
ENSG00000214872.8	SMTNL1	chr11:57542640-57550274	OK	35.9154	9.1413	-1.97413	-3.02555	0.00045	0.128016	no
ENSG00000214892.4	USP8P1	chr6:31275571-31278754	OK	12.4918	5.75228	-1.11878	-1.76731	0.01485	0.531479	no
ENSG00000215021.8	PHB2	chr12:6964948-6970825	OK	57.5745	25.9279	-1.15093	-1.5914	0.01625	0.549513	no
ENSG00000215117.5	LINC00588	chr8:57279542-57284731	OK	19.0788	8.3399	-1.19387	-1.76335	0.0208	0.587683	no
ENSG00000215374.5	FAM66B	chr8:7301610-7355354	OK	16.4088	5.98438	-1.4552	-1.57377	0.0357	0.656018	no
ENSG00000215474.7	SKOR2	chr18:47206321-47251603	OK	15.8734	6.47791	-1.29301	-2.02816	0.0044	0.366502	no
ENSG00000215606.4	KRT18P35	chr3:141470633-141471902	OK	16.4935	6.32158	-1.38354	-1.60443	0.0331	0.645509	no
ENSG00000215866.7	LINC01356	chr1:112820169-112877871	OK	12.8331	4.68418	-1.454	-1.39443	0.04415	0.69544	no
ENSG00000216425.4	AC004066.2	chr4:105526595-105527397	OK	33.4664	9.77285	-1.77586	-1.98484	0.0141	0.520415	no
ENSG00000217128.11	FNIP1	chr5:131423920-131797063	OK	25.9543	8.41188	-1.62547	-1.79537	0.0113	0.489009	no
ENSG00000218510.6	LINC00339	chr1:22023989-22031225	OK	25.9348	10.8708	-1.25443	-1.21494	0.0349	0.65262	no
ENSG00000218728.3	KRT18P44	chrX:128714505-128715790	OK	13.3115	4.37606	-1.60497	-1.6111	0.03965	0.675419	no
ENSG00000218891.4	ZNF579	chr19:55576769-55580845	OK	125.57	54.7471	-1.19764	-1.6793	0.0174	0.561242	no
ENSG00000219200.11	RNASEK	chr17:6853860-7019659	OK	30.061	10.5229	-1.51436	-1.00271	0.0436	0.693233	no
ENSG00000219438.8	FAM19A5	chr22:48489459-48850912	OK	16.4491	7.31589	-1.1689	-1.26447	0.03095	0.639424	no
ENSG00000220205.8	VAMP2	chr17:8140471-8163546	OK	55.6623	17.8939	-1.63723	-2.19649	0.00225	0.272091	no
ENSG00000220349.4	RP3-431A14.4	chr6:36737049-36737986	OK	15.531	3.5947	-2.11121	-1.76555	0.033	0.645138	no
ENSG00000221852.4	KRTAP1-5	chr17:41026025-41027202	OK	10.8384	2.06992	-2.38851	-1.78326	0.04465	0.697253	no
ENSG00000221869.4	CEBPD	chr8:47736908-47739086	OK	20.9878	6.89165	-1.60663	-2.42703	0.0021	0.264712	no
ENSG00000221953.5	C1orf229	chr1:247110159-247112417	OK	16.2356	7.47675	-1.11868	-1.69758	0.0228	0.600085	no
ENSG00000221983.7	UBA52	chr19:18571729-18621039	OK	92.8478	39.1476	-1.24594	-1.22298	0.0418	0.686208	no
ENSG00000222011.8	FAM185A	chr7:102748970-102809225	OK	16.2649	4.66968	-1.80036	-1.39615	0.0058	0.400993	no
ENSG00000222047.8	C10orf55	chr10:73909176-73922777	OK	19.6295	6.92598	-1.50293	-1.82706	0.021	0.58809	no
ENSG00000223452.3	HMGN2P18	chr1:155148543-155148813	OK	145.584	29.8745	-2.28486	-1.98047	0.02415	0.604202	no
ENSG00000223489.1	NEFHP1	chr1:116739980-116742609	OK	55.7787	15.5348	-1.84421	-3.78424	5e-05	0.0257723	yes
ENSG00000223543.1	TCEAL4P1	chr13:36741877-36742465	OK	72.5854	33.2146	-1.12786	-1.55543	0.0317	0.643029	no
ENSG00000223566.1	TNRC18P2	chr7:63567742-63585075	OK	12.4748	5.70724	-1.12815	-1.66364	0.02705	0.616142	no
ENSG00000223651.1	RP5-1121H13.1	chr20:41991139-42063969	OK	44.542	10.5751	-2.0745	-3.69888	5e-05	0.0257723	yes
ENSG00000223714.1	RP5-1172N10.2	chrX:41275738-41276778	OK	28.7582	7.74958	-1.89178	-1.96784	0.0205	0.587336	no
ENSG00000223855.1	HRAT92	chr7:520390-525232	OK	18.5964	8.46251	-1.13587	-2.0177	0.00725	0.422499	no
ENSG00000224082.1	UBTFL8	chr3:5080211-5084429	OK	22.0692	5.15562	-2.09782	-2.9027	0.00105	0.190569	no
ENSG00000224177.6	LINC00570	chr2:11393980-11403077	OK	28.5237	10.398	-1.45586	-1.46766	0.0143	0.523161	no
ENSG00000224424.7	PRKAR2A-AS1	chr3:48744596-48851981	OK	26.1522	10.8118	-1.27433	-1.37178	0.02185	0.594001	no
ENSG00000224484.1	RP11-548K12.4	chr7:57776971-57777521	OK	64.6879	18.1469	-1.83377	-2.174	0.00885	0.450152	no
ENSG00000224791.1	KRT18P39	chr2:203764294-203765593	OK	25.3073	11.3478	-1.15714	-1.6475	0.0245	0.604202	no
ENSG00000224861.1	YBX1P1	chr14:66012829-66013789	OK	41.7728	16.2164	-1.36511	-1.97555	0.0097	0.463499	no
ENSG00000224914.2	LINC00863	chr10:87342735-87370695	OK	9.77535	3.33522	-1.55137	-1.70943	0.0239	0.601175	no
ENSG00000225077.2	LINC00337	chr1:6236239-6239444	OK	31.0243	14.0293	-1.14496	-1.73223	0.01745	0.561636	no
ENSG00000225137.1	DYNC1I2P1	chr10:50264977-50266815	OK	12.5629	4.79571	-1.38936	-1.69822	0.0245	0.604202	no
ENSG00000225205.5	AC093818.1	chr2:172427353-172608669	OK	26.3254	3.93117	-2.74343	-1.30692	0.0402	0.678823	no
ENSG00000225271.1	RP11-66N5.2	chrX:8980424-8982505	OK	22.9528	7.9934	-1.52179	-2.36573	0.00265	0.296686	no
ENSG00000225536.2	STIP1P3	chrX:86084715-86086339	OK	12.9245	5.45874	-1.24346	-1.48747	0.04025	0.678897	no
ENSG00000225556.1	C2CD4D	chr1:151837818-151840557	OK	13.8465	6.13413	-1.17459	-1.50948	0.03835	0.668733	no
ENSG00000225648.5	SBDSP1	chr7:72829424-72836701	OK	95.8922	4.31857	-4.47279	-3.43509	5e-05	0.0257723	yes
ENSG00000225663.7	MCRIP1	chr17:81822360-81833302	OK	63.5093	23.3632	-1.44273	-1.83006	0.00525	0.388617	no
ENSG00000225769.1	CROCCP1	chrX:135432959-135438634	OK	18.1969	7.51535	-1.27578	-2.54045	0.00125	0.200849	no
ENSG00000226156.1	RPL23AP76	chr17:14947740-14948198	OK	47.506	10.8008	-2.13697	-1.73042	0.04695	0.702563	no
ENSG00000226309.1	SMARCE1P2	chr6:84421027-84556152	OK	20.6126	9.23724	-1.158	-1.48541	0.04665	0.701198	no
ENSG00000226539.1	AC012512.1	chr2:223704620-223705338	OK	30.8941	6.97493	-2.14708	-2.01598	0.0256	0.608632	no
ENSG00000226763.4	SRRM5	chr19:43596391-43619874	OK	33.1474	15.191	-1.12567	-1.7675	0.0163	0.549775	no
ENSG00000226870.2	RP11-402P6.13	chrX:71719141-71721278	OK	25.8626	6.231	-2.05333	-1.46625	0.0299	0.634826	no
ENSG00000226875.1	ZNF877P	chr20:21265853-21266465	OK	62.9355	15.5222	-2.01954	-2.40982	0.0037	0.339422	no
ENSG00000227039.6	ITGB2-AS1	chr21:44885952-44931989	OK	34.6937	15.6189	-1.15138	-1.07758	0.0341	0.649324	no
ENSG00000227459.1	AC079612.2	chr2:239625697-239630839	OK	88.9271	24.9921	-1.83115	-1.766	0.02565	0.608632	no
ENSG00000227507.2	LTB	chr6:31580524-31582522	OK	30.2429	9.67853	-1.64374	-2.13589	0.00255	0.292086	no
ENSG00000227538.1	HNRNPFP1	chr1:42040596-42041729	OK	22.9675	9.30641	-1.3033	-1.63744	0.03125	0.639872	no
ENSG00000227755.1	AP000344.4	chr22:23446597-23460833	OK	118.189	15.5313	-2.92784	-3.45108	0.0017	0.239518	no
ENSG00000227760.2	RP11-298E10.1	chr12:14192001-14192284	OK	135.018	38.6218	-1.80566	-1.75935	0.0285	0.625158	no
ENSG00000227766.1	HCG4P5	chr6:29941259-29945884	OK	39.6519	7.87441	-2.33214	-2.2608	0.01425	0.522801	no
ENSG00000227775.3	RP1-283E3.4	chr1:1702729-1745992	OK	37.2778	5.65805	-2.71994	-1.64237	0.00735	0.42351	no
ENSG00000228004.1	MYCLP2	chrX:57933836-57934803	OK	17.8393	4.78662	-1.89798	-1.74611	0.03855	0.669727	no
ENSG00000228016.1	RAPGEF4-AS1	chr2:172677140-173052893	OK	12.9139	5.98552	-1.10938	-1.14076	0.03695	0.661447	no
ENSG00000228095.3	RP11-361M4.1	chr9:84604110-84604425	OK	201.313	27.9605	-2.84798	-2.84511	0.0036	0.333777	no
ENSG00000228135.1	LINC01494	chr2:218900810-218930636	OK	20.2266	8.61984	-1.23052	-1.42779	0.04585	0.699883	no
ENSG00000228172.5	RP1-317E23.3	chr1:25800175-25859458	OK	25.9763	11.9833	-1.11617	-1.30735	0.0439	0.694028	no
ENSG00000228176.1	RP4-656G21.1	chr1:29708850-29709547	OK	57.1891	14.5408	-1.97563	-1.98133	0.0163	0.549775	no
ENSG00000228300.13	C19orf24	chr19:1275437-1279249	OK	22.4956	6.56238	-1.77735	-1.70198	0.00455	0.370114	no
ENSG00000228474.5	OST4	chr2:27042363-27071773	OK	70.8794	18.5764	-1.9319	-1.57659	0.04135	0.685458	no
ENSG00000228697.2	RP5-968D22.3	chr1:168400828-168495685	OK	17.1942	5.44358	-1.65929	-1.53862	0.0266	0.614294	no
ENSG00000228753.1	EIF4BP2	chr10:20779972-21175048	OK	28.5219	12.1368	-1.23268	-1.44017	0.04985	0.706281	no
ENSG00000228797.2	FAM207BP	chr13:18697002-18697507	OK	48.1466	7.15037	-2.75134	-2.22061	0.02895	0.62719	no
ENSG00000228882.1	CICP9	chr10:38452986-38466176	OK	23.5822	10.9664	-1.10461	-1.69325	0.02365	0.601175	no
ENSG00000228903.7	RASA4CP	chr7:44026950-44042306	OK	21.7394	9.34482	-1.21807	-1.73466	0.01605	0.546656	no
ENSG00000228938.3	SNRPD2P1	chr10:89978716-89979070	OK	97.9199	31.5448	-1.6342	-1.75229	0.0265	0.61356	no
ENSG00000229117.8	RPL41	chr12:56116585-56117943	OK	35.4043	8.295	-2.09361	-1.49561	0.01335	0.51216	no
ENSG00000229142.1	HCG4P8	chr6:29826966-29831125	OK	35.8334	13.4267	-1.4162	-1.73533	0.021	0.58809	no
ENSG00000229172.1	AC073065.3	chr2:227801839-227804705	OK	12.1117	4.36986	-1.47074	-2.08802	0.00805	0.436318	no
ENSG00000229788.1	LINC00388	chr13:18610297-18611675	OK	38.9167	11.1594	-1.80213	-1.94039	0.01895	0.574738	no
ENSG00000229807.10	XIST	chrX:73792204-73852753	OK	26.8315	8.95911	-1.5825	-0.948501	0.0136	0.514405	no
ENSG00000229859.9	PGA3	chr11:61203306-61213098	OK	27.7083	8.41099	-1.71997	-1.74379	0.00745	0.424805	no
ENSG00000229980.4	TOB1-AS1	chr17:50862222-50910232	OK	46.1426	13.0157	-1.82585	-1.99254	0.00825	0.439606	no
ENSG00000230271.1	RP11-548K12.5	chr7:57772583-57773381	OK	64.1466	13.1078	-2.29094	-2.58753	0.00465	0.373579	no
ENSG00000230387.2	RP4-737E23.2	chr20:23187960-23190307	OK	62.8707	17.1813	-1.87155	-3.6971	5e-05	0.0257723	yes
ENSG00000230535.1	BASP1P1	chr13:22894655-22916523	OK	42.4131	13.2577	-1.67768	-1.59881	0.0444	0.695596	no
ENSG00000230629.2	RPS23P8	chrX:70962963-70963293	OK	75.5818	21.1626	-1.83652	-1.58564	0.0471	0.702989	no
ENSG00000230793.1	SMARCE1P5	chr13:44594857-44596082	OK	28.8971	12.4415	-1.21576	-1.76008	0.01615	0.548626	no
ENSG00000230841.2	RPL23AP15	chr1:228449162-228449621	OK	59.0215	7.07799	-3.05983	-2.3171	0.0234	0.601175	no
ENSG00000230882.1	AC005077.14	chr7:76071468-76074963	OK	28.404	11.1762	-1.34566	-2.68254	0.0005	0.13487	no
ENSG00000231023.6	LINC00326	chr6:133088079-133106578	OK	21.0664	8.51629	-1.30664	-1.71965	0.01835	0.569649	no
ENSG00000231093.1	RP13-150K15.1	chrX:145630217-145632375	OK	16.0874	5.55979	-1.53283	-2.02454	0.00945	0.459139	no
ENSG00000231233.1	CFAP58-AS1	chr10:104351590-104353575	OK	25.009	5.51222	-2.18174	-1.98879	0.0263	0.612608	no
ENSG00000231274.5	SBK3	chr19:55540655-55545543	OK	118.75	41.541	-1.51532	-2.15548	0.0032	0.320369	no
ENSG00000231324.1	AP000696.2	chr21:36632680-36637033	OK	28.2497	10.692	-1.40171	-1.82814	0.01805	0.566245	no
ENSG00000231607.9	DLEU2	chr13:49982551-50849905	OK	30.0672	9.54763	-1.65498	-0.922822	0.03775	0.663923	no
ENSG00000231711.2	LINC00899	chr22:46039906-46044853	OK	22.2986	10.4672	-1.09107	-1.7709	0.01085	0.480724	no
ENSG00000231741.2	RP11-213G2.5	chr9:85934587-85936599	OK	21.5642	6.93636	-1.63639	-2.12769	0.0064	0.409569	no
ENSG00000231925.11	TAPBP	chr6:33299693-33314387	OK	44.0831	21.0597	-1.06574	-1.47532	0.0224	0.597519	no
ENSG00000231969.1	AC144449.1	chr2:149569633-149859191	OK	28.607	8.89359	-1.68553	-1.79522	0.0282	0.624454	no
ENSG00000231977.1	RP5-963E22.4	chr20:63166796-63180903	OK	51.2336	14.7583	-1.79556	-1.91576	0.0181	0.566959	no
ENSG00000232060.3	SLC4A1APP1	chr9:30388934-30575012	OK	59.7428	17.6095	-1.76241	-1.73662	0.0403	0.67941	no
ENSG00000232359.1	AC104777.1	chr2:150595101-150635348	OK	63.1422	10.3063	-2.61508	-2.39074	0.03215	0.643774	no
ENSG00000232422.1	KNOP1P4	chr6:72621791-73198851	OK	64.2413	19.2153	-1.74125	-1.99001	0.0241	0.603921	no
ENSG00000232434.2	C9orf172	chr9:136844414-136860799	OK	14.992	6.32305	-1.2455	-1.92175	0.0102	0.471808	no
ENSG00000232573.1	RPL3P4	chr14:98972878-98973301	OK	53.7415	9.51319	-2.49804	-1.9925	0.03705	0.661447	no
ENSG00000232818.2	RPS2P32	chr7:23490472-23491364	OK	23.2186	6.68939	-1.79533	-1.83592	0.0272	0.616604	no
ENSG00000232859.9	LYRM9	chr17:27756765-27894752	OK	60.1782	19.9884	-1.59008	-1.41513	0.03005	0.635807	no
ENSG00000233276.3	GPX1	chr3:49357175-49358600	OK	39.3119	13.6064	-1.53068	-2.13462	0.00345	0.328049	no
ENSG00000233382.6	NKAPP1	chrX:120036235-120245267	OK	27.2857	5.49068	-2.31309	-1.32954	0.03155	0.641724	no
ENSG00000233549.2	CYCSP35	chr13:98629685-98629989	OK	78.2757	20.1586	-1.95717	-1.58701	0.04755	0.704971	no
ENSG00000233621.1	LINC01137	chr1:37454878-37474411	OK	21.4646	7.91382	-1.43951	-1.89592	0.01335	0.51216	no
ENSG00000233684.2	AC079779.6	chr2:317911-342118	OK	29.5726	10.728	-1.46288	-1.73278	0.02625	0.612608	no
ENSG00000233754.2	AP001628.7	chr21:42781073-42782229	OK	21.8502	5.6232	-1.95818	-1.77846	0.0388	0.670627	no
ENSG00000233755.1	RP4-799D16.1	chr1:25043706-25113120	OK	35.1053	3.70328	-3.24481	-2.14797	0.03855	0.669727	no
ENSG00000233775.1	RP4-811H24.9	chr1:32349193-32350663	OK	28.5068	8.03492	-1.82695	-1.76703	0.0283	0.625158	no
ENSG00000233869.1	RPSAP27	chr2:208208134-208208984	OK	22.6155	7.10056	-1.67131	-1.69638	0.0352	0.654001	no
ENSG00000234042.1	RP11-452D2.2	chr9:63703064-63703755	OK	70.9697	20.4719	-1.79356	-2.50202	0.003	0.31236	no
ENSG00000234111.6	RP11-364P22.1	chr4:157572489-157576154	OK	18.0693	7.64846	-1.2403	-1.46127	0.03325	0.646376	no
ENSG00000234292.3	RP11-213H15.1	chr5:91280096-91281142	OK	21.8385	6.28874	-1.79603	-1.93841	0.01565	0.543522	no
ENSG00000234297.2	RP11-54D18.4	chr9:14987301-15146401	OK	50.9906	22.2102	-1.19901	-1.72955	0.01865	0.573321	no
ENSG00000234378.1	AC098828.2	chr2:20063855-20106829	OK	26.9564	8.41567	-1.67948	-1.70301	0.03285	0.645138	no
ENSG00000234432.4	RP11-1275H24.1	chr7:5425769-5429672	OK	16.7322	4.47556	-1.90249	-2.40461	0.00445	0.366852	no
ENSG00000234592.1	RP11-41L14.1	chrX:129041535-129043183	OK	21.6522	9.8377	-1.13812	-1.69324	0.02145	0.591278	no
ENSG00000234595.1	AC013733.3	chr2:181683112-181685707	OK	35.1319	13.3252	-1.39863	-1.55559	0.03525	0.654336	no
ENSG00000234616.8	JRK	chr8:142657459-142682724	OK	76.1323	35.3557	-1.10657	-1.36484	0.0292	0.629463	no
ENSG00000234630.1	LL22NC03-2H8.4	chr22:22293732-22294794	OK	36.3561	7.7904	-2.22243	-1.86775	0.0239	0.601175	no
ENSG00000234713.3	RP11-726G23.10	chr8:43276269-43276823	OK	46.7584	16.0746	-1.54044	-1.69451	0.0315	0.641334	no
ENSG00000234745.9	HLA-B	chr6:31353871-31357637	OK	91.4536	43.8617	-1.06008	-1.79457	0.0122	0.499907	no
ENSG00000234797.5	RPS3AP6	chr15:59768351-59769146	OK	28.791	7.17593	-2.00438	-2.03083	0.01715	0.561019	no
ENSG00000234801.3	MORF4	chr4:173615935-173616906	OK	40.663	16.9186	-1.26511	-1.81473	0.0166	0.554861	no
ENSG00000234880.1	LINC00163	chr21:44989863-44994086	OK	22.2321	10.5783	-1.07153	-1.76794	0.01315	0.510697	no
ENSG00000235049.1	LINC00940	chr12:1929201-1936574	OK	30.7642	12.4152	-1.30914	-2.38351	0.00185	0.249188	no
ENSG00000235275.3	KRT18P16	chr5:123636109-123637403	OK	29.3881	13.8394	-1.08645	-1.63912	0.02895	0.62719	no
ENSG00000235368.1	SAPCD2P2	chr7:57424502-57425676	OK	18.7096	7.26627	-1.36449	-1.59683	0.03335	0.647002	no
ENSG00000235552.4	RPL6P27	chr18:6462143-6463015	OK	33.5758	14.4609	-1.21527	-1.54018	0.02785	0.621462	no
ENSG00000235741.1	RP5-866L20.1	chr1:54516411-54517259	OK	46.8744	20.2872	-1.20823	-1.56064	0.03865	0.669925	no
ENSG00000235865.2	GSN-AS1	chr9:121178136-121332843	OK	19.9894	9.87714	-1.01707	-1.46402	0.0445	0.696219	no
ENSG00000235884.3	LINC00941	chr12:30795680-30802711	OK	56.1979	19.8157	-1.50387	-1.99614	0.00785	0.434756	no
ENSG00000235927.4	NEXN-AS1	chr1:77881347-77943895	OK	24.173	10.9427	-1.14343	-1.73364	0.0206	0.587475	no
ENSG00000235979.8	AC004448.5	chr17:19417803-19492991	OK	428.691	45.498	-3.23606	-6.05296	5e-05	0.0257723	yes
ENSG00000236138.4	DUX4L26	chr3:75668930-75670185	OK	30.1812	13.1055	-1.20348	-1.78286	0.01905	0.576427	no
ENSG00000236155.6	RP11-231P20.2	chr1:26209740-26229840	OK	36.007	16.0422	-1.1664	-1.42374	0.0374	0.661922	no
ENSG00000236383.8	LINC00854	chr17:43211834-43305397	OK	73.4534	21.8614	-1.74844	-1.77117	0.00495	0.383478	no
ENSG00000236499.2	LINC00896	chr22:20206396-20208524	OK	25.5537	11.464	-1.15642	-1.82334	0.00795	0.436318	no
ENSG00000236552.2	RPL13AP5	chr10:96750287-96750899	OK	73.9955	17.8522	-2.05133	-2.5691	0.00355	0.332099	no
ENSG00000236609.3	ZNF853	chr7:6615616-6624290	OK	14.7795	6.88354	-1.10238	-1.91682	0.0099	0.46642	no
ENSG00000236616.3	BAK1P2	chr11:130546798-130547429	OK	34.8106	12.7327	-1.45098	-1.57174	0.04335	0.692376	no
ENSG00000236683.3	HMGA1P1	chrX:26748028-26749090	OK	31.4827	9.68898	-1.70014	-2.1734	0.0078	0.43337	no
ENSG00000236829.9	Z97634.3	chr16:370772-392960	OK	41.8937	11.7258	-1.83704	-1.49252	0.0249	0.605855	no
ENSG00000236994.1	YBX1P9	chr1:226318014-226318693	OK	33.5909	12.8509	-1.38621	-1.555	0.0371	0.661447	no
ENSG00000237036.4	ZEB1-AS1	chr10:31187882-31529814	OK	88.262	25.2072	-1.80796	-1.51674	0.011	0.483666	no
ENSG00000237282.3	LINC00851	chr20:18379048-18381484	OK	36.5037	13.4091	-1.44482	-1.68142	0.01875	0.573685	no
ENSG00000237330.2	RNF223	chr1:1070965-1074307	OK	15.1588	6.99488	-1.11579	-1.5482	0.0355	0.655598	no
ENSG00000237619.1	OR3B1P	chrX:154658789-154659682	OK	24.6712	7.625	-1.69402	-1.81173	0.02425	0.604202	no
ENSG00000237840.6	FAM21FP	chr10:45706430-45792961	OK	67.9752	14.5256	-2.22641	-1.92097	0.0146	0.528933	no
ENSG00000237846.1	RP11-216M21.1	chr9:40105821-40106527	OK	39.7488	7.69495	-2.36893	-2.32476	0.0088	0.449145	no
ENSG00000237849.1	NFYAP1	chr13:63975450-63976422	OK	31.444	11.319	-1.47405	-1.81093	0.0174	0.561242	no
ENSG00000238086.5	PPP1R26P1	chr13:48303750-48481986	OK	29.0715	8.1029	-1.84309	-2.35497	0.0086	0.4466	no
ENSG00000239649.3	MYADML	chr2:33706885-34297753	OK	40.5773	14.0547	-1.52963	-2.50688	0.0013	0.206021	no
ENSG00000239705.1	RP11-65N13.8	chr9:125241662-125257018	OK	36.4678	6.31027	-2.53085	-2.02253	0.0373	0.661922	no
ENSG00000239978.1	OR7E53P	chr3:125734294-125735198	OK	34.4425	13.7029	-1.32971	-1.74481	0.01935	0.579443	no
ENSG00000240280.6	TCAM1P	chr17:63849291-63864379	OK	47.3022	6.34985	-2.89711	-2.33232	5e-05	0.0257723	yes
ENSG00000240790.1	AC073934.6	chr7:127644684-127652012	OK	48.9236	6.32169	-2.95215	-2.22783	0.0261	0.612471	no
ENSG00000241484.9	ARHGAP8	chr22:44668546-44862788	OK	50.7371	23.6795	-1.09941	-1.20435	0.04005	0.677719	no
ENSG00000241525.4	AC108004.3	chr17:404467-431062	OK	33.3825	10.569	-1.65925	-1.30572	0.04165	0.686208	no
ENSG00000241563.3	CORT	chr1:10429880-10452153	OK	30.7019	11.915	-1.36555	-1.52498	0.04455	0.696583	no
ENSG00000242042.1	RP11-690C23.2	chr1:246509037-246524287	OK	32.0618	12.5703	-1.35083	-1.72669	0.02005	0.587231	no
ENSG00000242186.1	AC002523.1	chrX:149056715-149057166	OK	177.873	43.9072	-2.01832	-1.90445	0.018	0.565528	no
ENSG00000242407.1	CTD-2377D24.4	chr17:48733090-48733888	OK	144.01	35.1431	-2.03485	-3.07771	0.00025	0.0861921	no
ENSG00000242609.1	RP11-398A8.1	chr3:72035299-72279503	OK	61.5582	8.761	-2.81278	-2.10492	0.0197	0.583214	no
ENSG00000242686.4	RP11-1191J2.2	chr4:625583-670782	OK	52.496	21.4402	-1.29189	-1.43877	0.0404	0.679885	no
ENSG00000243016.1	RP11-305F5.2	chr3:127221193-127221881	OK	56.9252	19.3903	-1.55373	-2.05768	0.00755	0.427505	no
ENSG00000243156.7	MICAL3	chr22:17787648-18024559	OK	151.73	69.2746	-1.13111	-1.35125	0.0392	0.672738	no
ENSG00000243244.5	STON1	chr2:48529382-48776517	OK	35.7493	14.8777	-1.26476	-1.84393	0.01085	0.480724	no
ENSG00000243566.6	UPK3B	chr7:76510427-76516521	OK	26.0182	6.32932	-2.0394	-1.84772	0.00325	0.3232	no
ENSG00000243989.8	ACY1	chr3:51955313-51989202	OK	59.9825	26.3359	-1.18751	-1.23796	0.02325	0.601175	no
ENSG00000244479.6	OR2A1-AS1	chr7:144186082-144380632	OK	13.9533	2.33639	-2.57825	-0.56311	0.00235	0.277417	no
ENSG00000244734.3	HBB	chr11:5225463-5229395	OK	4280.42	944.201	-2.18059	-4.88699	5e-05	0.0257723	yes
ENSG00000245848.2	CEBPA	chr19:33299933-33302564	OK	13.2295	6.01648	-1.13677	-1.65026	0.028	0.622674	no
ENSG00000247011.2	RP11-700H6.1	chr17:50934988-50948750	OK	14.9211	6.6132	-1.17393	-1.45931	0.0456	0.699645	no
ENSG00000247315.3	ZCCHC3	chr20:296967-300321	OK	25.1908	10.7577	-1.22752	-2.37188	0.00135	0.212009	no
ENSG00000248231.1	KRT8P4	chr8:89412620-89415071	OK	19.7109	8.13657	-1.2765	-1.67011	0.02415	0.604202	no
ENSG00000248377.1	HMGN1P9	chr3:134385196-134385494	OK	152.124	20.9714	-2.85875	-2.37704	0.0186	0.572799	no
ENSG00000248452.2	RP11-324H7.1	chr4:26111864-26113839	OK	12.3965	4.18687	-1.56599	-1.73413	0.0282	0.624454	no
ENSG00000248540.2	RP11-247C2.2	chr15:74100310-74138540	OK	22.6097	9.05782	-1.3197	-1.66086	0.0338	0.648113	no
ENSG00000248668.2	OXCT1-AS1	chr5:41730064-41872241	OK	29.071	6.24174	-2.21956	-1.66942	0.0144	0.525159	no
ENSG00000248684.1	BIN2P2	chr5:75910282-75911867	OK	34.7312	17.1237	-1.02023	-1.63608	0.02475	0.605855	no
ENSG00000248968.1	CTD-2256P15.1	chr5:10226329-10249915	OK	45.6485	16.6975	-1.45093	-1.59075	0.0395	0.674883	no
ENSG00000249087.6	ZNF436-AS1	chr1:23359447-23371839	OK	19.3457	8.27535	-1.22512	-0.998443	0.0378	0.663923	no
ENSG00000249320.1	RP11-206P5.1	chr4:25472516-25473815	OK	34.0403	12.6845	-1.42418	-1.44987	0.04555	0.699645	no
ENSG00000249337.2	SNX18P25	chr4:49588771-49589529	OK	23.8462	8.17888	-1.54379	-1.5513	0.0484	0.706281	no
ENSG00000249471.7	ZNF324B	chr19:58451603-58457833	OK	45.4078	18.6646	-1.28264	-1.61861	0.0103	0.472231	no
ENSG00000249503.1	HMGN1P16	chr5:148221359-148221642	OK	125.487	23.782	-2.3996	-1.89817	0.0365	0.65933	no
ENSG00000249859.8	PVT1	chr8:127794532-128101253	OK	79.9536	29.9703	-1.41563	-1.24633	0.0067	0.416232	no
ENSG00000249893.1	MTND6P16	chr4:64608904-64609424	OK	37.5631	9.84316	-1.93212	-1.70731	0.03905	0.67227	no
ENSG00000249992.1	TMEM158	chr3:45224465-45226278	OK	11.2267	3.80107	-1.56246	-1.75883	0.02165	0.591498	no
ENSG00000250067.11	YJEFN3	chr19:19515735-19537581	OK	33.0988	15.6969	-1.0763	-1.77821	0.0131	0.509896	no
ENSG00000250360.1	CTD-2089N3.1	chr5:50965686-50967008	OK	31.7018	6.06615	-2.38571	-1.90075	0.04065	0.680901	no
ENSG00000250374.3	TRIM75P	chr4:165059147-165060554	OK	21.2766	8.36983	-1.346	-1.80087	0.0189	0.574738	no
ENSG00000250609.1	RP11-158C21.2	chr4:154523486-154524807	OK	21.5292	6.5227	-1.72275	-1.8662	0.01885	0.574738	no
ENSG00000250658.1	RP11-138B4.1	chr4:187304082-187309682	OK	11.3433	4.63102	-1.29244	-1.64302	0.02555	0.608632	no
ENSG00000250681.1	RP3-368B9.2	chr4:3633028-3633975	OK	36.867	9.27566	-1.99081	-1.64308	0.0458	0.699883	no
ENSG00000251066.1	CTC-534B23.1	chr5:85549408-85549952	OK	84.8721	30.3652	-1.48287	-2.0755	0.0065	0.412419	no
ENSG00000251359.4	WWC2-AS2	chr4:183097016-183099199	OK	20.9269	7.75913	-1.43139	-2.22248	0.00445	0.366852	no
ENSG00000251493.4	FOXD1	chr5:73444826-73448527	OK	16.4742	6.8892	-1.2578	-1.37082	0.02135	0.591278	no
ENSG00000251515.1	CCDC11P1	chr5:39571477-39572639	OK	29.2205	12.5565	-1.21855	-1.72768	0.0196	0.582074	no
ENSG00000253103.1	LINC01609	chr8:111098960-111236203	OK	33.741	8.69207	-1.95673	-1.62572	0.03725	0.661922	no
ENSG00000253224.1	PGAM5P1	chr5:109883181-109885423	OK	31.5403	9.06141	-1.79939	-1.86362	0.03335	0.647002	no
ENSG00000253276.2	CCDC71L	chr7:106372250-106770207	OK	23.4924	3.94179	-2.57527	-2.19639	0.0065	0.412419	no
ENSG00000253300.1	RP11-108E14.1	chr8:20655690-20700134	OK	38.8566	9.60018	-2.01703	-1.95531	0.01695	0.560087	no
ENSG00000253308.2	RP1-170O19.17	chr7:27239242-27241228	OK	42.6965	14.6015	-1.548	-1.90943	0.0163	0.549775	no
ENSG00000253327.2	RAD21-AS1	chr8:116642129-116876868	OK	25.0215	6.78512	-1.88272	-1.67981	0.03435	0.650395	no
ENSG00000253396.1	RP11-15G16.1	chr8:41435297-41440419	OK	51.5013	17.6121	-1.54804	-1.70595	0.02945	0.631583	no
ENSG00000253646.1	CTD-2311A18.1	chr5:155111183-155112324	OK	16.2747	2.54221	-2.67847	-1.8532	0.0441	0.69544	no
ENSG00000253725.1	RP11-21I4.2	chr5:178840096-178841134	OK	42.587	12.6742	-1.74852	-2.41796	0.0029	0.309373	no
ENSG00000253831.1	ETV3L	chr1:157092043-157099808	OK	26.2899	11.5226	-1.19004	-1.9812	0.0088	0.449145	no
ENSG00000253844.1	RP11-546K22.1	chr8:51961457-52022974	OK	56.6095	19.2489	-1.55627	-2.01968	0.0082	0.437614	no
ENSG00000253967.1	RP11-333A23.4	chr8:70471111-70485687	OK	11.9679	4.09459	-1.54738	-1.8546	0.01895	0.574738	no
ENSG00000254076.1	CTD-3145H4.1	chr8:137696723-137698467	OK	44.2748	8.81507	-2.32844	-3.68375	5e-05	0.0257723	yes
ENSG00000254211.5	LINC01485	chr5:173786789-173809039	OK	41.6415	16.8364	-1.30644	-1.42256	0.04435	0.69544	no
ENSG00000254470.2	AP5B1	chr11:65775892-65780802	OK	17.1994	5.8934	-1.54518	-2.86145	0.0002	0.076	no
ENSG00000254815.5	RP11-496I9.1	chr11:537526-564021	OK	25.0585	10.4353	-1.26382	-1.16253	0.0492	0.706281	no
ENSG00000254858.9	MPV17L2	chr19:18193181-18204074	OK	16.4285	5.72495	-1.52086	-1.45235	0.0238	0.601175	no
ENSG00000254901.7	BORCS8	chr19:19145566-19203424	OK	44.6685	18.2201	-1.29373	-1.40737	0.01775	0.563626	no
ENSG00000254980.1	RP11-794P6.6	chr11:111514042-111537031	OK	27.5571	10.7191	-1.36224	-1.56834	0.0386	0.669727	no
ENSG00000255046.1	RP11-297N6.4	chr8:11795572-11839309	OK	42.4548	11.0215	-1.9456	-1.61279	0.04595	0.700474	no
ENSG00000255162.1	RP11-358N4.3	chr11:89785944-89787838	OK	11.1195	3.25594	-1.77194	-1.71504	0.0316	0.642365	no
ENSG00000255197.5	RP11-750H9.5	chr11:47383147-47416501	OK	81.7015	24.2508	-1.75233	-1.83809	0.0247	0.605691	no
ENSG00000255318.1	RP11-655M14.13	chr11:67618278-67627304	OK	20.2428	5.2015	-1.96041	-1.73611	0.0385	0.669727	no
ENSG00000255495.1	AC145124.2	chr8:12194466-12196280	OK	33.826	6.96225	-2.28051	-2.99613	0.00115	0.192815	no
ENSG00000255529.7	POLR2M	chr15:57591907-57782762	OK	32.5995	11.8437	-1.46072	-1.50744	0.01045	0.475133	no
ENSG00000255538.1	OR10V2P	chr11:59748810-59749574	OK	44.5672	11.6622	-1.93414	-2.30324	0.00525	0.388617	no
ENSG00000256092.2	RP13-942N8.1	chr12:123289108-123366113	OK	33.3481	7.10247	-2.23121	-1.71402	0.0293	0.629533	no
[truncated: 206 more rows]
