# Supplementary material for: RNA Profiling Analysis of the Serum Exosomes Derived from Patients with Active and Latent Mycobacterium tuberculosis Infection
Source: Front Microbiol. 2017 Jun 12;8:1051. doi: 10.3389/fmicb.2017.01051 (PMC5466984; doi:10.3389/fmicb.2017.01051)
Supplement: Supplementary file 3 [file Table_3.XLSX]

## Sheet: LMH
Supplemental table 3 Genes in the six expression trends
Gene_id	Gene	Locus	HC	LTBI	ATB	log2(IN/HC)	log2(TB/HC)	log2(TB/IN)	P-value(LTBI/HC)	P-value(ATB/HC)	P-value(ATB/LTBI)	genetype
ENSG00000004766.15	VPS50	chr7:93232339-93361121	10.5465	19.0878	32.1993	0.855895	1.61027	0.754374	0.0661	0.018	0.22725	protein_coding
ENSG00000005471.15	ABCB4	chr7:87401696-87480435	12.3583	24.3455	31.496	0.978178	1.34969	0.371516	0.0963	0.01925	0.4688	protein_coding
ENSG00000006007.11	GDE1	chr16:19501688-19522145	10.9726	22.4768	23.7655	1.03454	1.11496	0.0804271	0.02875	0.02385	0.8642	protein_coding
ENSG00000006042.11	TMEM98	chr17:32927909-32945106	17.5976	33.9034	36.1044	0.946055	1.0368	0.0907435	0.0775	0.0445	0.84805	protein_coding
ENSG00000006468.13	ETV1	chr7:13891227-13991425	12.8068	19.2393	36.133	0.587146	1.49641	0.909261	0.3805	0.01645	0.1645	protein_coding
ENSG00000006747.14	SCIN	chr7:12570124-12660179	14.7975	30.7221	42.7572	1.05392	1.53081	0.47689	0.11995	0.0247	0.45135	protein_coding
ENSG00000009413.15	REV3L	chr6:111299027-111606278	5.32864	11.647	19.6485	1.12812	1.88258	0.754456	0.11425	0.0278	0.3634	protein_coding
ENSG00000010932.15	FMO1	chr1:171247579-171285978	2.70362	2.7247	14.1428	0.0112051	2.3871	2.3759	1	0.0058	0.00265	protein_coding
ENSG00000011114.14	BTBD7	chr14:93237549-93333092	10.8409	15.4723	23.2379	0.513208	1.1	0.586793	0.24105	0.0306	0.2073	protein_coding
ENSG00000011454.16	RABGAP1	chr9:122940832-123104866	14.5821	18.7081	43.2776	0.359468	1.56942	1.20995	0.50895	0.00415	0.0567	protein_coding
ENSG00000013275.7	PSMC4	chr19:39971004-39981441	8.31969	18.0973	23.615	1.12117	1.5051	0.383931	0.0909	0.01375	0.52055	protein_coding
ENSG00000013441.15	CLK1	chr2:200853008-200864744	7.89568	19.3381	29.2692	1.29231	1.89025	0.597935	0.0501	0.00125	0.33365	protein_coding
ENSG00000014257.15	ACPP	chr3:132317366-132368298	6.45162	11.8178	22.0589	0.873227	1.77363	0.900402	0.2053	0.0087	0.1384	protein_coding
ENSG00000018699.11	TTC27	chr2:32628031-32821051	1.39716	6.28153	8.53208	2.16862	2.6104	0.441781	1	0.02265	0.69915	protein_coding
ENSG00000019991.15	HGF	chr7:81699005-81770438	5.11127	10.4597	12.3158	1.0331	1.26876	0.235661	0.1124	0.0485	0.6594	protein_coding
ENSG00000028203.17	VEZT	chr12:95217745-95302790	13.8278	19.965	31.155	0.529895	1.17189	0.641994	0.2168	0.00465	0.1211	protein_coding
ENSG00000033122.18	LRRC7	chr1:69568397-70205620	10.0899	13.4867	21.603	0.41863	1.09832	0.67969	0.3815	0.0261	0.10935	protein_coding
ENSG00000036828.14	CASR	chr3:122184333-122286497	4.58256	8.56521	11.1442	0.902336	1.28206	0.379727	0.12915	0.04245	0.37305	protein_coding
ENSG00000047410.13	TPR	chr1:186296278-186375693	10.1102	20.9689	32.941	1.05244	1.70407	0.651632	0.0828	0.043	0.34545	protein_coding
ENSG00000047457.13	CP	chr3:149129583-149222055	12.309	22.903	37.7348	0.895824	1.61618	0.720358	0.18045	0.01285	0.2588	protein_coding
ENSG00000049167.13	ERCC8	chr5:60873830-60945073	1.85137	4.04322	10.6239	1.12691	2.52064	1.39373	1	0.01575	0.04795	protein_coding
ENSG00000053900.10	ANAPC4	chr4:25377212-25418498	10.5331	17.7177	32.7558	0.750263	1.63683	0.886563	0.25055	0.01	0.10805	protein_coding
ENSG00000055044.10	NOP58	chr2:202265715-202303666	6.10055	8.68325	16.4976	0.509296	1.43524	0.925944	0.4638	0.03465	0.13265	protein_coding
ENSG00000055332.16	EIF2AK2	chr2:37084450-37157065	5.08736	8.03479	17.2414	0.659344	1.76089	1.10154	0.1692	0.0063	0.0639	protein_coding
ENSG00000055732.12	MCOLN3	chr1:84999146-85133138	7.80062	14.974	17.829	0.9408	1.19256	0.251762	0.04625	0.0098	0.53465	protein_coding
ENSG00000056736.9	IL17RB	chr3:53846579-53865800	4.92377	10.9702	11.8424	1.15575	1.26612	0.110373	0.036	0.02765	0.83025	protein_coding
ENSG00000057294.14	PKP2	chr12:32790744-32896840	19.2735	32.1114	57.9171	0.736467	1.58737	0.850904	0.1673	0.00425	0.0642	protein_coding
ENSG00000058091.16	CDK14	chr7:90335222-91210590	7.64618	13.3674	21.0324	0.805912	1.4598	0.65389	0.21535	0.03645	0.3292	protein_coding
ENSG00000060718.19	COL11A1	chr1:102876466-103108496	2.6663	3.94779	10.0869	0.566207	1.91957	1.35337	1	0.01825	0.07785	protein_coding
ENSG00000062370.16	ZNF112	chr19:44326554-44448578	4.80802	9.95643	13.3245	1.05019	1.47057	0.420386	0.11805	0.0416	0.4844	protein_coding
ENSG00000064651.13	SLC12A2	chr5:128083765-128189688	4.92051	8.68584	11.026	0.819857	1.16403	0.344174	0.10935	0.0228	0.43915	protein_coding
ENSG00000065154.11	OAT	chr10:124397302-124418976	5.55225	13.3917	18.4861	1.2702	1.73529	0.465095	0.15345	0.0426	0.48845	protein_coding
ENSG00000066084.12	DIP2B	chr12:50504984-50748667	6.43939	9.36018	25.7011	0.539612	1.99684	1.45722	0.37455	0.0089	0.0532	protein_coding
ENSG00000070785.16	EIF2B3	chr1:44850521-44986722	3.30111	7.44785	13.4255	1.17387	2.02395	0.850076	1	0.01765	0.24535	protein_coding
ENSG00000072422.16	RHOBTB1	chr10:60869437-61001440	4.97082	7.23517	24.774	0.541543	2.31727	1.77573	0.4025	0.00215	0.01055	protein_coding
ENSG00000072657.8	TRHDE	chr12:71938845-72670757	3.7156	4.4971	21.8028	0.2754	2.55284	2.27744	1	0.01215	0.0203	protein_coding
ENSG00000076043.9	REXO2	chr11:114391442-114450279	13.632	22.3554	33.7616	0.713631	1.30839	0.594757	0.24825	0.03745	0.35875	protein_coding
ENSG00000077232.16	DNAJC10	chr2:182716040-182794464	7.69219	16.4676	17.4182	1.09817	1.17913	0.0809595	0.052	0.03525	0.8942	protein_coding
ENSG00000077380.15	DYNC1I2	chr2:171687408-171748420	7.2208	15.1105	17.627	1.06532	1.28756	0.22224	0.1065	0.03205	0.70945	protein_coding
ENSG00000079101.16	CLUL1	chr18:596987-712676	4.13966	5.35797	15.3143	0.372173	1.88729	1.51512	1	0.03495	0.11715	protein_coding
ENSG00000079134.11	THOC1	chr18:158382-268050	15.8639	29.7152	37.2907	0.905448	1.23307	0.327618	0.10175	0.03735	0.60725	protein_coding
ENSG00000079691.17	LRRC16A	chr6:25279077-25620530	7.00019	7.64184	18.9609	0.126526	1.43756	1.31104	0.8774	0.042	0.07335	protein_coding
ENSG00000080493.14	SLC4A4	chr4:71186756-71572087	3.77753	4.85419	8.28989	0.36179	1.13391	0.772122	1	0.03595	0.22905	protein_coding
ENSG00000081148.11	IMPG2	chr3:101222545-101320560	3.18975	5.78487	7.1888	0.85884	1.17231	0.313468	1	0.0064	0.39295	protein_coding
ENSG00000082293.12	COL19A1	chr6:69866570-70209976	8.77194	8.93183	26.55	0.0260597	1.59775	1.57169	0.97135	0.019	0.02425	protein_coding
ENSG00000083097.14	DOPEY1	chr6:83067665-83198932	2.98539	5.2585	8.58776	0.816732	1.52436	0.70763	1	0.04055	0.2795	protein_coding
ENSG00000083535.15	PIBF1	chr13:72727748-73016461	1.45837	3.49493	9.54713	1.26091	2.71071	1.4498	1	0.02675	0.18265	protein_coding
ENSG00000083544.13	TDRD3	chr13:60396456-60573878	8.56036	16.669	22.2269	0.961421	1.37656	0.415143	0.14185	0.01985	0.5127	protein_coding
ENSG00000083817.8	ZNF416	chr19:57571565-57593777	4.63581	10.8183	12.2022	1.22259	1.39625	0.173663	0.0785	0.0485	0.7537	protein_coding
ENSG00000087053.18	MTMR2	chr11:95832881-95925315	7.48145	7.70215	20.8581	0.0419418	1.47922	1.43728	0.94395	0.0124	0.01665	protein_coding
ENSG00000087302.8	C14orf166	chr14:51989474-52069228	5.75123	10.0287	21.5444	0.80219	1.90537	1.10318	0.2208	0.00605	0.09925	protein_coding
ENSG00000088035.15	ALG6	chr1:63367589-63438562	2.27748	5.6432	12.7217	1.30908	2.48178	1.17271	1	0.0179	0.21655	protein_coding
ENSG00000088205.12	DDX18	chr2:117814649-117832379	14.4836	18.5164	40.0748	0.354383	1.46827	1.11389	0.61365	0.0111	0.10765	protein_coding
ENSG00000088448.14	ANKRD10	chr13:110878539-110915069	16.6983	17.4933	37.5729	0.0671038	1.16999	1.10289	0.9084	0.03215	0.0526	protein_coding
ENSG00000090530.9	P3H2	chr3:189956727-190144846	18.5806	25.1922	40.8458	0.439182	1.13639	0.697207	0.50995	0.0449	0.2371	protein_coding
ENSG00000090686.15	USP48	chr1:21678297-21783606	14.8252	22.6527	39.1355	0.611631	1.40043	0.788794	0.1619	0.0211	0.14955	protein_coding
ENSG00000091181.19	IL5RA	chr3:2098812-3126613	9.98734	12.0424	32.6925	0.26995	1.71079	1.44084	0.58725	0.00815	0.0208	protein_coding
ENSG00000092140.14	G2E3	chr14:30437991-30620063	4.73889	8.72767	19.1811	0.881046	2.01706	1.13602	0.09065	0.00055	0.04095	protein_coding
ENSG00000092148.12	HECTD1	chr14:31100111-31207804	30.4817	57.607	68.9941	0.918301	1.17853	0.26023	0.19775	0.0393	0.69905	protein_coding
ENSG00000094880.10	CDC23	chr5:138139765-138213343	7.17934	18.6266	25.5607	1.37544	1.832	0.456564	0.16715	0.02615	0.5758	protein_coding
ENSG00000095261.13	PSMD5	chr9:120815495-120851355	11.5297	24.9944	53.7778	1.11625	2.22166	1.10541	0.16605	0.0221	0.22505	protein_coding
ENSG00000095564.13	BTAF1	chr10:91923768-92030325	1.90526	3.89783	10.7136	1.03268	2.49138	1.45869	1	0.04505	0.18275	protein_coding
ENSG00000095596.11	CYP26A1	chr10:93073474-93077890	8.88273	24.4739	28.5239	1.46217	1.68309	0.220927	0.0555	0.0127	0.73365	protein_coding
ENSG00000097096.8	SYDE2	chr1:85156872-85201046	5.31766	10.0978	10.8003	0.92518	1.0222	0.0970239	0.04315	0.02325	0.81595	protein_coding
ENSG00000100629.16	CEP128	chr14:80476982-81170414	15.9371	21.3377	43.5236	0.421015	1.44941	1.02839	0.5237	0.012	0.1383	protein_coding
ENSG00000101443.17	WFDC2	chr20:45469705-45481532	9.28622	19.9519	27.3761	1.10336	1.55975	0.45639	0.06715	0.0141	0.38355	protein_coding
ENSG00000101871.14	MID1	chrX:10445309-10833654	4.7476	7.97575	15.3308	0.748423	1.69116	0.942737	0.2148	0.013	0.16345	protein_coding
ENSG00000102174.8	PHEX	chrX:22032440-22251310	1.03768	6.21441	13.3264	2.58226	3.68285	1.1006	1	0.0014	0.18695	protein_coding
ENSG00000102468.10	HTR2A	chr13:46831549-46897076	4.48196	13.661	18.1122	1.60786	2.01476	0.406897	0.0809	0.0098	0.68485	protein_coding
ENSG00000102547.18	CAB39L	chr13:49308649-49444126	6.06002	6.97835	14.1341	0.203564	1.22179	1.01822	1	0.0299	0.0637	protein_coding
ENSG00000102710.19	SUPT20H	chr13:36949774-37059713	12.2201	17.5439	29.3249	0.521714	1.26287	0.741155	0.3762	0.0206	0.1672	protein_coding
ENSG00000103642.11	LACTB	chr15:63121799-63158021	4.1428	11.3295	13.4829	1.45141	1.70245	0.251042	0.0671	0.04365	0.7146	protein_coding
ENSG00000103657.13	HERC1	chr15:63608617-63833942	11.8586	39.3751	41.0771	1.73135	1.7924	0.0610533	0.03445	0.02135	0.92855	protein_coding
ENSG00000104290.10	FZD3	chr8:28494204-28574268	2.87115	6.70653	8.6056	1.22394	1.58365	0.35971	1	0.0432	0.6322	protein_coding
ENSG00000104313.17	EYA1	chr8:71155456-71362232	5.86212	13.6546	14.0395	1.21989	1.26	0.0401065	0.10775	0.04275	0.9552	protein_coding
ENSG00000104361.9	NIPAL2	chr8:98189832-98294393	5.81897	8.0487	21.7052	0.467993	1.89921	1.43121	0.5145	0.00775	0.02495	protein_coding
ENSG00000104381.12	GDAP1	chr8:74234699-74488872	3.73771	4.95786	20.8128	0.407564	2.47725	2.06969	1	0.0131	0.0309	protein_coding
ENSG00000104408.9	EIF3E	chr8:108201215-108435333	11.9531	33.7352	35.2495	1.49687	1.56022	0.0633498	0.0152	0.01335	0.9098	protein_coding
ENSG00000105948.13	TTC26	chr7:139133743-139191986	3.06412	6.46013	8.50444	1.07609	1.47275	0.396654	1	0.0314	0.49405	protein_coding
ENSG00000105968.18	H2AFV	chr7:44826790-44848083	7.85727	15.4976	25.288	0.979945	1.68636	0.706411	0.0991	0.02225	0.2616	protein_coding
ENSG00000106302.9	HYAL4	chr7:123814138-123877478	3.33803	7.24284	9.16639	1.11756	1.45736	0.339798	0.1032	0.0402	0.56185	protein_coding
ENSG00000106304.15	SPAM1	chr7:123925236-123971414	3.66663	6.25882	11.2281	0.771437	1.61459	0.843155	1	0.015	0.12	protein_coding
ENSG00000106809.10	OGN	chr9:92297357-92670265	2.02362	2.99138	12.4176	0.563875	2.61738	2.05351	1	0.04865	0.11685	protein_coding
ENSG00000109452.12	INPP4B	chr4:142023159-142847432	6.38861	12.6269	18.8562	0.982924	1.56147	0.578542	0.09345	0.00425	0.3133	protein_coding
ENSG00000109819.8	PPARGC1A	chr4:23560922-23904089	11.7063	22.9905	45.8155	0.973747	1.96855	0.994799	0.08775	0.00745	0.1608	protein_coding
ENSG00000109929.9	SC5D	chr11:121292452-121308694	7.38801	14.9439	18.9343	1.0163	1.35774	0.341443	0.0421	0.00965	0.459	protein_coding
ENSG00000111247.14	RAD51AP1	chr12:4538797-4560048	1.64228	2.70881	7.80562	0.721956	2.24881	1.52686	1	0.00435	0.02835	protein_coding
ENSG00000111445.13	RFC5	chr12:118013587-118062430	4.45566	12.3045	21.0392	1.46547	2.23936	0.77389	0.1085	0.01265	0.33725	protein_coding
ENSG00000111554.14	MDM1	chr12:68272442-68332381	18.4801	22.3809	54.147	0.276295	1.55091	1.27462	0.60615	0.0074	0.0137	protein_coding
ENSG00000111843.13	TMEM14C	chr6:10722914-10731129	2.22805	6.30966	8.04621	1.50178	1.85253	0.350746	1	0.04185	0.6405	protein_coding
ENSG00000112855.14	HARS2	chr5:140664675-140706676	5.22027	8.71156	19.1432	0.738807	1.87463	1.13583	0.3883	0.02695	0.15635	protein_coding
ENSG00000112902.11	SEMA5A	chr5:9001773-9546075	5.5606	9.73329	17.8439	0.807687	1.68212	0.874434	0.11075	0.0188	0.196	protein_coding
ENSG00000113161.15	HMGCR	chr5:75320154-75362104	6.44736	13.1048	23.5777	1.02332	1.87064	0.847323	0.13315	0.01035	0.1945	protein_coding
ENSG00000113240.12	CLK4	chr5:178602663-178630615	12.8247	20.2892	35.3233	0.661786	1.46169	0.799907	0.2109	0.0067	0.1309	protein_coding
ENSG00000113494.16	PRLR	chr5:35048755-35230589	9.94191	16.633	23.5511	0.742457	1.2442	0.501743	0.15805	0.01625	0.3289	protein_coding
ENSG00000114405.10	C3orf14	chr3:61561568-62369330	3.56601	8.31406	12.0501	1.22124	1.75667	0.535425	0.1597	0.03625	0.525	protein_coding
ENSG00000114686.8	MRPL3	chr3:131462211-131502983	8.62719	8.69881	26.184	0.0119278	1.60172	1.5898	0.9861	0.02395	0.0283	protein_coding
ENSG00000114948.12	ADAM23	chr2:206443538-206621130	2.68585	3.80443	8.31527	0.502298	1.63038	1.12808	1	0.0308	0.104	protein_coding
ENSG00000115159.15	GPD2	chr2:156435289-156613735	6.05341	16.2961	17.9226	1.42871	1.56596	0.137252	0.0843	0.03785	0.8748	protein_coding
ENSG00000115221.10	ITGB6	chr2:160099665-160271888	5.33631	11.7471	18.8601	1.13839	1.82142	0.683033	0.2135	0.02355	0.42305	protein_coding
ENSG00000115590.13	IL1R2	chr2:101991843-102028544	10.8938	22.7474	26.4459	1.06219	1.27953	0.217341	0.0798	0.0357	0.69115	protein_coding
ENSG00000115593.14	SMYD1	chr2:88067779-88113387	8.97731	11.9575	24.137	0.413559	1.42689	1.01333	0.3551	0.02095	0.09195	protein_coding
ENSG00000115598.9	IL1RL2	chr2:102186972-102240002	2.58017	4.02677	7.74043	0.642156	1.58495	0.942791	1	0.0247	0.1382	protein_coding
ENSG00000115750.16	TAF1B	chr2:9843353-9934416	6.61633	12.3284	25.5015	0.89788	1.94648	1.0486	0.2214	0.0096	0.09165	protein_coding
ENSG00000115760.13	BIRC6	chr2:32357027-32618899	5.95758	6.7802	19.656	0.1866	1.72217	1.53557	1	0.03705	0.05895	protein_coding
ENSG00000115840.13	SLC25A12	chr2:171784369-172082430	2.66688	6.42808	9.28631	1.26923	1.79995	0.530719	1	0.02465	0.44105	protein_coding
ENSG00000115875.18	SRSF7	chr2:38743598-38751494	6.77607	14.0151	16.9363	1.04846	1.32159	0.273132	0.08195	0.03415	0.60855	protein_coding
ENSG00000115970.18	THADA	chr2:43229572-43596046	14.1514	26.7378	32.9943	0.917937	1.22127	0.303334	0.1445	0.0318	0.61005	protein_coding
ENSG00000116001.15	TIA1	chr2:70149879-70248660	6.04876	21.4293	23.8008	1.82487	1.9763	0.151428	0.0068	0.00265	0.8077	protein_coding
ENSG00000116191.17	RALGPS2	chr1:178724305-178921841	4.8267	9.76495	15.4092	1.01657	1.67468	0.658105	0.14585	0.0281	0.3499	protein_coding
ENSG00000116785.13	CFHR3	chr1:196774794-196795406	4.72116	10.6223	12.7282	1.16988	1.43081	0.260933	0.0747	0.0406	0.65815	protein_coding
ENSG00000117519.15	CNN3	chr1:94896948-94927278	10.3716	21.2466	25.1671	1.03459	1.2789	0.244307	0.1926	0.04675	0.7775	protein_coding
ENSG00000117724.12	CENPF	chr1:214603194-214664588	11.0761	13.2205	27.0599	0.255331	1.28871	1.03338	0.69765	0.0464	0.11025	protein_coding
ENSG00000117906.13	RCN2	chr15:76931618-76954392	4.61499	10.7738	12.9793	1.22312	1.49181	0.268689	0.00965	0.0022	0.48625	protein_coding
ENSG00000118197.13	DDX59	chr1:200623895-200694250	6.83061	20.6153	23.7531	1.59363	1.79803	0.204401	0.03025	0.02475	0.79635	protein_coding
ENSG00000118523.5	CTGF	chr6:131948175-132077393	1.78005	1.81209	8.43431	0.0257384	2.24435	2.21861	1	0.0176	0.015	protein_coding
ENSG00000118922.17	KLF12	chr13:73686088-73995056	3.42726	6.93076	16.681	1.01596	2.28308	1.26712	1	0.0001	0.04875	protein_coding
ENSG00000118961.14	LDAH	chr2:20684013-20823130	4.22781	7.76768	15.7102	0.877574	1.89372	1.01615	0.1727	0.00305	0.0919	protein_coding
ENSG00000119397.16	CNTRL	chr9:121074862-121177610	6.58716	6.85333	27.5038	0.0571486	2.0619	2.00476	1	0.0004	0.0005	protein_coding
ENSG00000119596.17	YLPM1	chr14:74763365-74871940	25.6634	30.2695	60.4928	0.238153	1.23705	0.998897	0.5357	0.0047	0.02205	protein_coding
ENSG00000119969.14	HELLS	chr10:94402503-94613905	12.0582	19.1285	32.698	0.665711	1.43919	0.773482	0.36815	0.0155	0.2716	protein_coding
ENSG00000120137.6	PANK3	chr5:168548494-168579600	5.23054	11.8911	16.8104	1.18485	1.68432	0.499464	0.1867	0.0417	0.62015	protein_coding
ENSG00000120158.11	RCL1	chr9:4792868-4885917	18.1164	25.7853	37.7687	0.509252	1.05989	0.550643	0.41345	0.03475	0.34195	protein_coding
ENSG00000120337.8	TNFSF18	chr1:172775904-173064015	3.42957	7.66639	10.321	1.16052	1.58948	0.428965	0.10235	0.02695	0.4128	protein_coding
ENSG00000120519.14	SLC10A7	chr4:146253974-146521964	5.46246	18.9543	33.8671	1.7949	2.63226	0.837361	0.0396	0.0037	0.2125	protein_coding
ENSG00000120694.19	HSPH1	chr13:31134973-31162388	5.24079	12.9723	22.2148	1.30758	2.08366	0.776088	0.0386	0.0378	0.30905	protein_coding
ENSG00000120948.15	TARDBP	chr1:11012343-11047233	6.77809	19.2416	25.7368	1.50528	1.92488	0.419603	0.0034	0.00255	0.4849	protein_coding
ENSG00000122550.17	KLHL7	chr7:23105757-23177914	8.78058	16.9049	21.0975	0.945055	1.26468	0.319627	0.1144	0.03645	0.6243	protein_coding
ENSG00000123213.22	NLN	chr5:65589679-65871725	11.1018	15.4655	24.526	0.478264	1.14352	0.665258	0.3825	0.0375	0.2263	protein_coding
ENSG00000123572.16	NRK	chrX:105822542-105958610	4.59702	6.80135	10.2173	0.565122	1.15224	0.587119	1	0.04125	0.31165	protein_coding
ENSG00000124279.11	FASTKD3	chr5:7830377-7906025	4.43242	8.33333	15.6189	0.910798	1.81713	0.906332	0.2606	0.039	0.2407	protein_coding
ENSG00000124459.11	ZNF45	chr19:43902000-43935278	8.43636	11.9862	23.4295	0.506679	1.47363	0.966955	0.2985	0.02565	0.10835	protein_coding
ENSG00000124486.12	USP9X	chrX:41085634-41236579	3.4941	8.643	14.5881	1.30661	2.0618	0.755187	0.1033	0.05	0.4471	protein_coding
ENSG00000124835.2	AC105760.3	chr2:237048598-237056167	3.51278	5.10111	9.08187	0.538196	1.37038	0.832179	1	0.033	0.13445	antisense
ENSG00000125207.7	PIWIL1	chr12:130337886-130372637	1.65376	5.1004	13.9881	1.62486	3.08038	1.45552	1	0.0168	0.1057	protein_coding
ENSG00000125571.9	IL37	chr2:112912970-112918882	1.40078	8.0758	9.03191	2.52737	2.6888	0.161427	0.03675	0.0278	0.83595	protein_coding
ENSG00000125633.10	CCDC93	chr2:117859426-118055033	16.5919	22.6163	64.7812	0.446888	1.9651	1.51821	0.5747	0.01685	0.0709	protein_coding
ENSG00000125814.17	NAPB	chr20:23374518-23421519	7.54512	13.2365	21.6141	0.8109	1.51836	0.707455	0.1356	0.0065	0.20815	protein_coding
ENSG00000126814.6	TRMT5	chr14:60734741-61083733	7.5941	12.1353	21.6481	0.676259	1.51129	0.835029	0.37625	0.04705	0.367	protein_coding
ENSG00000127249.14	ATP13A4	chr3:193402076-193593111	2.94972	6.89941	13.4885	1.2259	2.19308	0.967185	1	0.0178	0.1205	protein_coding
ENSG00000127529.7	OR7C2	chr19:14941488-14942448	10.8413	16.3662	29.756	0.594176	1.45664	0.862464	0.3343	0.0176	0.1042	protein_coding
ENSG00000127530.2	OR7C1	chr19:14792317-14835376	8.08338	9.21785	24.2689	0.189472	1.58608	1.3966	0.82145	0.0422	0.06285	protein_coding
ENSG00000127863.15	TNFRSF19	chr13:23570369-23676104	4.53502	7.44299	12.9931	0.714774	1.51856	0.803786	0.19685	0.016	0.16815	protein_coding
ENSG00000127870.16	RNF6	chr13:26094723-26222654	6.20421	12.6154	26.9352	1.02387	2.11817	1.0943	0.0922	0.0012	0.08685	protein_coding
ENSG00000128039.10	SRD5A3	chr4:55346108-55395847	5.63638	9.9087	12.5012	0.813929	1.14922	0.335294	0.1175	0.03915	0.4583	protein_coding
ENSG00000128045.6	RASL11B	chr4:52862289-52866835	8.34604	23.0226	25.3648	1.46389	1.60367	0.139775	0.017	0.0077	0.8038	protein_coding
ENSG00000128595.16	CALU	chr7:128739291-128771807	4.87429	11.256	11.766	1.20743	1.27136	0.0639317	0.02625	0.0204	0.8756	protein_coding
ENSG00000128641.18	MYO1B	chr2:191229164-191425389	11.0462	25.7518	35.1124	1.22112	1.66844	0.447311	0.01305	0.0009	0.2612	protein_coding
ENSG00000128655.16	PDE11A	chr2:177623251-178108339	9.8465	14.7137	20.8356	0.579473	1.08137	0.501898	0.1928	0.0297	0.27915	protein_coding
ENSG00000128944.13	KNSTRN	chr15:40382720-40394246	11.7553	14.6437	28.2805	0.31697	1.26649	0.949523	0.58225	0.0256	0.08165	protein_coding
ENSG00000130227.16	XPO7	chr8:21919670-22006585	15.6136	19.1488	39.0706	0.294454	1.32328	1.02883	0.58615	0.009	0.0618	protein_coding
ENSG00000130413.15	STK33	chr11:8391867-8594289	13.1456	18.8592	29.3771	0.52069	1.16012	0.639427	0.29245	0.01305	0.21005	protein_coding
ENSG00000130935.9	NOL11	chr17:67717832-67744531	7.80057	13.0003	35.6495	0.73689	2.19223	1.45534	0.3394	0.00345	0.0428	protein_coding
ENSG00000131791.7	PRKAB2	chr1:147155105-147172550	2.8464	6.80206	7.62268	1.25683	1.42116	0.164327	1	0.0252	0.7239	protein_coding
ENSG00000132031.12	MATN3	chr2:19990216-20012694	9.63089	15.6408	28.2715	0.699572	1.55361	0.854037	0.32185	0.0322	0.12915	protein_coding
ENSG00000132122.11	SPATA6	chr1:48295371-48472208	3.91782	8.48226	13.4249	1.1144	1.77679	0.662392	0.12605	0.04555	0.4265	protein_coding
ENSG00000132313.14	MRPL35	chr2:86199354-86213794	5.21927	6.93523	13.2226	0.410097	1.34109	0.930991	1	0.02725	0.08675	protein_coding
ENSG00000132436.11	FIGNL1	chr7:50444127-50565457	4.10687	9.72064	11.1254	1.24301	1.43775	0.194738	0.04205	0.0172	0.6794	protein_coding
ENSG00000132640.14	BTBD3	chr20:11890722-11926609	6.04096	21.9506	27.06	1.86141	2.16331	0.301898	0.00985	0.0032	0.71965	protein_coding
ENSG00000132837.14	DMGDH	chr5:78997605-79236038	4.37807	8.62548	16.2369	0.978311	1.89091	0.912597	0.1845	0.03515	0.2609	protein_coding
ENSG00000133103.16	COG6	chr13:39655626-39791665	4.15502	10.2677	25.2315	1.30519	2.6023	1.29711	0.07105	0.0012	0.0924	protein_coding
ENSG00000133110.14	POSTN	chr13:37562582-37598844	1.70716	4.73097	16.9345	1.47054	3.31029	1.83976	1	0.0082	0.01235	protein_coding
ENSG00000133636.10	NTS	chr12:85874294-85882992	0.975144	2.79661	11.4388	1.51999	3.55218	2.03218	1	0.03475	0.0464	protein_coding
ENSG00000133640.18	LRRIQ1	chr12:85036313-85263224	6.86222	12.1668	17.0045	0.826199	1.30917	0.482966	0.16945	0.01865	0.3847	protein_coding
ENSG00000133997.11	MED6	chr14:70581256-70641298	8.96787	23.9532	25.4008	1.41738	1.50204	0.084658	0.0303	0.0101	0.8847	protein_coding
ENSG00000134057.14	CCNB1	chr5:69167009-69178245	2.74104	14.2376	14.4984	2.37691	2.4031	0.0261883	0.01425	0.012	0.97415	protein_coding
ENSG00000134061.5	CD180	chr5:67179612-67196799	6.91496	14.7132	15.2704	1.08932	1.14294	0.0536238	0.00625	0.03325	0.8994	protein_coding
ENSG00000134121.9	CHL1	chr3:195757-409417	13.7958	30.5657	30.7958	1.14769	1.15851	0.0108187	0.0703	0.04085	0.9854	protein_coding
ENSG00000134146.11	DPH6	chr15:35181798-35546193	6.70707	14.6331	21.0601	1.12548	1.65076	0.525282	0.05775	0.0262	0.44295	protein_coding
ENSG00000134160.13	TRPM1	chr15:31001060-31161273	13.7426	21.3809	48.2324	0.637669	1.81135	1.17368	0.32775	0.00295	0.0471	protein_coding
ENSG00000134376.14	CRB1	chr1:197268203-197478455	12.9417	20.8939	39.3327	0.69105	1.6037	0.91265	0.2512	0.0171	0.1461	protein_coding
ENSG00000134539.16	KLRD1	chr12:10226057-10329600	5.86417	12.5655	13.9114	1.09946	1.24627	0.146808	0.0195	0.0102	0.7268	protein_coding
ENSG00000135336.14	ORC3	chr6:87590066-87667453	6.19922	10.3489	29.349	0.739315	2.24315	1.50384	0.47945	0.03625	0.07705	protein_coding
ENSG00000135597.18	REPS1	chr6:138795925-138988261	10.1516	21.9866	24.2921	1.11491	1.25877	0.143862	0.04145	0.0351	0.79725	protein_coding
ENSG00000135870.11	RC3H1	chr1:173931213-174022297	2.99385	8.72576	15.3662	1.54328	2.35969	0.816408	0.04335	0.00825	0.31875	protein_coding
ENSG00000136010.13	ALDH1L2	chr12:104986309-105084577	6.40502	7.22737	33.1024	0.174268	2.36966	2.19539	0.81565	0.038	0.04365	protein_coding
ENSG00000136021.18	SCYL2	chr12:100267139-100341724	6.14643	10.0718	16.2601	0.712498	1.40351	0.691014	0.3217	0.0447	0.39075	protein_coding
ENSG00000136045.11	PWP1	chr12:107685731-107713167	1.70929	3.09762	10.7519	0.857762	2.65312	1.79536	1	0.01075	0.0141	protein_coding
ENSG00000136052.9	SLC41A2	chr12:104802552-104958744	3.40648	11.1906	13.5513	1.71594	1.99208	0.276141	0.0405	0.0245	0.7138	protein_coding
ENSG00000136143.14	SUCLA2	chr13:47936490-48001354	2.28863	6.07882	7.87136	1.4093	1.78213	0.372822	1	0.047	0.58555	protein_coding
ENSG00000136153.19	LMO7	chr13:75549479-75859870	27.6747	39.0045	62.6051	0.495073	1.17771	0.682641	0.28555	0.02005	0.1765	protein_coding
ENSG00000136531.14	SCN2A	chr2:165239371-165392732	4.65615	5.7225	9.47259	0.297507	1.02462	0.727114	1	0.01135	0.0552	protein_coding
ENSG00000136631.12	VPS45	chr1:150067292-150145327	14.096	23.9137	43.6449	0.762546	1.63052	0.867977	0.1229	0.00215	0.08305	protein_coding
ENSG00000136925.14	TSTD2	chr9:97501179-97633575	9.86403	15.8923	22.9724	0.688079	1.21965	0.531574	0.1663	0.0197	0.3075	protein_coding
ENSG00000137473.17	TTC29	chr4:146706637-146945882	5.1551	15.9874	24.5028	1.63287	2.24887	0.616009	0.1231	0.0364	0.4538	protein_coding
ENSG00000137502.9	RAB30	chr11:82823501-83071923	15.7727	26.7661	41.7146	0.762979	1.40312	0.640146	0.23115	0.03625	0.3828	protein_coding
ENSG00000137547.8	MRPL15	chr8:54135209-54147901	0.854008	2.43067	9.01812	1.50903	3.4005	1.89147	1	0.04225	0.051	protein_coding
ENSG00000137959.15	IFI44L	chr1:78619921-78646145	8.72507	9.39304	19.3015	0.106425	1.14548	1.03905	0.82215	0.04285	0.04875	protein_coding
ENSG00000137962.12	ARHGAP29	chr1:94148987-94334848	9.78719	14.4157	20.5453	0.558671	1.06984	0.511169	0.2375	0.0249	0.33275	protein_coding
ENSG00000137992.14	DBT	chr1:100186918-100249834	4.11369	9.40365	9.7976	1.19279	1.252	0.0592065	0.00525	0.0054	0.8891	protein_coding
ENSG00000138036.18	DYNC2LI1	chr2:43774038-43810010	8.56521	9.38619	24.1964	0.13205	1.49823	1.36618	0.804	0.01465	0.0151	protein_coding
ENSG00000138115.13	CYP2C8	chr10:95036771-95069497	6.36329	6.70163	28.5852	0.0747401	2.16743	2.09269	1	0.0003	0.0076	protein_coding
ENSG00000138207.13	RBP4	chr10:93566664-93604480	2.20972	4.26891	11.5377	0.950005	2.38443	1.43442	1	0.03285	0.19105	protein_coding
ENSG00000138385.15	SSB	chr2:169791932-169824931	8.46472	20.9487	26.7119	1.30732	1.65795	0.350626	0.05075	0.0466	0.64905	protein_coding
ENSG00000138400.12	MDH1B	chr2:206737762-206792509	3.20849	8.38112	13.0086	1.38525	2.0195	0.634251	0.09545	0.02615	0.4368	protein_coding
ENSG00000138688.15	KIAA1109	chr4:122152332-122362758	5.16474	19.2644	37.5312	1.89917	2.86132	0.962155	0.03305	5e-05	0.3092	protein_coding
ENSG00000138709.17	LARP1B	chr4:128061267-128222931	6.1174	8.17567	16.052	0.418417	1.39176	0.97334	0.4946	0.0144	0.08565	protein_coding
ENSG00000138722.9	MMRN1	chr4:89879531-89954629	2.52674	4.32697	16.3919	0.776081	2.69763	1.92155	1	5e-05	0.0016	protein_coding
ENSG00000138759.17	FRAS1	chr4:78057569-78544269	10.5182	19.4877	23.7164	0.889675	1.17299	0.283319	0.1185	0.03855	0.6371	protein_coding
ENSG00000139151.14	PLCZ1	chr12:18683168-18738057	1.52303	4.72177	8.21759	1.63239	2.43177	0.799386	1	0.00415	0.32575	protein_coding
ENSG00000139223.2	ANP32D	chr12:48472664-48473624	9.98822	13.2938	25.1855	0.412456	1.33429	0.921839	0.52725	0.02905	0.10885	protein_coding
ENSG00000139263.11	LRIG3	chr12:58872148-58920522	20.1061	43.9318	51.2797	1.12764	1.35076	0.223123	0.11105	0.04565	0.74095	protein_coding
ENSG00000139354.10	GAS2L3	chr12:100573682-100628286	7.77184	15.2071	41.343	0.968413	2.41132	1.4429	0.1399	0.00655	0.07875	protein_coding
ENSG00000139668.8	WDFY2	chr13:51584454-51767707	9.7241	15.6514	21.2019	0.686658	1.12456	0.4379	0.0411	0.01435	0.2309	protein_coding
ENSG00000139675.11	HNRNPA1L2	chr13:52600041-52643796	4.73182	7.55688	10.6427	0.675396	1.1694	0.494002	0.1955	0.02165	0.277	protein_coding
ENSG00000139910.19	NOVA1	chr14:26443092-26597754	15.404	23.1234	33.2262	0.586051	1.10902	0.522969	0.314	0.0284	0.34965	protein_coding
ENSG00000140030.5	GPR65	chr14:88005123-88015611	3.87455	8.61888	8.83338	1.15347	1.18894	0.0354663	0.01725	0.01445	0.9282	protein_coding
ENSG00000140259.6	MFAP1	chr15:43804491-43824802	3.45165	6.54364	9.67481	0.922805	1.48695	0.564142	1	0.0414	0.48785	protein_coding
ENSG00000140285.9	FGF7	chr15:49106067-49620931	3.01699	4.21527	13.5953	0.482517	2.17193	1.68941	1	0.01095	0.0303	protein_coding
ENSG00000140299.11	BNIP2	chr15:59594874-59689534	4.86427	7.72947	25.116	0.668145	2.36831	1.70017	0.29575	0.00305	0.02455	protein_coding
ENSG00000140740.10	UQCRC2	chr16:21952659-21983660	15.6287	29.7571	39.5183	0.92904	1.33832	0.409284	0.09745	0.0133	0.434	protein_coding
ENSG00000141194.5	OR4D1	chr17:58155132-58156156	10.2476	13.8158	27.9638	0.43104	1.44828	1.01724	0.49705	0.01775	0.0668	protein_coding
ENSG00000143194.12	MAEL	chr1:166975581-167022214	1.91897	4.26076	7.77834	1.15078	2.01913	0.868351	1	0.0373	0.2402	protein_coding
ENSG00000143195.12	ILDR2	chr1:166895710-166975482	7.93774	11.9463	30.2228	0.589758	1.92884	1.33908	0.2999	0.0052	0.06485	protein_coding
ENSG00000143977.13	SNRPG	chr2:70281361-70293771	4.32713	10.3278	16.6286	1.25505	1.94219	0.687143	0.16825	0.02675	0.39025	protein_coding
ENSG00000144285.16	SCN1A	chr2:165957398-166375993	4.84715	12.3086	20.7272	1.34446	2.09631	0.751858	0.14925	0.03145	0.35845	protein_coding
ENSG00000144354.13	CDCA7	chr2:173338218-173368997	3.04796	6.70874	11.9789	1.1382	1.97458	0.836381	1	0.0013	0.1484	protein_coding
ENSG00000144445.16	KANSL1L	chr2:210002564-210171383	7.27212	7.92892	20.6633	0.124747	1.50662	1.38187	0.8166	0.02815	0.0299	protein_coding
ENSG00000144834.13	TAGLN3	chr3:111998663-112013887	7.62712	16.2966	26.0106	1.09536	1.76989	0.674533	0.1565	0.008	0.37455	protein_coding
ENSG00000144891.17	AGTR1	chr3:148697783-148743008	6.38819	9.20035	15.136	0.526281	1.24451	0.718227	0.28635	0.0126	0.11965	protein_coding
ENSG00000145087.12	STXBP5L	chr3:120908071-121424761	2.45677	6.58307	7.8688	1.422	1.67938	0.257382	1	0.01405	0.61115	protein_coding
ENSG00000145390.11	USP53	chr4:119192772-119295517	8.11042	13.2754	17.0477	0.710912	1.07172	0.360813	0.12205	0.0197	0.35865	protein_coding
ENSG00000145451.12	GLRA3	chr4:174636913-174829314	3.81604	4.58564	13.8034	0.265047	1.85488	1.58983	1	0.0391	0.0536	protein_coding
ENSG00000145681.10	HAPLN1	chr5:83637804-83721613	6.16403	8.5961	15.159	0.47981	1.29823	0.818417	0.4456	0.03865	0.17315	protein_coding
ENSG00000145723.16	GIN1	chr5:103085999-103212799	4.36788	14.5385	22.2769	1.73487	2.35055	0.615671	0.0708	0.02345	0.5141	protein_coding
ENSG00000145757.15	SPATA9	chr5:95646753-95698711	3.28122	7.26341	17.462	1.14641	2.41191	1.2655	1	0.02155	0.2353	protein_coding
ENSG00000145879.10	SPINK7	chr5:148268179-148383783	5.37113	10.0741	26.062	0.907352	2.27865	1.37129	0.3491	0.0437	0.08395	protein_coding
ENSG00000146263.11	MMS22L	chr6:97142160-97283217	9.62917	20.1248	23.8953	1.0635	1.31124	0.247749	0.0154	0.0185	0.6052	protein_coding
ENSG00000146414.15	SHPRH	chr6:145793501-145964423	8.91227	14.899	19.0596	0.741356	1.09665	0.355296	0.13075	0.0153	0.4628	protein_coding
ENSG00000146872.17	TLK2	chr17:62458657-62615481	18.3446	33.4333	39.58	0.86593	1.10941	0.243485	0.09145	0.0482	0.6393	protein_coding
ENSG00000147437.9	GNRH1	chr8:25419259-25424654	2.92913	3.25181	8.52212	0.150768	1.54074	1.38997	1	0.05	0.068	protein_coding
ENSG00000147869.4	CER1	chr9:14719723-14722717	6.43367	9.70813	18.9119	0.593552	1.55558	0.962031	0.37955	0.0198	0.0941	protein_coding
ENSG00000148123.14	PLPPR1	chr9:101028708-101325135	8.73455	18.6265	32.6591	1.09255	1.90268	0.810129	0.1243	0.0105	0.20695	protein_coding
ENSG00000148925.10	BTBD10	chr11:13388000-13463297	7.48858	9.56337	15.8364	0.352827	1.08048	0.727655	0.4969	0.0484	0.1655	protein_coding
ENSG00000149970.14	CNKSR2	chrX:21374417-21658330	2.07073	3.54244	8.55768	0.774599	2.04708	1.27248	1	0.0254	0.1494	protein_coding
ENSG00000150045.11	KLRF1	chr12:9827480-9845007	4.34131	7.62755	14.6557	0.813087	1.75526	0.942172	0.3149	0.0293	0.15305	protein_coding
ENSG00000150456.10	EEF1AKMT1	chr13:20728730-20773958	4.05632	13.251	16.88	1.70786	2.05708	0.349215	0.08905	0.0253	0.63035	protein_coding
ENSG00000151332.18	MBIP	chr14:36298557-36320676	2.66432	10.4013	15.7355	1.96493	2.56218	0.597257	0.03375	0.00355	0.49325	protein_coding
ENSG00000151348.13	EXT2	chr11:44095548-44245429	12.1197	24.6576	36.815	1.02467	1.60293	0.578263	0.10815	0.0096	0.3672	protein_coding
ENSG00000151834.15	GABRA2	chr4:46248426-46475230	12.2713	20.1007	30.8647	0.711959	1.33067	0.618712	0.1321	0.0057	0.24675	protein_coding
ENSG00000151962.7	RBM46	chr4:154754755-154828813	1.3223	3.9035	7.76534	1.56172	2.554	0.99228	1	0.01875	0.0975	protein_coding
ENSG00000152782.16	PANK1	chr10:89579496-89650822	7.37603	8.76082	18.4321	0.248222	1.3213	1.07308	0.61295	0.0361	0.0796	protein_coding
ENSG00000152990.13	ADGRA3	chr4:22345070-22516054	11.4118	12.044	23.7021	0.0777812	1.05448	0.976703	0.8589	0.03475	0.05175	protein_coding
ENSG00000153822.13	KCNJ16	chr17:70017323-70135608	9.8582	15.151	22.1786	0.620017	1.16977	0.549757	0.17575	0.0094	0.1831	protein_coding
ENSG00000154447.14	SH3RF1	chr4:169094255-169271105	4.75898	6.07067	18.8582	0.351203	1.98646	1.63526	1	0.00425	0.01515	protein_coding
ENSG00000154548.8	SRSF12	chr6:89095958-89118081	4.87322	16.0335	27.6728	1.71814	2.50552	0.787381	0.01775	0.00045	0.22815	protein_coding
ENSG00000154639.18	CXADR	chr21:17512381-17593579	2.32259	5.2984	8.58964	1.18982	1.88686	0.697042	1	0.0092	0.221	protein_coding
ENSG00000154813.9	DPH3	chr3:16257977-16264972	4.93785	7.04263	17.5197	0.512233	1.82702	1.31479	1	0.01235	0.032	protein_coding
ENSG00000155249.4	OR4K1	chr14:19935607-19936683	10.8813	13.4322	24.0382	0.30384	1.14348	0.839637	0.6182	0.04355	0.1253	protein_coding
ENSG00000155755.18	TMEM237	chr2:201620183-201643570	11.2761	30.0315	35.4393	1.41321	1.65208	0.238874	0.0452	0.0231	0.70135	protein_coding
ENSG00000156738.17	MS4A1	chr11:60455751-60470760	7.09347	14.1923	37.4001	1.00054	2.39848	1.39794	0.1271	0.0045	0.0815	protein_coding
ENSG00000157193.15	LRP8	chr1:53226891-53328070	9.75989	14.359	20.4633	0.557015	1.0681	0.511088	0.17405	0.0173	0.21875	protein_coding
ENSG00000157578.13	LCA5L	chr21:39380243-39445805	16.3657	37.4004	39.721	1.19238	1.27922	0.0868456	0.03735	0.02495	0.8569	protein_coding
ENSG00000158477.6	CD1A	chr1:158254136-158258269	3.45111	3.98656	9.74422	0.208087	1.49749	1.2894	1	0.02755	0.04675	protein_coding
ENSG00000158525.15	CPA5	chr7:130344815-130368730	13.3452	17.4824	34.1125	0.38958	1.35398	0.964397	0.4929	0.0439	0.1664	protein_coding
ENSG00000158731.2	OR10J6P	chr1:159598297-159599227	7.11463	17.0075	21.7024	1.25731	1.609	0.351687	0.08045	0.02715	0.51835	unprocessed_pseudogene
ENSG00000159905.14	ZNF221	chr19:43951222-43967709	6.77361	8.39613	18.3989	0.309801	1.44162	1.13182	0.532	0.00465	0.01535	protein_coding
ENSG00000161800.12	RACGAP1	chr12:49967193-50033136	3.11432	10.4992	13.0788	1.75328	2.07024	0.316957	0.001	0.0023	0.60575	protein_coding
ENSG00000162594.15	IL23R	chr1:67092164-67259979	2.43153	4.92409	8.60864	1.01799	1.82392	0.80593	1	0.0495	0.3212	protein_coding
ENSG00000162600.11	OMA1	chr1:56929209-58546802	12.3609	14.2877	38.5587	0.208996	1.64128	1.43228	0.7786	0.03185	0.07555	protein_coding
ENSG00000162620.15	LRRIQ3	chr1:74026014-74198187	4.23597	7.82295	14.5705	0.885021	1.78228	0.897263	0.19705	0.01785	0.10495	protein_coding
ENSG00000162692.10	VCAM1	chr1:100719741-100739045	4.01431	6.30534	11.4928	0.651421	1.51751	0.866086	1	0.004	0.04595	protein_coding
ENSG00000162877.12	PM20D1	chr1:205828021-205850132	4.08781	5.91778	17.1855	0.533728	2.07179	1.53807	1	0.00285	0.0442	protein_coding
ENSG00000162971.10	TYW5	chr2:199911255-200008540	6.91718	14.9125	15.163	1.10827	1.1323	0.0240288	0.04575	0.03865	0.9537	protein_coding
ENSG00000163075.12	CFAP221	chr2:119544431-119662251	17.4986	39.2418	47.2795	1.16515	1.43398	0.268825	0.0209	0.0022	0.53555	protein_coding
ENSG00000163104.17	SMARCAD1	chr4:94207610-94291292	3.28706	7.63318	15.5916	1.21549	2.2459	1.03041	0.11865	0.0105	0.22765	protein_coding
ENSG00000163110.14	PDLIM5	chr4:94451856-94668227	20.056	26.3231	46.7166	0.3923	1.21991	0.827606	0.48585	0.0493	0.11675	protein_coding
ENSG00000163347.5	CLDN1	chr3:190305700-190322475	5.69768	11.6857	19.9669	1.0363	1.80916	0.772862	0.06705	0.0311	0.26575	protein_coding
ENSG00000163377.15	FAM19A4	chr3:68731765-68953297	1.26546	6.90156	8.62367	2.44726	2.76864	0.32138	1	0.02235	0.6106	protein_coding
ENSG00000163539.16	CLASP2	chr3:33496244-33718356	13.5059	26.4159	32.3501	0.967816	1.26018	0.292365	0.05215	0.01225	0.5759	protein_coding
ENSG00000163541.11	SUCLG1	chr2:84423522-84460045	5.30547	14.9303	20.3895	1.49269	1.94228	0.449589	0.0256	0.0059	0.3941	protein_coding
ENSG00000163581.13	SLC2A2	chr3:170996347-171026750	3.37011	19.1698	23.6551	2.50796	2.81128	0.303317	0.09245	0.0413	0.787	protein_coding
ENSG00000163606.10	CD200R1	chr3:112921208-112975122	2.29499	6.99067	7.74659	1.60694	1.75507	0.14813	1	0.04045	0.82895	protein_coding
ENSG00000163683.11	SMIM14	chr4:39498754-39639090	4.61736	7.57604	23.3511	0.714376	2.33835	1.62397	0.2018	0.00165	0.01665	protein_coding
ENSG00000163738.18	MTHFD2L	chr4:74114173-74303099	8.26655	22.3014	24.463	1.43178	1.56524	0.133466	0.00835	0.00335	0.76665	protein_coding
ENSG00000163754.17	GYG1	chr3:148991340-149027668	9.70856	20.6472	35.6979	1.08861	1.87851	0.789896	0.1232	0.00415	0.2243	protein_coding
ENSG00000163898.9	LIPH	chr3:185506261-185552613	5.96157	10.9552	14.3853	0.877855	1.27083	0.392973	0.1008	0.0408	0.4562	protein_coding
ENSG00000164031.16	DNAJB14	chr4:99896247-99946726	6.7079	13.6556	16.2448	1.02556	1.27605	0.250485	0.0612	0.0181	0.65945	protein_coding
ENSG00000164037.16	SLC9B1	chr4:102868977-103019739	6.37817	8.01654	35.083	0.329837	2.45956	2.12972	1	0.03365	0.0457	protein_coding
ENSG00000164039.14	BDH2	chr4:103019867-103099883	2.42496	5.07639	11.5007	1.06584	2.24569	1.17984	1	0.00975	0.2061	protein_coding
ENSG00000164265.8	SCGB3A2	chr5:147870681-147906538	1.18363	4.88441	9.33047	2.04496	2.97873	0.933765	1	0.0478	0.4112	protein_coding
ENSG00000164303.10	ENPP6	chr4:184088705-184221230	8.02572	18.3907	19.2402	1.19627	1.26142	0.0651503	0.1562	0.0489	0.9346	protein_coding
ENSG00000164465.18	DCBLD1	chr6:117288299-117602542	11.3365	15.7079	43.7965	0.47052	1.94985	1.47933	0.36185	0.0304	0.07525	protein_coding
ENSG00000164509.13	IL31RA	chr5:55851378-55922853	7.03349	11.2354	15.3353	0.675746	1.12455	0.4488	0.1342	0.0118	0.26675	protein_coding
ENSG00000164604.12	GPR85	chr7:113078330-113087778	7.51113	12.9117	20.2956	0.781581	1.43407	0.652484	0.21015	0.02075	0.2758	protein_coding
ENSG00000164692.17	COL1A2	chr7:94394560-94431232	15.0472	51.7132	51.7164	1.78104	1.78112	8.72e-05	0.00375	0.00505	0.99985	protein_coding
ENSG00000164751.14	PEX2	chr8:76980257-77001044	5.12076	6.3135	15.887	0.302082	1.63342	1.33134	1	0.00455	0.01095	protein_coding
ENSG00000164796.17	CSMD3	chr8:112222927-113437099	6.0943	11.1015	30.6361	0.86522	2.3297	1.46448	0.1944	0.00325	0.0503	protein_coding
ENSG00000164893.8	SLC7A13	chr8:86214051-86321146	2.75817	4.92479	8.39886	0.836352	1.60648	0.770132	1	0.0413	0.21915	protein_coding
ENSG00000164933.11	SLC25A32	chr8:103398634-103443453	2.74272	6.09937	12.0906	1.15305	2.1402	0.987151	1	0.01385	0.1822	protein_coding
ENSG00000165209.18	STRBP	chr9:123109493-123268576	5.47175	15.5585	21.1724	1.50763	1.95211	0.444487	0.0921	0.02335	0.62335	protein_coding
ENSG00000165309.13	ARMC3	chr10:22928023-23038523	5.8427	20.9644	21.4034	1.84324	1.87313	0.0298929	0.0015	0.0011	0.951	protein_coding
ENSG00000165490.12	DDIAS	chr11:82823501-83071923	3.13441	7.77523	9.65667	1.31069	1.62333	0.312641	0.08235	0.0429	0.6299	protein_coding
ENSG00000165660.7	FAM175B	chr10:124801784-124836670	3.03367	6.06338	7.48201	0.999057	1.30236	0.303304	1	0.03125	0.53645	protein_coding
ENSG00000166012.15	TAF1D	chr11:93661638-93814695	13.7977	21.9912	36.831	0.672497	1.41649	0.743998	0.27525	0.04205	0.2589	protein_coding
ENSG00000166037.10	CEP57	chr11:95768941-95832693	7.70689	16.4872	17.539	1.09713	1.18634	0.0892183	0.0326	0.02225	0.82885	protein_coding
ENSG00000166181.12	API5	chr11:43311962-43494933	4.32383	5.97658	19.5321	0.467011	2.17546	1.70845	1	0.00815	0.01885	protein_coding
ENSG00000166224.16	SGPL1	chr10:70815960-70881173	17.0069	18.3432	50.531	0.109121	1.57105	1.46193	0.8651	0.0028	0.02595	protein_coding
ENSG00000166226.12	CCT2	chr12:69585333-69601570	15.9344	28.5899	39.6901	0.843363	1.31664	0.473277	0.14105	0.0215	0.37355	protein_coding
ENSG00000166292.11	TMEM100	chr17:55719626-55732121	9.23362	11.2729	27.4319	0.287891	1.57089	1.283	0.64675	0.0085	0.04255	protein_coding
ENSG00000166396.12	SERPINB7	chr18:63752934-63805376	2.77781	4.56441	7.43731	0.716481	1.42084	0.704354	1	0.03675	0.2268	protein_coding
ENSG00000166840.13	GLYATL1	chr11:58905397-59058659	16.5151	28.0978	38.6731	0.76667	1.22755	0.460875	0.17515	0.0159	0.3714	protein_coding
ENSG00000166847.9	DCTN5	chr16:23641391-23677455	14.4762	28.6099	33.5043	0.982836	1.21067	0.227832	0.0484	0.02745	0.6739	protein_coding
ENSG00000166855.9	CLPX	chr15:65148218-65185342	6.94749	18.7213	21.8071	1.43012	1.65023	0.220112	0.0595	0.0293	0.75015	protein_coding
ENSG00000166912.16	MTMR10	chr15:30903851-30991607	8.20871	11.5081	17.5025	0.487417	1.09233	0.604913	0.3234	0.0493	0.22295	protein_coding
ENSG00000167825.3	OR5I1	chr11:55935455-55936400	2.56732	17.4816	17.7991	2.7675	2.79347	0.02597	0.03505	0.035	0.96875	protein_coding
ENSG00000168038.10	ULK4	chr3:41194836-41962430	5.35099	8.08571	18.4425	0.59557	1.78516	1.18959	0.4143	0.0108	0.1371	protein_coding
ENSG00000168172.8	HOOK3	chr8:42849636-43085788	5.14164	13.3515	14.3907	1.3767	1.48483	0.108128	0.03055	0.0209	0.8732	protein_coding
ENSG00000168306.12	ACOX2	chr3:58505135-58537319	29.3086	38.7561	66.581	0.403103	1.18379	0.780686	0.4717	0.0163	0.12025	protein_coding
ENSG00000168333.13	C8orf22	chr8:49054310-49076090	2.97514	7.60701	9.82839	1.35437	1.724	0.369626	0.0955	0.0395	0.60105	protein_coding
ENSG00000169344.15	UMOD	chr16:20333051-20356301	6.1593	7.5384	26.5314	0.291492	2.10686	1.81537	0.6028	0.00115	0.0025	protein_coding
ENSG00000169548.3	ZNF280A	chr22:22513735-22520270	6.3658	11.8736	14.5548	0.89935	1.19308	0.293734	0.08735	0.0248	0.50945	protein_coding
ENSG00000169570.9	DTWD2	chr5:118837321-118988545	2.83621	5.64597	7.13835	0.993257	1.33163	0.338368	1	0.02855	0.5168	protein_coding
ENSG00000169862.18	CTNND2	chr5:10971839-11904043	8.61796	10.9662	24.8353	0.347646	1.52697	1.17933	0.57885	0.01545	0.0632	protein_coding
ENSG00000170312.15	CDK1	chr10:60778330-60794852	2.28343	14.379	15.0005	2.65469	2.71574	0.0610446	0.00795	0.00445	0.93795	protein_coding
ENSG00000170417.14	TMEM182	chr2:102736907-102843893	3.92824	8.19879	13.9137	1.06153	1.82455	0.763027	0.13145	0.03515	0.3494	protein_coding
ENSG00000170471.14	RALGAPB	chr20:38472815-38578861	13.7548	20.5587	27.5999	0.579808	1.00473	0.424917	0.21795	0.04795	0.3755	protein_coding
ENSG00000170522.9	ELOVL6	chr4:110045845-110199199	11.0318	21.2504	34.6916	0.945819	1.65292	0.707099	0.11915	0.00465	0.2558	protein_coding
ENSG00000170683.5	OR10A3	chr11:7938533-7939594	11.7206	11.8741	27.4548	0.0187612	1.228	1.20924	0.9627	0.0302	0.03565	protein_coding
ENSG00000170745.11	KCNS3	chr2:17877846-18361616	8.97815	9.10096	19.7557	0.0196009	1.13778	1.11818	0.9683	0.03155	0.03955	protein_coding
ENSG00000170777.10	TPD52L3	chr9:6328374-6331900	12.1203	17.1544	29.4405	0.501149	1.28037	0.779222	0.2781	0.0049	0.06065	protein_coding
ENSG00000171033.12	PKIA	chr8:78426102-78605267	4.20442	6.22159	16.3361	0.565376	1.95809	1.39271	1	0.0183	0.07875	protein_coding
ENSG00000171133.2	OR2K2	chr9:111327482-111328520	5.75629	11.2837	19.1286	0.971034	1.73252	0.761485	0.2092	0.0277	0.2098	protein_coding
ENSG00000171262.11	FAM98B	chr15:38454126-38487710	4.07345	8.39839	13.4324	1.04386	1.72139	0.677531	0.13515	0.0117	0.2203	protein_coding
ENSG00000171481.3	OR1L3	chr9:122675129-122676104	6.70123	11.4649	22.2216	0.774733	1.72947	0.954733	0.29045	0.0208	0.1092	protein_coding
ENSG00000171483.13	SSX6	chrX:48107991-48120210	1.29442	5.52853	9.56912	2.09459	2.88608	0.791491	1	0.03015	0.34985	transcribed_unprocessed_pseudogene
ENSG00000171517.5	LPAR3	chr1:84811601-84893213	6.07508	9.15262	16.3729	0.591283	1.43034	0.839056	0.24675	0.0086	0.12465	protein_coding
ENSG00000171757.15	LRRC34	chr3:169793427-169812986	4.64646	7.09677	15.7202	0.61103	1.75842	1.14739	1	0.023	0.10645	protein_coding
ENSG00000171843.15	MLLT3	chr9:20341664-20622543	4.93272	12.3548	12.9392	1.32461	1.39129	0.0666757	0.0271	0.01765	0.8868	protein_coding
ENSG00000172031.6	EPHX4	chr1:92029981-92063536	3.69141	6.26244	15.0208	0.762554	2.02471	1.26216	1	0.01875	0.0822	protein_coding
ENSG00000172167.7	MTBP	chr8:120380760-120813359	8.20781	16.4149	22.5007	0.99994	1.4549	0.454962	0.12455	0.04185	0.4826	protein_coding
ENSG00000172348.14	RCAN2	chr6:46220735-46491972	2.85603	4.85669	9.28284	0.765963	1.70055	0.934592	1	0.00965	0.0645	protein_coding
ENSG00000173114.12	LRRN3	chr7:110663050-111562517	2.62583	7.50145	8.0714	1.5144	1.62005	0.105649	0.03905	0.04565	0.8792	protein_coding
ENSG00000173273.15	TNKS	chr8:9555143-9782346	8.83275	19.1376	34.3035	1.11547	1.95742	0.841949	0.0374	0.0088	0.21945	protein_coding
ENSG00000173276.13	ZBTB21	chr21:41986830-42024924	11.0423	24.5995	37.77	1.15559	1.7742	0.618613	0.1357	0.0203	0.42195	protein_coding
ENSG00000174123.10	TLR10	chr4:38772238-38782990	3.04485	6.56011	10.7886	1.10735	1.82506	0.717709	1	0.00645	0.2215	protein_coding
ENSG00000174226.8	SNX31	chr8:100572881-100663415	2.18552	3.13308	9.19065	0.519607	2.07219	1.55259	1	0.03765	0.0714	protein_coding
ENSG00000174453.9	VWC2L	chr2:213284378-214684246	6.29202	11.2615	14.4096	0.839806	1.19544	0.355632	0.1314	0.0268	0.49045	protein_coding
ENSG00000174780.15	SRP72	chr4:56466914-56503680	3.5458	6.75023	9.07346	0.928823	1.35554	0.426718	1	0.01125	0.36845	protein_coding
ENSG00000174839.12	DENND6A	chr3:57625456-57693089	4.17735	5.54173	17.1898	0.407751	2.04089	1.63314	1	0.0109	0.02775	protein_coding
ENSG00000174914.1	OR9G1	chr11:56700387-56701305	14.0162	28.8551	31.0055	1.04173	1.14543	0.103696	0.06665	0.0415	0.82795	protein_coding
ENSG00000174948.5	GPR149	chr3:154337671-154429715	6.66892	7.75065	15.0783	0.216863	1.17695	0.960086	0.7033	0.04415	0.09675	protein_coding
ENSG00000175216.14	CKAP5	chr11:46743047-46846308	8.25487	15.4822	31.9507	0.907296	1.95253	1.04523	0.2014	0.01005	0.14705	protein_coding
ENSG00000175455.14	CCDC14	chr3:123897304-123961408	7.7259	19.2187	31.2838	1.31473	2.01764	0.702908	0.0155	0.00105	0.2587	protein_coding
ENSG00000175497.16	DPP10	chr2:114442298-115845752	10.4869	17.2578	21.8153	0.718663	1.05676	0.338093	0.14015	0.03055	0.4788	protein_coding
ENSG00000175766.11	EIF4E1B	chr5:176630681-176646641	13.4738	21.485	29.9405	0.673179	1.15194	0.478765	0.15295	0.04355	0.3526	protein_coding
ENSG00000175967.3	RP11-544L8__B.4	chr6:113904137-113921642	3.97807	5.87525	10.6608	0.562581	1.42217	0.859592	1	0.02055	0.10115	antisense
ENSG00000176281.4	OR4K5	chr14:19920581-19921659	11.175	12.6473	31.1916	0.17855	1.48088	1.30233	0.7721	0.01115	0.0254	protein_coding
ENSG00000176787.2	OR52E2	chr11:5058649-5059627	4.85925	8.1257	23.0755	0.741759	2.24756	1.5058	0.3955	0.0219	0.0344	protein_coding
ENSG00000176928.5	GCNT4	chr5:75025345-75030899	2.95454	5.77331	7.47586	0.966465	1.33931	0.372842	1	0.00715	0.35955	protein_coding
ENSG00000177938.4	CAPZA3	chr12:18738100-18739187	3.33223	14.4188	15.0885	2.11339	2.17889	0.0654925	0.03385	0.02855	0.90745	protein_coding
ENSG00000178084.1	HTR3C	chr3:184053046-184060671	5.25386	5.36444	13.7013	0.0300493	1.38287	1.35282	1	0.0253	0.02715	protein_coding
ENSG00000178163.7	ZNF518B	chr4:10439873-10457410	8.82535	18.9172	22.3039	1.09998	1.33757	0.237596	0.046	0.00175	0.5925	protein_coding
ENSG00000178184.15	PARD6G	chr18:80147923-80247546	5.58404	13.9421	14.6209	1.32007	1.38865	0.0685881	0.041	0.10825	0.92765	protein_coding
ENSG00000178636.8	RP11-455G16.1	chr4:119192772-119295517	2.86017	5.00939	24.2088	0.808536	3.08136	2.27283	1	0.01225	0.02705	transcribed_processed_pseudogene
ENSG00000179073.6	TAAR3	chr6:132608224-132609302	3.58309	10.2573	22.687	1.51737	2.66259	1.14522	0.0873	0.01235	0.06095	unitary_pseudogene
ENSG00000179460.5	EEF1A1P27	chr7:20582071-20583206	4.87461	6.43371	14.9892	0.400364	1.62056	1.2202	1	0.04365	0.0848	processed_pseudogene
ENSG00000179799.8	OR7E22P	chr3:75356515-75357503	5.84307	9.9178	21.5712	0.763294	1.88431	1.12102	0.33425	0.0226	0.07445	unprocessed_pseudogene
ENSG00000179813.6	FAM216B	chr13:42781549-42791549	4.43655	5.76327	11.9229	0.37745	1.42623	1.04878	1	0.0058	0.0258	protein_coding
ENSG00000180182.10	MED14	chrX:40648305-40738701	5.68394	15.9158	21.7156	1.4855	1.93377	0.448268	0.07535	0.0201	0.6182	protein_coding
ENSG00000180346.3	TIGD2	chr4:89111499-89114899	4.74269	4.77158	10.2525	0.00876131	1.1122	1.10344	1	0.0202	0.02115	protein_coding
ENSG00000180574.3	EIF2S3L	chr12:10505601-10523135	6.08483	10.744	15.1089	0.820248	1.31211	0.491866	0.1475	0.02085	0.29745	protein_coding
ENSG00000180773.14	SLC36A4	chr11:93144170-93197964	7.40034	15.5014	17.9841	1.06674	1.28106	0.214322	0.12205	0.02565	0.7238	protein_coding
ENSG00000180817.11	PPA1	chr10:70202829-70233911	13.0388	14.8014	45.5667	0.182931	1.80517	1.62224	0.77935	0.0188	0.01885	protein_coding
ENSG00000180861.9	LINC01559	chr12:13371088-13387167	11.0753	17.1503	29.0075	0.630887	1.38908	0.75819	0.35625	0.01635	0.2065	lincRNA
ENSG00000181555.19	SETD2	chr3:47016428-47163967	6.57657	9.94302	17.1271	0.596349	1.38088	0.784528	0.32265	0.02375	0.2825	protein_coding
ENSG00000181626.11	ANKRD62	chr18:12093852-12129749	5.57849	5.83212	11.2845	0.0641443	1.01639	0.952248	1	0.037	0.0477	protein_coding
ENSG00000182263.13	FIGN	chr2:163593395-163736012	6.58228	6.8162	23.5593	0.0503802	1.83964	1.78926	1	0.00935	0.01065	protein_coding
ENSG00000182389.19	CACNB4	chr2:151788983-152109202	36.2289	59.6359	76.5982	0.719043	1.08017	0.361129	0.02965	0.0005	0.25875	protein_coding
ENSG00000182481.8	KPNA2	chr17:68035518-68046842	4.9055	7.19758	19.267	0.553114	1.97366	1.42055	0.42425	0.02095	0.0637	protein_coding
ENSG00000183066.14	WBP2NL	chr22:41998724-42070842	13.9099	19.0799	30.3103	0.455941	1.12369	0.66775	0.4701	0.02935	0.24845	protein_coding
ENSG00000183067.5	IGSF5	chr21:39745406-39802096	3.97837	9.89499	15.2953	1.31452	1.94284	0.628323	0.15085	0.03355	0.3387	protein_coding
ENSG00000183644.13	C11orf88	chr11:111514042-111537031	2.73549	7.45978	7.96976	1.44734	1.54274	0.0954022	0.05145	0.0393	0.85005	protein_coding
ENSG00000183833.16	MAATS1	chr3:119703021-119767102	5.33228	9.3576	15.8843	0.811385	1.57478	0.763391	0.1447	0.0095	0.13175	protein_coding
ENSG00000183943.5	PRKX	chrX:3604369-3713608	4.49006	6.71548	25.9319	0.580754	2.52992	1.94917	1	0.01285	0.04215	protein_coding
ENSG00000184293.7	CLECL1	chr12:9715859-9733299	9.58855	13.6829	29.385	0.512986	1.6157	1.10271	0.3926	0.0086	0.04875	protein_coding
ENSG00000185272.13	RBM11	chr21:14216129-14228372	1.35349	3.21831	12.343	1.24962	3.18894	1.93932	1	0.01105	0.0158	protein_coding
ENSG00000185621.11	LMLN	chr3:197960199-198043720	10.3161	21.9357	37.3242	1.08838	1.85521	0.766831	0.1579	0.00275	0.34195	protein_coding
ENSG00000186777.11	ZNF732	chr4:270674-305321	2.99108	6.55294	8.80921	1.13148	1.55835	0.42687	1	0.03215	0.41455	protein_coding
ENSG00000186965.4	KRTAP19-2	chr21:30487056-30487436	0	11.7957	13.0366	inf	inf	0.144313	0.03575	0.001	0.89095	protein_coding
ENSG00000187045.16	TMPRSS6	chr22:37065435-37109563	12.5958	13.7836	33.6268	0.130019	1.41667	1.28665	0.82635	0.02725	0.0359	protein_coding
ENSG00000187079.15	TEAD1	chr11:12674590-12944483	12.1226	22.3261	25.0622	0.881039	1.04782	0.166779	0.21	0.0464	0.78865	protein_coding
ENSG00000187187.13	ZNF546	chr19:39984133-40021041	6.87063	25.2882	27.3778	1.87995	1.99449	0.114545	0.05005	0.0162	0.8946	protein_coding
ENSG00000187231.13	SESTD1	chr2:179101691-179264790	7.96233	8.74803	22.5844	0.135768	1.50407	1.3683	0.863	0.0432	0.071	protein_coding
ENSG00000187240.13	DYNC2H1	chr11:103109430-103479863	1.16661	8.31401	8.3689	2.83322	2.84272	0.00949495	0.0386	0.0306	0.9944	protein_coding
ENSG00000187323.11	DCC	chr18:52340171-53568283	9.04947	10.1648	36.5797	0.167678	2.01514	1.84746	0.80235	0.0032	0.0051	protein_coding
ENSG00000187398.11	LUZP2	chr11:24496969-25082631	3.52493	8.04983	18.7308	1.19136	2.40974	1.21838	0.0409	0.00115	0.06915	protein_coding
ENSG00000188107.14	EYS	chr6:63635819-65707225	5.90594	14.8941	16.0333	1.3345	1.44083	0.106323	0.06355	0.03275	0.8548	protein_coding
ENSG00000188234.13	AGAP4	chr10:45825593-45853875	6.04996	6.65296	30.6217	0.137069	2.33956	2.20249	1	0.0035	0.00495	protein_coding
ENSG00000188316.13	ENO4	chr10:116663695-117005577	0.705425	0.726813	10.211	0.0430917	3.85548	3.81239	1	0.0391	0.03205	protein_coding
ENSG00000188467.10	SLC24A5	chr15:48120971-48178517	2.76374	3.22887	10.8559	0.224406	1.97378	1.74938	1	0.022	0.03875	protein_coding
ENSG00000188694.5	KRTAP24-1	chr21:30281308-30282958	2.81937	5.20935	11.2403	0.885733	1.99523	1.1095	1	0.0201	0.0817	protein_coding
ENSG00000188725.7	SMIM15	chr5:61157708-61264929	1.98451	6.98884	14.8412	1.81627	2.90275	1.08648	1	0.00855	0.27315	protein_coding
ENSG00000189056.13	RELN	chr7:103297421-103989516	3.09283	7.22817	12.9434	1.2247	2.06522	0.840512	1	0.0462	0.47845	protein_coding
ENSG00000196071.4	OR2L13	chr1:248098648-248100922	4.17759	8.07944	10.6331	0.951586	1.34782	0.396234	0.1436	0.04135	0.4644	protein_coding
ENSG00000196099.4	OR6M1	chr11:123805334-123806387	7.32897	18.9988	21.1043	1.37423	1.52586	0.151629	0.039	0.02305	0.76435	protein_coding
ENSG00000196116.7	TDRD7	chr9:97411949-97496125	0.97937	7.76896	10.5469	2.9878	3.42882	0.441019	0.0114	0.00505	0.6094	protein_coding
ENSG00000196139.13	AKR1C3	chr10:5035353-5107686	11.4103	23.8089	29.0587	1.06117	1.34864	0.287468	0.0917	0.03275	0.5935	protein_coding
ENSG00000196177.12	ACADSB	chr10:123008978-123058311	5.18193	10.2555	20.631	0.984843	1.99326	1.00841	0.0894	0.006	0.1334	protein_coding
ENSG00000196353.11	CPNE4	chr3:131533554-132285410	8.14116	11.4428	19.4583	0.49113	1.25708	0.765947	0.3807	0.0204	0.18805	protein_coding
ENSG00000196475.5	GK2	chr4:79406351-79408293	4.52349	5.42684	11.3036	0.262677	1.32127	1.05859	1	0.031	0.06255	protein_coding
ENSG00000196482.16	ESRRG	chr1:216503245-217137755	10.1393	12.7942	22.7243	0.335531	1.16428	0.82875	0.44125	0.03365	0.1162	protein_coding
ENSG00000196505.10	GDAP2	chr1:117863484-117929630	7.51064	7.70295	18.6317	0.0364753	1.31075	1.27427	0.94945	0.04705	0.0185	protein_coding
ENSG00000196511.13	TPK1	chr7:144451940-144836395	13.1928	24.1476	33.8952	0.872131	1.36134	0.489204	0.11315	0.02475	0.4636	protein_coding
ENSG00000196646.11	ZNF136	chr19:12163063-12189881	9.69216	24.5088	26.2085	1.33841	1.43514	0.0967353	0.03465	0.0345	0.88985	protein_coding
ENSG00000196946.9	ZNF705A	chr12:8123631-8221115	2.63341	5.38443	27.0247	1.03186	3.35927	2.32741	1	0.00465	0.0305	protein_coding
ENSG00000197057.8	DTHD1	chr4:36281621-36392410	6.03907	13.9391	19.7594	1.20674	1.71014	0.503404	0.0524	0.01835	0.4397	protein_coding
ENSG00000197170.9	PSMD12	chr17:67337915-67366627	2.95965	7.09716	16.6455	1.26182	2.49163	1.22982	1	0.0029	0.105	protein_coding
ENSG00000197275.13	RAD54B	chr8:94371959-94475109	4.50464	8.26115	14.8462	0.87493	1.72061	0.84568	0.27255	0.0369	0.26555	protein_coding
ENSG00000197475.11	ADAM3A	chr8:39451044-39522852	0.448213	0.481969	8.08183	0.104754	4.17243	4.06767	1	0.00175	0.20595	transcribed_unitary_pseudogene
ENSG00000197614.10	MFAP5	chr12:8634366-8662888	7.72847	20.8167	22.2951	1.42948	1.52847	0.0989858	0.01815	0.01775	0.8646	protein_coding
ENSG00000197808.11	ZNF461	chr19:36637191-36666853	9.08691	11.6787	21.171	0.362016	1.22023	0.858213	0.5188	0.04505	0.0998	protein_coding
ENSG00000197870.12	PRB3	chr12:11265923-11269805	3.54718	7.58774	14.1664	1.097	1.99773	0.900735	1	0.0233	0.3115	protein_coding
ENSG00000197980.11	LEKR1	chr3:156825480-157046129	12.1829	12.3261	25.7507	0.0168549	1.07975	1.0629	0.97125	0.0435	0.0566	protein_coding
ENSG00000198000.11	NOL8	chr9:92297357-92670265	14.1295	31.1245	36.4055	1.13934	1.36545	0.226108	0.03325	0.01825	0.69435	protein_coding
ENSG00000198015.12	MRPL42	chr12:93467487-93516213	6.37135	11.1796	13.3743	0.811196	1.06979	0.258593	0.0816	0.03485	0.54925	protein_coding
ENSG00000198040.10	ZNF84	chr12:133037291-133063304	9.71942	17.8941	22.7811	0.880544	1.22889	0.34835	0.0581	0.0371	0.539	protein_coding
ENSG00000198060.9	MARCH5	chr10:92291162-92353964	7.44551	7.82752	20.2598	0.0721838	1.44417	1.37199	0.91035	0.0515	0.0235	protein_coding
ENSG00000198342.9	ZNF442	chr19:12345948-12365905	7.44431	7.99561	18.0863	0.103071	1.28069	1.17762	0.83955	0.0365	0.05115	protein_coding
ENSG00000198382.8	UVRAG	chr11:75803430-76143195	14.9288	27.8074	36.8526	0.897374	1.30367	0.406299	0.1767	0.02895	0.5067	protein_coding
ENSG00000198398.2	TMEM207	chr3:190428654-190449876	2.86475	5.06589	13.5606	0.822403	2.24293	1.42053	1	0.0224	0.0451	protein_coding
ENSG00000198612.10	COPS8	chr2:237059433-237100466	4.25635	7.3249	14.4036	0.783191	1.75874	0.975544	0.31115	0.0251	0.2334	protein_coding
ENSG00000198860.11	TSEN15	chr1:184051676-184074212	5.75442	9.59185	38.6952	0.73714	2.74941	2.01227	0.4429	0.0098	0.0108	protein_coding
ENSG00000198862.13	LTN1	chr21:28928143-28992956	3.30394	3.8967	14.2057	0.238065	2.10422	1.86615	1	0.0468	0.07275	protein_coding
ENSG00000198939.7	ZFP2	chr5:178895893-178933212	5.92106	7.2972	13.4696	0.301486	1.18578	0.884298	0.6315	0.03485	0.1157	protein_coding
ENSG00000203801.8	LINC00222	chr6:108751653-108769942	9.92328	18.9665	22.6546	0.934565	1.19092	0.256351	0.0447	0.0128	0.5305	lincRNA
ENSG00000203965.12	EFCAB7	chr1:63440769-63660245	3.32296	4.07797	18.542	0.295381	2.48026	2.18488	1	0.0114	0.00985	protein_coding
ENSG00000204547.7	DEFB122	chr20:31421435-31429180	0	1.07118	15.6554	inf	inf	3.86938	1	5e-05	0.2243	transcribed_unprocessed_pseudogene
ENSG00000204818.4	ADGRF5P2	chr9:42795391-42800672	5.18835	13.4991	16.0894	1.37951	1.63277	0.253252	0.03255	0.01365	0.5897	unprocessed_pseudogene
ENSG00000205221.12	VIT	chr2:36696689-36814792	4.10453	7.62801	11.4478	0.89409	1.47978	0.585692	0.21555	0.046	0.4311	protein_coding
ENSG00000205562.2	RP11-497E19.1	chr14:85524431-85529988	5.41231	7.09772	11.1073	0.39111	1.03719	0.646078	1	0.04485	0.17965	lincRNA
ENSG00000205853.10	RFPL3S	chr22:32354884-32385631	2.43147	10.3038	41.2691	2.08328	4.08516	2.00189	0.0557	0.00715	0.00675	protein_coding
ENSG00000206104.2	KRTAP20-3	chr21:30642863-30643136	0	9.55103	13.0043	inf	inf	0.445265	1	0.02365	0.75365	protein_coding
ENSG00000206144.5	RP11-400K9.2	chr8:53537059-53540300	4.85457	5.22722	12.053	0.106701	1.31197	1.20527	1	0.02095	0.0378	processed_pseudogene
ENSG00000211652.2	IGLV7-43	chr22:22395017-22395489	0	1.84624	11.217	inf	inf	2.60302	1	0.01065	0.30465	IG_V_gene
ENSG00000211655.3	IGLV1-36	chr22:22431957-22432465	0	3.51542	12.2635	inf	inf	1.80261	1	0.00145	0.29455	IG_V_gene
ENSG00000211715.1	TRBV5-3	chr7:142389201-142389668	0	15.2198	15.8487	inf	inf	0.0584217	0.05235	0.002	0.8873	TR_V_gene
ENSG00000213739.3	AC007679.1	chr2:205949090-205950145	0	8.7524	9.24329	inf	inf	0.078727	0.007	0.00235	0.9231	processed_pseudogene
ENSG00000213781.3	PSMC1P2	chr7:27461765-27462969	5.91672	6.89306	18.0803	0.220347	1.61155	1.3912	1	0.02435	0.044	processed_pseudogene
ENSG00000214376.5	VSTM5	chr11:93818231-93850531	11.5784	15.073	24.1297	0.380534	1.05937	0.678841	0.42395	0.04735	0.1629	protein_coding
ENSG00000214381.4	LINC00488	chr3:109178164-109185257	3.48935	6.09452	9.43082	0.804556	1.43443	0.629871	1	0.0184	0.2131	lincRNA
ENSG00000214434.2	NIFKP1	chr10:30380173-30381062	4.71949	8.75316	17.3459	0.891172	1.87789	0.986716	0.3259	0.0447	0.15905	processed_pseudogene
ENSG00000214561.3	RBBP4P4	chr6:58119740-58121029	4.75397	5.39264	14.2141	0.181859	1.58012	1.39826	1	0.03185	0.0454	processed_pseudogene
ENSG00000215054.3	HNRNPCP10	chrX:144840776-144841660	4.34536	12.9722	15.5309	1.57788	1.8376	0.259721	0.094	0.0499	0.6771	processed_pseudogene
ENSG00000215114.7	UBXN2B	chr8:58411263-58451501	3.34752	5.73544	9.51238	0.776809	1.50671	0.729902	1	0.02055	0.1562	protein_coding
ENSG00000215277.8	RNF212B	chr14:23185315-23326185	0.385295	3.88358	11.2943	3.33335	4.87349	1.54014	1	0.0023	0.17515	protein_coding
ENSG00000215372.6	ZNF705G	chr8:7355516-7385558	3.51812	9.47829	9.5144	1.42982	1.43531	0.00548611	0.00995	0.0098	0.987	protein_coding
ENSG00000215417.11	MIR17HG	chr13:91347819-91354579	1.45857	5.02708	11.256	1.78517	2.94807	1.1629	1	0.0301	0.238	processed_transcript
ENSG00000215805.3	RP11-438O11.1	chr1:239972786-239974245	5.35905	8.38943	15.8269	0.646597	1.56233	0.915731	0.32835	0.0195	0.10095	processed_pseudogene
ENSG00000215899.3	RP11-439L8.2	chr1:31487588-31488930	6.80794	13.8253	18.6125	1.02202	1.45098	0.428963	0.1041	0.024	0.39065	processed_pseudogene
ENSG00000216523.1	RP3-435K13.1	chr6:84966396-84966625	0	8.6084	26.7613	inf	inf	1.63633	1	0.01735	0.39295	processed_pseudogene
ENSG00000216904.2	SOCS5P5	chr6:113222165-113224072	4.48614	7.72984	12.7735	0.784964	1.50961	0.724641	0.26395	0.0343	0.19685	processed_pseudogene
ENSG00000217414.2	RP11-528A10.2	chr6:18363416-18365423	5.54743	7.5433	12.069	0.443376	1.12142	0.678044	0.4479	0.04815	0.1762	processed_pseudogene
ENSG00000217805.2	RP11-191A15.2	chr6:25181358-25181745	0	1.82331	29.7441	inf	inf	4.02798	1	5e-05	0.25225	processed_pseudogene
ENSG00000219702.1	RP5-991C6.2	chr6:81764210-81764503	0	3.87926	16.3806	inf	inf	2.07813	1	0.0071	0.31865	processed_pseudogene
ENSG00000219806.1	ATP5F1P6	chr6:139614437-139615204	0	6.91169	12.2018	inf	inf	0.819985	0.00055	5e-05	0.3342	processed_pseudogene
ENSG00000222950.1	RN7SKP262	chr12:25779286-25779569	0	8.58351	23.846	inf	inf	1.47411	1	0.002	0.37455	misc_RNA
ENSG00000223529.1	EEF1A1P8	chr3:184026368-184027756	5.2606	11.5923	12.7812	1.13987	1.28072	0.140852	0.07935	0.05	0.79255	processed_pseudogene
ENSG00000223559.1	RP11-700P18.1	chr7:56288229-56291425	3.65347	8.31565	9.57137	1.18656	1.38946	0.202898	0.0393	0.0166	0.66135	processed_pseudogene
ENSG00000223640.1	RPL30P3	chr2:9081394-9081727	0	2.69905	14.4851	inf	inf	2.42405	1	0.01025	0.3136	processed_pseudogene
ENSG00000223668.1	EEF1A1P24	chr3:39358544-39359922	4.63204	9.34144	14.8894	1.012	1.68457	0.67257	0.1482	0.0225	0.22405	processed_pseudogene
ENSG00000223727.6	AC026188.1	chr3:3250686-3627296	0	0.57938	8.65769	inf	inf	3.9014	1	5e-05	0.2495	lincRNA
ENSG00000223880.1	LINC01078	chr13:75250479-75252012	0	7.43438	7.91312	inf	inf	0.0900354	1	0.0208	0.86235	lincRNA
ENSG00000224329.2	LINC00297	chr13:29872612-29888405	7.24299	15.4294	21.4181	1.09102	1.56417	0.473151	0.12785	0.03355	0.407	lincRNA
ENSG00000224752.1	VN1R21P	chr3:14089106-14089871	8.67441	14.1955	26.1929	0.710598	1.59434	0.883739	0.3624	0.04015	0.1598	unitary_pseudogene
ENSG00000224934.2	RP11-441O15.3	chr10:99431190-99438117	3.46468	7.25935	8.37253	1.06712	1.27294	0.205823	0.05785	0.0236	0.66855	lincRNA
ENSG00000225036.1	CDK4PS	chr1:105433993-105434821	4.38131	11.8132	21.5876	1.43096	2.30077	0.869804	0.14935	0.04665	0.1721	processed_pseudogene
ENSG00000225072.1	OR7E116P	chr9:90232184-90233141	8.23998	16.3456	24.0508	0.988193	1.54537	0.557179	0.1429	0.022	0.3006	unprocessed_pseudogene
ENSG00000225156.2	AC012354.6	chr2:44954663-44968762	6.74672	11.756	18.2224	0.801142	1.43346	0.632315	0.0925	0.00385	0.1188	lincRNA
ENSG00000225282.1	AP000350.6	chr22:23926899-23929574	2.27738	4.18712	8.25371	0.878584	1.85767	0.979086	1	0.04355	0.1293	processed_pseudogene
ENSG00000225564.6	LINC01492	chr9:103140522-103325034	4.85429	6.49926	23.1538	0.421014	2.25391	1.8329	1	0.01075	0.00535	lincRNA
ENSG00000225787.1	LSM3P3	chr2:85102388-85102694	0	27.5165	29.8712	inf	inf	0.118458	0.05235	0.0002	0.87375	processed_pseudogene
ENSG00000225801.1	RABEPKP1	chr13:71296209-71297235	2.31538	7.52425	15.7316	1.7003	2.76434	1.06404	0.12275	0.03505	0.1218	processed_pseudogene
ENSG00000225980.3	OR7E19P	chr19:9265439-9266283	9.2997	12.8179	24.9747	0.462907	1.42521	0.962302	0.50735	0.0334	0.1167	transcribed_unprocessed_pseudogene
ENSG00000226383.6	AC093375.1	chr2:156011529-156254950	4.94488	7.46043	12.5996	0.593325	1.34937	0.756044	0.3963	0.04045	0.2106	lincRNA
ENSG00000226435.10	ANKRD18DP	chr3:198053521-198080720	4.08739	6.2731	10.8348	0.617999	1.40642	0.788425	1	0.02375	0.13515	transcribed_unprocessed_pseudogene
ENSG00000226469.1	ADAM1B	chr12:111927017-111929017	5.43975	9.20514	12.541	0.758899	1.20503	0.446136	0.1877	0.0328	0.36035	unitary_pseudogene
ENSG00000226527.1	AP000289.6	chr21:33111698-33123703	3.05295	8.19674	11.319	1.42485	1.89046	0.465617	0.09915	0.0406	0.42405	lincRNA
ENSG00000226783.1	TLK1P1	chr9:122685932-122688372	5.08513	7.02311	10.8145	0.465824	1.08861	0.622788	1	0.04495	0.20635	processed_pseudogene
ENSG00000227124.8	ZNF717	chr3:75709642-75785583	12.0933	12.4937	25.5829	0.0469861	1.08097	1.03398	0.94155	0.02875	0.0746	protein_coding
ENSG00000227265.2	AC073464.4	chr2:94734654-94735844	4.39752	6.78418	13.8075	0.625484	1.65069	1.02521	1	0.0432	0.12625	processed_pseudogene
ENSG00000227678.7	RP11-73O6.3	chr6:130013698-130365425	8.67125	29.245	41.635	1.75388	2.26348	0.509606	0.09955	0.0457	0.49335	antisense
ENSG00000228014.1	ZNF680P1	chr7:64469184-64470653	1.91111	4.66771	9.88617	1.2883	2.371	1.0827	1	0.03955	0.1095	processed_pseudogene
ENSG00000228065.10	LINC01515	chr10:65570337-65768835	44.6093	61.1358	97.482	0.454671	1.12779	0.67312	0.3298	0.01065	0.10135	lincRNA
ENSG00000228189.4	RP13-60M5.2	chr9:88627188-88652160	2.43229	3.03657	16.6944	0.320125	2.77897	2.45885	1	0.0259	0.01635	lincRNA
ENSG00000228303.1	RP11-10F11.2	chr7:56638942-56650696	1.72096	6.07122	11.9526	1.81877	2.79603	0.977262	1	0.03025	0.10295	unprocessed_pseudogene
ENSG00000228309.6	LINC01350	chr1:185558371-185628527	0	8.51253	8.72578	inf	inf	0.0356968	0.00125	1	0.91365	lincRNA
ENSG00000228392.1	RP11-343J18.1	chr9:126270120-126275918	7.10015	9.37442	15.4054	0.400879	1.11751	0.716634	0.44195	0.02655	0.12975	lincRNA
ENSG00000228480.1	AC130464.1	chr16:26354795-26358355	2.29591	5.83802	8.26217	1.34641	1.84745	0.501042	1	0.04865	0.44665	unprocessed_pseudogene
ENSG00000228527.1	RP11-179B15.5	chr10:58304552-58305621	0	5.63026	17.3067	inf	inf	1.62006	1	0.002	0.317	lincRNA
ENSG00000228600.1	POLR2CP1	chr21:14757587-14758352	4.37528	6.93822	27.1961	0.66519	2.63595	1.97076	0.54605	0.0301	0.0369	processed_pseudogene
ENSG00000228611.2	HNF4GP1	chr13:55999199-56000448	4.89171	7.51013	18.2948	0.6185	1.90302	1.28452	0.4114	0.01255	0.04635	processed_pseudogene
ENSG00000228624.7	RP3-399L15.3	chr6:113933027-114471705	15.7655	31.0781	53.1014	0.97913	1.75198	0.772851	0.1572	0.00615	0.2319	antisense
ENSG00000228766.3	RPL7L1P8	chr3:182610673-182611414	7.45768	17.5987	22.3971	1.23867	1.58652	0.347844	0.12045	0.0437	0.561	processed_pseudogene
ENSG00000228956.8	SATB1-AS1	chr3:17157161-18920401	43.4581	67.383	87.8875	0.632758	1.01603	0.383273	0.09745	0.0127	0.3632	processed_transcript
ENSG00000229028.2	KRT223P	chr17:40717234-40721932	4.90106	6.18546	22.2417	0.335788	2.1821	1.84631	1	0.01465	0.01615	transcribed_unprocessed_pseudogene
ENSG00000229079.1	CR848007.5	chr9:42959279-42960066	3.25904	7.3816	16.788	1.17949	2.36491	1.18543	1	0.0483	0.17875	processed_pseudogene
ENSG00000229140.8	CCDC26	chr8:129351690-129683679	2.94444	4.91414	10.9685	0.738944	1.8973	1.15836	1	0.02055	0.07375	lincRNA
ENSG00000229254.1	OR8C1P	chr11:124376876-124377801	6.77811	7.76454	22.0908	0.196019	1.70449	1.50847	0.81415	0.03545	0.048	unprocessed_pseudogene
ENSG00000229437.1	LINC00366	chr13:38576639-38578994	0	1.40268	10.2508	inf	inf	2.86948	1	0.00175	0.2689	lincRNA
ENSG00000229769.2	TRBV10-2	chr7:142424964-142425465	0	3.47371	13.7938	inf	inf	1.98947	1	0.00165	0.2893	TR_V_gene
ENSG00000229781.1	AC013444.1	chr2:142854094-142855998	3.37507	8.72	11.9555	1.36941	1.82468	0.45527	0.0509	0.0155	0.3761	processed_pseudogene
ENSG00000229981.7	LINC01435	chr10:107694972-108197849	16.134	33.8519	37.7671	1.06913	1.22702	0.157893	0.0413	0.02275	0.7392	lincRNA
ENSG00000230014.1	LINC00709	chr10:9275832-9287057	0	1.09137	11.695	inf	inf	3.42168	1	0.00055	0.25585	lincRNA
ENSG00000230318.2	XRCC6P3	chr1:220313944-220315565	5.37101	7.52596	14.0756	0.486683	1.38993	0.903251	0.4411	0.0246	0.10505	processed_pseudogene
ENSG00000230524.8	COL6A4P1	chr3:15151832-15205959	7.40887	12.249	20.9409	0.725341	1.499	0.773657	0.1902	0.00435	0.11925	unitary_pseudogene
ENSG00000230584.1	CCT5P2	chr13:78908918-78910542	4.94486	6.81671	13.0703	0.463147	1.40229	0.939146	1	0.0325	0.10505	processed_pseudogene
ENSG00000230657.6	PRB4	chr12:11307082-11310435	2.76504	6.57646	11.6369	1.25001	2.07334	0.823327	1	0.03235	0.24385	protein_coding
ENSG00000230768.7	RP11-251P6.1	chr1:105587574-105618958	3.77175	13.628	20.9741	1.85327	2.4753	0.622029	0.0075	0.0007	0.26935	lincRNA
ENSG00000230787.1	PSAT1P3	chr1:79054944-79056055	5.68363	11.262	15.3703	0.986579	1.43526	0.448677	0.1769	0.049	0.45245	processed_pseudogene
ENSG00000230960.1	RP5-1086L22.1	chr6:170254333-170262569	7.92493	10.4525	20.6529	0.399377	1.38187	0.982496	0.5014	0.018	0.0659	antisense
ENSG00000231205.11	ZNF826P	chr19:20340268-20424969	9.16251	22.8191	24.7538	1.31643	1.43383	0.117406	0.0746	0.0473	0.8355	transcribed_unprocessed_pseudogene
ENSG00000231443.2	AC024937.6	chr3:195937242-195938739	2.85032	6.33765	12.9216	1.15282	2.18059	1.02777	1	0.02775	0.1275	processed_pseudogene
ENSG00000231491.2	JKAMPP1	chr9:12287319-12288238	2.63968	8.67571	14.7658	1.71662	2.48383	0.767209	0.11825	0.0451	0.2561	processed_pseudogene
ENSG00000231738.10	TSPAN19	chr12:85014310-85036277	2.3845	3.34501	7.43439	0.488325	1.64053	1.1522	1	0.0281	0.0948	protein_coding
ENSG00000231966.1	RP11-12M5.4	chr1:179829608-179836124	0	11.0377	13.1294	inf	inf	0.250359	1	0.01065	0.84145	lincRNA
ENSG00000232040.2	ZBED9	chr6:28571629-28616212	4.7856	6.06664	23.3792	0.342198	2.28845	1.94626	1	0.03675	0.0703	protein_coding
ENSG00000232109.1	AL022344.2	chr10:42660727-42661776	5.1463	11.2602	15.7475	1.12963	1.61352	0.483888	0.1489	0.0408	0.41715	processed_pseudogene
ENSG00000232119.7	MCTS1	chrX:120594009-120621074	7.6142	19.8567	21.0577	1.38286	1.46759	0.0847232	0.05365	0.04995	0.8855	protein_coding
ENSG00000232161.1	RP11-548K12.7	chr7:57770965-57771173	0	26.0236	29.9685	inf	inf	0.20363	1	0.0263	0.82365	unprocessed_pseudogene
ENSG00000232389.1	RP11-134K13.2	chr6:70608233-70609334	4.79883	7.74991	17.8349	0.691498	1.89395	1.20245	0.4011	0.0216	0.07645	processed_pseudogene
ENSG00000232447.1	MTND5P3	chr13:84521724-84523915	4.92519	6.70078	11.3103	0.444151	1.19939	0.755238	1	0.0463	0.17445	processed_pseudogene
ENSG00000232458.1	LINC01450	chr7:40964666-40979939	4.96124	6.79027	11.7694	0.452768	1.24627	0.7935	1	0.011	0.0703	lincRNA
ENSG00000232486.1	RP11-18B3.2	chr9:105694543-105776612	2.66404	7.98941	9.53987	1.58447	1.84035	0.255882	0.0359	0.02535	0.6884	processed_pseudogene
ENSG00000232576.2	RP11-137D19.1	chrX:88908402-88908763	0	12.1094	12.4797	inf	inf	0.0434657	0.05235	0.00555	0.88455	processed_pseudogene
ENSG00000232590.1	RP11-128I7.1	chr9:73573614-73579498	0	5.12417	8.4225	inf	inf	0.71693	1	0.00025	0.5519	lincRNA
ENSG00000232715.1	LINC01022	chr7:158590628-158591120	0	1.74722	12.2359	inf	inf	2.80799	1	0.001	0.26145	antisense
ENSG00000232728.1	PHB2P1	chr10:109528118-109529008	5.88547	11.1033	18.1595	0.915752	1.62549	0.709741	0.2535	0.04445	0.26595	processed_pseudogene
ENSG00000232855.6	AF131217.1	chr21:28439345-28674848	4.40652	6.96932	20.6198	0.661377	2.22632	1.56494	1	0.01675	0.1003	lincRNA
ENSG00000232905.2	RP11-534I8.1	chr9:113850686-113851632	5.81768	21.5372	23.614	1.88832	2.02112	0.132807	0.02385	0.01815	0.7916	processed_pseudogene
ENSG00000232950.1	ZNF519P1	chr10:80297719-80299655	2.47441	2.7472	9.96846	0.150876	2.01028	1.85941	1	0.0321	0.05955	processed_pseudogene
ENSG00000233184.6	RP11-421L21.3	chr1:100989622-101087268	6.05104	7.72262	18.2099	0.351908	1.58947	1.23756	0.64855	0.0288	0.1144	antisense
ENSG00000233570.1	LINC00690	chr3:16536319-16541373	2.54901	3.66837	9.51477	0.525205	1.90023	1.37503	1	0.04555	0.096	lincRNA
ENSG00000233720.1	LL22NC03-30E12.11	chr22:22157381-22157631	0	18.8935	20.2936	inf	inf	0.103137	1	0.016	0.87385	unprocessed_pseudogene
ENSG00000233725.7	LINC00284	chr13:43823908-44030461	9.37936	18.3485	32.8607	0.968104	1.8088	0.840696	0.08235	0.00155	0.1366	lincRNA
ENSG00000233821.1	ENOX1-AS1	chr13:43213517-43786908	3.67198	5.87265	7.95694	0.677454	1.11566	0.438202	1	0.04295	0.352	lincRNA
ENSG00000233971.1	RPS20P10	chr2:71984181-71984434	0	6.0555	23.634	inf	inf	1.96454	1	0.0071	0.3391	processed_pseudogene
ENSG00000234277.2	CTD-2090I13.1	chr1:227393590-227431035	9.46816	13.126	26.7584	0.471273	1.49884	1.02756	0.47015	0.0236	0.15605	lincRNA
ENSG00000234352.9	AC009264.1	chr7:136685558-137182107	5.49366	9.98541	25.216	0.862053	2.1985	1.33645	0.3972	0.01635	0.1533	antisense
ENSG00000234389.1	AC007278.3	chr2:102418688-102452565	9.85008	18.9577	23.3012	0.944578	1.2422	0.297621	0.1114	0.03705	0.55895	sense_intronic
ENSG00000234545.7	FAM133B	chr7:92560792-92590394	11.5232	30.976	32.9112	1.42661	1.51404	0.0874274	0.0636	0.02685	0.9034	protein_coding
ENSG00000234586.2	RP11-382H24.2	chr9:13021693-13022892	2.97319	4.80588	14.1727	0.692789	2.25303	1.56024	1	0.0259	0.05095	processed_pseudogene
ENSG00000234767.1	LINC01052	chr13:65866173-65878219	0	1.0832	12.7301	inf	inf	3.55487	1	0.0003	0.25395	lincRNA
ENSG00000234810.2	RP11-90C4.1	chr1:55581036-55868248	8.31128	9.39327	26.6634	0.176556	1.68172	1.50516	0.72575	0.0085	0.00905	lincRNA
ENSG00000234948.1	LINC01524	chr20:52210644-52650431	4.77156	7.60131	10.6416	0.671788	1.15719	0.485398	0.1608	0.01565	0.23965	lincRNA
ENSG00000235142.7	RP1-60O19.1	chr6:106717451-106787541	22.8688	28.4545	62.7544	0.315277	1.45634	1.14106	0.5442	0.00795	0.01225	lincRNA
ENSG00000235150.1	RCBTB2P1	chr10:88785599-88787061	6.20856	13.7669	15.8098	1.14887	1.34849	0.199619	0.05595	0.02535	0.6956	processed_pseudogene
ENSG00000235205.1	TATDN2P3	chr13:23180951-23325165	7.116	10.5037	14.6581	0.561756	1.04256	0.480802	0.2627	0.0339	0.27535	processed_pseudogene
ENSG00000235244.3	DANT2	chrX:115917270-115969089	3.01876	5.48791	8.40556	0.862301	1.47739	0.615086	1	0.0411	0.2927	lincRNA
ENSG00000235497.5	AC012506.4	chr2:23375228-23381299	0	0.926991	7.39888	inf	inf	2.99668	1	0.0013	0.23275	lincRNA
ENSG00000235524.1	MTCO1P23	chr10:69591405-69592931	5.3574	6.31148	13.8167	0.236447	1.3668	1.13036	1	0.0369	0.0565	processed_pseudogene
ENSG00000235532.1	LINC00402	chr13:74231456-74259976	5.51199	8.97261	11.229	0.702956	1.02658	0.323627	0.13855	0.02785	0.43285	lincRNA
ENSG00000235595.1	GAPDHP23	chr1:119462028-119463021	8.05352	17.6131	23.0224	1.12896	1.51535	0.386387	0.09545	0.0267	0.4681	processed_pseudogene
ENSG00000236051.7	MYCBP2-AS1	chr13:76990659-77327050	3.42544	13.2122	26.4103	1.94751	2.94674	0.999234	0.04185	0.00965	0.3247	processed_transcript
ENSG00000236107.7	AC010127.3	chr2:165957398-166375993	6.25325	11.3558	23.4878	0.860749	1.90923	1.04848	0.3151	0.01735	0.20205	antisense
ENSG00000236108.1	RP11-383G10.1	chr1:205134645-205134950	0	3.45727	10.0074	inf	inf	1.53337	1	0.03415	0.47085	processed_pseudogene
ENSG00000236401.1	SLC4A1APP2	chr1:187706560-187708898	4.85988	8.30435	15.1635	0.772946	1.64161	0.868665	0.2812	0.02515	0.14465	unprocessed_pseudogene
ENSG00000236494.1	RP11-89N17.4	chr7:33793167-33803156	8.25611	14.1873	19.7988	0.781061	1.26188	0.48082	0.19725	0.0339	0.35745	lincRNA
ENSG00000236596.1	AC092568.1	chr2:103494240-103495842	4.4755	7.82486	13.0649	0.806015	1.54557	0.739559	0.3164	0.04965	0.22615	processed_pseudogene
ENSG00000236608.1	EIF4A1P6	chr13:60636887-60638097	5.44827	11.5131	17.2549	1.07941	1.66313	0.583725	0.1281	0.0223	0.30685	processed_pseudogene
ENSG00000236692.1	RP11-1217F2.9	chr7:57187891-57190140	6.05949	9.98091	12.7777	0.719975	1.07636	0.356386	0.1835	0.0442	0.4525	unprocessed_pseudogene
ENSG00000236699.8	ARHGEF38	chr4:105552619-106022478	6.00882	7.59771	19.4631	0.338483	1.69559	1.35711	0.68745	0.0411	0.06725	protein_coding
ENSG00000236736.1	UQCRC2P1	chr3:46310590-46311922	3.58478	5.96173	13.9695	0.733847	1.96233	1.22848	1	0.0215	0.0609	processed_pseudogene
ENSG00000236760.1	AC019118.3	chr2:3131580-3145780	8.49341	16.7916	26.0705	0.983327	1.618	0.634677	0.24645	0.0484	0.39085	lincRNA
ENSG00000236832.1	AC073465.2	chr2:173477995-173478400	12.0093	28.516	55.3999	1.24762	2.20573	0.958112	0.26545	0.0482	0.21955	processed_pseudogene
ENSG00000236922.9	LINC01378	chr4:117406165-117691188	7.54239	12.777	26.3074	0.760459	1.80237	1.04192	0.34765	0.03985	0.13245	lincRNA
ENSG00000236991.6	EDRF1-AS1	chr10:125683228-125764143	4.7039	20.986	24.6178	2.1575	2.38777	0.230273	0.0032	0.00295	0.7586	antisense
ENSG00000237031.7	AC008067.2	chr2:79157002-80648861	9.2656	14.9638	35.7601	0.691518	1.94839	1.25687	0.4404	0.02605	0.1537	antisense
ENSG00000237077.1	AC105399.2	chr2:77788381-77793087	0	11.3687	72.0628	inf	inf	2.66419	1	0.0004	0.2669	transcribed_processed_pseudogene
ENSG00000237435.9	RP11-147C23.1	chr1:95937900-96022880	2.52977	4.92013	19.1099	0.95969	2.91724	1.95755	1	0.0004	0.0031	lincRNA
ENSG00000237440.8	ZNF737	chr19:20535824-20661596	5.08847	10.8014	29.4145	1.08591	2.53122	1.44531	0.16785	0.01355	0.07295	protein_coding
ENSG00000237442.3	HNRNPA1P57	chr2:41143779-41157555	3.93991	8.57403	13.4032	1.12181	1.76634	0.644534	0.19665	0.04955	0.347	transcribed_processed_pseudogene
ENSG00000237614.1	AC073257.2	chr2:120542908-120544326	0	0.967312	7.72378	inf	inf	2.99726	1	0.0034	0.27115	lincRNA
ENSG00000237746.1	ZNF101P1	chr10:28338553-28340942	3.40529	5.71474	9.17751	0.746913	1.43033	0.683414	1	0.04795	0.2628	processed_pseudogene
ENSG00000237842.2	RP11-110J1.2	chr1:157059231-157060762	2.47589	6.58187	10.2035	1.41055	2.04305	0.632498	1	0.0313	0.29105	processed_pseudogene
ENSG00000237910.1	MTCO1P18	chr2:131382642-131384061	3.54551	4.53567	16.1125	0.355324	2.18412	1.8288	1	0.01185	0.02165	unprocessed_pseudogene
ENSG00000238181.2	AHCYP2	chr9:120720672-120721972	8.64988	17.334	19.5974	1.00285	1.17991	0.17706	0.075	0.0375	0.70805	processed_pseudogene
ENSG00000238201.1	AC114752.3	chr2:64338066-64341647	0	8.01168	11.7216	inf	inf	0.548998	1	0.0016	0.6855	lincRNA
ENSG00000239661.1	RP11-78O22.1	chr3:147844122-147846657	0	1.0955	9.54069	inf	inf	3.12251	1	0.0006	0.2584	lincRNA
ENSG00000239900.12	ADSL	chr22:40346499-40636702	23.113	29.2079	72.6454	0.337653	1.65217	1.31451	0.5802	0.0129	0.04255	protein_coding
ENSG00000240048.1	DDX50P2	chr3:154337671-154429715	2.57304	6.1201	10.9955	1.25008	2.09537	0.845285	1	0.04	0.23215	processed_pseudogene
ENSG00000240103.2	RP11-846F4.6	chr17:22527323-22529570	5.26052	10.7614	11.991	1.03259	1.18868	0.156089	0.0555	0.02745	0.72885	unprocessed_pseudogene
ENSG00000240354.1	RP11-774I5.1	chr3:161816908-161821908	0	6.07018	10.886	inf	inf	0.842665	1	0.00065	0.51555	lincRNA
ENSG00000240497.2	RP11-185E8.1	chr3:171468083-171469633	0	8.6084	21.2857	inf	inf	1.30607	1	0.03415	0.49795	lincRNA
ENSG00000240601.1	RPL9P15	chr3:154676587-154677119	0	3.02882	14.3577	inf	inf	2.245	1	5e-05	0.2061	processed_pseudogene
ENSG00000241293.1	PPATP1	chr3:87051191-87052738	5.71229	7.00969	13.5695	0.295281	1.24823	0.952947	1	0.0464	0.09985	processed_pseudogene
ENSG00000241478.1	HSPA8P9	chr3:137880294-137882237	5.28762	9.26831	12.1809	0.809687	1.20393	0.394243	0.1686	0.04015	0.4272	processed_pseudogene
ENSG00000241956.9	CTC-340A15.2	chr5:164296695-165171643	20.656	50.589	68.517	1.29226	1.7299	0.437638	0.03755	0.00405	0.4615	antisense
ENSG00000242365.1	NDUFA5P5	chr3:88601060-88601402	0	10.0323	13.7409	inf	inf	0.453816	1	0.01025	0.7729	processed_pseudogene
ENSG00000242525.1	OR7E100P	chr3:112524186-112525201	7.00325	8.37085	19.9699	0.25735	1.51173	1.25438	0.7386	0.03595	0.0576	unprocessed_pseudogene
ENSG00000243742.5	RPLP0P2	chr11:61615035-61639449	14.3839	23.6426	31.1664	0.716938	1.11554	0.398602	0.1688	0.04385	0.5082	transcribed_processed_pseudogene
ENSG00000246214.1	RP11-260E18.1	chr5:16473037-16629969	3.67789	4.51266	16.1342	0.295099	2.13317	1.83807	1	0.0453	0.17275	antisense
ENSG00000246363.2	RP11-13A1.1	chr12:89010680-89019679	3.17481	4.72972	7.26466	0.575085	1.19423	0.61914	1	0.0473	0.2281	lincRNA
ENSG00000247157.6	LINC01252	chr12:11541394-11590369	5.35258	5.46536	30.9737	0.0300825	2.53274	2.50266	1	0.0042	0.0045	lincRNA
ENSG00000248079.2	DPH6-AS1	chr15:35546194-35859001	1.91124	4.44692	20.2286	1.2183	3.40382	2.18552	1	0.00915	0.0331	lincRNA
ENSG00000248106.2	AC005609.2	chr5:140764109-140764821	0	3.47697	7.63856	inf	inf	1.13547	1	5e-05	0.3288	processed_pseudogene
ENSG00000248112.1	RP11-78C3.1	chr5:82919375-82921119	0	1.68083	7.17584	inf	inf	2.09397	1	0.0002	0.1995	lincRNA
ENSG00000248329.5	APELA	chr4:164877003-164898965	2.38723	11.7063	12.6704	2.29387	2.40805	0.114177	0.0129	0.00565	0.8814	protein_coding
ENSG00000248599.1	FLJ42969	chr8:101052053-101076251	4.48999	9.63855	11.7472	1.10211	1.38754	0.285434	0.0704	0.0228	0.5698	lincRNA
ENSG00000248837.5	RP11-412P11.1	chr4:22997550-23056862	6.66344	16.387	22.3006	1.29821	1.74274	0.444531	0.07565	0.0239	0.4515	lincRNA
ENSG00000249162.1	ADAM20P3	chr4:187746093-187748199	5.24258	10.0274	15.5459	0.935599	1.56819	0.63259	0.0991	0.00865	0.16175	processed_pseudogene
ENSG00000249183.1	SUMO2P4	chr5:69068924-69069200	0	4.62177	15.8256	inf	inf	1.77574	1	0.01735	0.3879	processed_pseudogene
ENSG00000249193.1	HSPD1P5	chr4:144845624-144847344	2.87355	6.04474	10.044	1.07284	1.80542	0.732579	1	0.03	0.21975	processed_pseudogene
ENSG00000249437.7	NAIP	chr5:70968482-71025114	1.24439	4.01466	11.2115	1.68984	3.17147	1.48162	1	0.0097	0.0965	protein_coding
ENSG00000249464.5	LINC01091	chr4:123650266-123930406	6.25237	10.2156	15.9527	0.708294	1.35133	0.643034	0.17735	0.01215	0.17705	lincRNA
ENSG00000249482.1	USP17L14P	chr4:9229640-9231233	5.38979	5.57091	14.3818	0.0476852	1.41594	1.36826	1	0.02675	0.0355	unprocessed_pseudogene
ENSG00000249873.6	RP11-983C2.2	chr12:126869489-126874690	2.39702	4.95604	11.5783	1.04795	2.27211	1.22417	1	0.03875	0.1026	lincRNA
ENSG00000249917.2	LINC00536	chr8:115950510-116325059	3.03011	4.39309	7.96706	0.535865	1.39468	0.858813	1	0.02365	0.11125	lincRNA
ENSG00000249990.1	MTCO2P24	chr5:98409674-98410100	0	2.93258	19.9622	inf	inf	2.76702	1	5e-05	0.20835	processed_pseudogene
ENSG00000250182.3	EEF1A1P13	chr5:14651940-14653329	3.88331	16.4055	17.6509	2.07882	2.18438	0.105559	0.01445	0.0114	0.82755	processed_pseudogene
ENSG00000250483.1	PPM1AP1	chr8:15806148-15807283	3.79146	5.47671	13.9864	0.530557	1.8832	1.35264	1	0.04065	0.0777	processed_pseudogene
ENSG00000250517.2	LDHAL6CP	chr12:63003552-63006902	4.12056	11.2572	11.5888	1.44994	1.49182	0.0418798	0.03275	0.02795	0.94135	transcribed_processed_pseudogene
ENSG00000250573.1	AC006499.5	chr4:10259444-10260138	3.87332	6.74063	22.4103	0.799313	2.53252	1.73321	1	0.04565	0.06075	processed_pseudogene
ENSG00000250584.2	LINC01511	chr5:1363581-1380067	7.08297	15.59	21.3456	1.1382	1.59151	0.453315	0.0453	0.0093	0.3925	lincRNA
ENSG00000250803.6	CTC-441N14.4	chr5:122128761-122183949	5.66964	12.8736	17.2474	1.18309	1.60505	0.421965	0.1254	0.0338	0.4722	protein_coding
ENSG00000250858.1	IGBP1P5	chr4:27585144-27586144	3.73279	12.8587	16.3694	1.78442	2.13268	0.348256	0.0545	0.0306	0.5576	processed_pseudogene
ENSG00000251141.5	RP11-53O19.1	chr5:44744899-44808777	4.65758	7.54948	20.1772	0.696797	2.11507	1.41828	1	0.02555	0.0959	antisense
ENSG00000251162.1	RP11-75A5.1	chr4:164597718-164597976	0	11.3712	22.4462	inf	inf	0.981088	1	0.0063	0.5899	processed_pseudogene
ENSG00000251206.1	CTD-2187J20.1	chr5:67268021-67270182	0	3.09884	11.2238	inf	inf	1.85676	1	0.00035	0.2519	lincRNA
ENSG00000251220.2	RFPL4AP3	chr4:23514939-23515284	0	2.44919	7.80711	inf	inf	1.67248	1	0.03105	0.4176	processed_pseudogene
ENSG00000251436.2	NUP58P1	chr4:125676717-125752793	5.15431	5.2157	13.5131	0.01708	1.39051	1.37343	1	0.03	0.0415	processed_pseudogene
ENSG00000251501.1	RP11-466J24.1	chr4:43586327-43588097	2.2274	4.04667	7.83274	0.861376	1.81416	0.952782	1	0.04385	0.1656	processed_pseudogene
ENSG00000251553.1	CTC-463N11.1	chr5:98679401-98681367	4.7967	8.67157	15.5978	0.854251	1.70123	0.846981	0.1794	0.00765	0.1053	processed_pseudogene
ENSG00000251596.1	HADHAP1	chr4:165361193-165498320	6.88256	10.7915	15.4422	0.648876	1.16586	0.516986	0.2843	0.02595	0.31785	processed_pseudogene
ENSG00000251655.6	PRB1	chr12:11351822-11501041	2.50906	6.1569	10.9567	1.29506	2.1266	0.831542	1	0.0486	0.32075	protein_coding
ENSG00000253555.1	RP11-16E18.1	chr8:63136222-63138084	4.73086	11.5756	12.6364	1.29091	1.41742	0.126508	0.06835	0.04645	0.8142	unprocessed_pseudogene
ENSG00000253782.1	RP11-350F16.2	chr8:46930839-46934446	0	1.25161	7.12151	inf	inf	2.5084	1	0.0072	0.29355	lincRNA
ENSG00000254178.1	RP11-299D14.2	chr8:25834128-25840135	0	1.12968	13.1048	inf	inf	3.53611	1	5e-05	0.2532	lincRNA
ENSG00000254334.1	RP11-24P4.1	chr8:21298205-21309449	7.95486	18.2684	19.5028	1.19944	1.29377	0.0943302	0.04045	0.04005	0.8633	lincRNA
ENSG00000254465.1	THAP12P4	chr11:23478067-23480430	2.78359	6.26845	8.27309	1.17116	1.57148	0.400317	1	0.0297	0.45525	processed_pseudogene
ENSG00000254811.5	RP11-680E19.1	chr11:106250018-106264905	3.46726	4.90039	16.3222	0.499103	2.23497	1.73587	1	0.01425	0.0205	transcribed_unprocessed_pseudogene
ENSG00000254825.1	OR9G2P	chr11:56751022-56751902	9.60733	12.0794	35.9225	0.330341	1.90268	1.57234	0.6391	0.00615	0.0172	unprocessed_pseudogene
ENSG00000254843.1	RP11-648O15.1	chr11:87037843-87324359	3.63176	11.308	11.4953	1.6386	1.6623	0.0236981	0.0673	0.04675	0.9766	processed_pseudogene
ENSG00000254954.1	SLC2A13P1	chr8:60141820-60142142	0	2.96458	15.6306	inf	inf	2.39847	1	0.00525	0.2948	processed_pseudogene
ENSG00000255243.1	CTD-2507G9.1	chr11:26189122-26208347	0	2.05855	15.1944	inf	inf	2.88384	1	5e-05	0.2056	lincRNA
ENSG00000255254.1	HIGD1AP5	chr11:18106582-18106841	0	5.61625	40.8908	inf	inf	2.8641	1	0.00025	0.2573	processed_pseudogene
ENSG00000255386.1	OR5BR1P	chr11:59332756-59334086	5.80557	14.5063	18.2221	1.32117	1.65018	0.32901	0.04785	0.01775	0.5179	unprocessed_pseudogene
ENSG00000255433.5	AP000479.1	chr11:56848477-56878078	4.98482	5.96685	12.3945	0.259428	1.31409	1.05466	1	0.01375	0.0552	lincRNA
ENSG00000255521.1	RP4-607I7.1	chr11:35132654-35138032	3.88153	11.5357	21.673	1.57141	2.4812	0.90979	0.17095	0.0148	0.3564	antisense
ENSG00000255540.1	RP11-313I2.5	chr11:89731016-89734782	4.46077	9.54198	9.90971	1.097	1.15155	0.0545549	0.02955	0.0223	0.8901	processed_pseudogene
ENSG00000255733.5	IFNG-AS1	chr12:67989444-68234686	4.28091	7.76186	15.0774	0.858484	1.81639	0.95791	0.291	0.02485	0.20315	antisense
ENSG00000255750.5	RP11-283G6.5	chr12:26120025-26833198	0	9.84702	12.4846	inf	inf	0.342387	0.07695	0.0328	0.86855	antisense
ENSG00000256597.2	FLJ37505	chr12:127881616-127898639	4.17731	5.51761	11.4248	0.40147	1.45152	1.05005	1	0.03085	0.066	lincRNA
ENSG00000256659.1	RP13-653N12.2	chr12:128118216-128121952	3.1707	7.39879	10.6886	1.22249	1.7532	0.530714	0.11095	0.03095	0.35085	lincRNA
ENSG00000256737.1	RBBP4P5	chr14:21563818-21565084	2.52366	6.07369	12.2971	1.26706	2.28473	1.01767	1	0.04355	0.13335	processed_pseudogene
ENSG00000256849.1	RP11-405A12.1	chr12:19775450-20009937	4.14397	11.0108	13.2707	1.40984	1.67916	0.269324	0.0611	0.0295	0.6105	processed_pseudogene
ENSG00000256995.6	RP11-114G22.1	chr12:22699858-23251499	18.062	19.8374	48.5995	0.135265	1.42798	1.29272	0.85715	0.0193	0.08165	lincRNA
ENSG00000257109.3	OR4F28P	chr15:101875963-101876901	5.90092	9.33157	19.8135	0.66118	1.74747	1.08629	0.4039	0.0319	0.09	unprocessed_pseudogene
ENSG00000257194.2	RP11-567C2.1	chr12:90107738-90112779	3.74911	7.5183	19.5469	1.00386	2.38232	1.37846	0.272	0.02275	0.0756	lincRNA
ENSG00000257907.2	EEF1A1P17	chr12:43659826-43661101	4.8017	13.8063	14.0842	1.52371	1.55246	0.0287557	0.0361	0.0336	0.96705	processed_pseudogene
ENSG00000257915.1	GLULP5	chr12:114080380-114113489	6.5717	8.06576	24.0981	0.295544	1.87458	1.57904	0.7027	0.0174	0.02195	processed_pseudogene
ENSG00000258038.5	CTD-2384A14.1	chr14:28830243-29028763	6.58833	22.0598	33.4286	1.74344	2.3431	0.599661	0.07425	0.02235	0.4614	lincRNA
ENSG00000258100.1	RP11-121E16.1	chr12:91362195-91368606	2.75614	5.72909	18.7083	1.05566	2.76296	1.7073	1	0.035	0.0544	lincRNA
ENSG00000258223.6	PRSS58	chr7:142252142-142258058	1.13488	3.2898	13.2531	1.53546	3.54572	2.01026	1	0.06195	0.04555	protein_coding
ENSG00000258526.5	RP11-111A21.1	chr14:39474839-39513780	2.15507	2.58834	15.0087	0.264294	2.8	2.5357	1	0.04435	0.25745	lincRNA
ENSG00000258584.1	FAM181A-AS1	chr14:93904729-93929608	5.56862	6.38646	16.2501	0.197696	1.54506	1.34736	1	0.04005	0.1278	antisense
ENSG00000258590.5	NBEAP1	chr15:20657637-20688408	6.28925	14.8743	20.0445	1.24186	1.67225	0.430389	0.0298	0.0051	0.3199	transcribed_unprocessed_pseudogene
ENSG00000258619.2	RP11-134E15.1	chr14:32241523-32243093	6.90999	6.95819	15.1123	0.0100283	1.12896	1.11893	1	0.0462	0.0584	processed_pseudogene
ENSG00000258877.2	ATP5A1P4	chr14:62604112-62605717	2.69951	9.22411	9.92895	1.77271	1.87895	0.106231	0.0496	0.04	0.8494	processed_pseudogene
ENSG00000258894.1	RP11-557C9.1	chr14:43595135-43596683	4.22063	7.58989	11.5182	0.846621	1.44839	0.601769	0.2372	0.04175	0.30045	processed_pseudogene
ENSG00000259000.1	DOCK11P1	chr14:44860315-44866247	2.9156	4.31713	8.56773	0.566281	1.55512	0.988841	1	0.00195	0.02315	processed_pseudogene
ENSG00000259010.1	RP11-973N13.2	chr14:64600242-64601644	4.72097	12.1882	14.5933	1.36833	1.62815	0.259817	0.0549	0.02555	0.60845	processed_pseudogene
ENSG00000259025.1	RP11-810K23.6	chr15:21053003-21054702	2.88261	6.91993	15.8933	1.26338	2.46297	1.19959	1	0.00745	0.0337	processed_pseudogene
ENSG00000259092.1	TRAV30	chr14:22168428-22168988	0	7.83428	26.5936	inf	inf	1.76321	1	0.0001	0.24415	TR_V_gene
ENSG00000259096.1	FAM35CP	chr14:87710418-87993665	2.25188	3.82563	9.31517	0.76457	2.04845	1.28388	1	0.0341	0.08635	processed_pseudogene
ENSG00000259099.2	RP11-348M3.2	chr12:56380360-56382711	1.48698	3.70744	8.18966	1.31804	2.46142	1.14338	1	0.0442	0.12255	processed_pseudogene
ENSG00000259150.5	LINC00929	chr15:26115812-26133037	8.70859	19.287	23.4678	1.14712	1.43017	0.283052	0.1032	0.043	0.61865	lincRNA
ENSG00000259609.1	RP11-342A23.1	chr15:84053112-84080097	2.69773	8.3032	15.9854	1.62192	2.56694	0.945016	0.12675	0.04375	0.1636	unprocessed_pseudogene
ENSG00000259769.1	RP11-1360M22.2	chr15:20046295-20047994	3.44261	6.85118	9.28652	0.992849	1.43163	0.438785	1	0.0462	0.4498	processed_pseudogene
ENSG00000259844.2	GNPATP	chr16:60654234-60656649	2.40953	6.54975	8.04136	1.44269	1.73869	0.296	1	0.03135	0.5875	processed_pseudogene
ENSG00000260008.1	RP11-732A21.2	chr11:102107885-102110457	4.74976	11.834	12.1664	1.31701	1.35698	0.0399712	0.07135	0.0443	0.9433	lincRNA
ENSG00000260101.1	RP11-568N6.1	chr2:64522186-64524093	2.23996	5.52609	9.76271	1.30278	2.12381	0.821023	1	0.026	0.16435	lincRNA
ENSG00000260409.1	RP11-403B2.7	chr15:20729746-20756183	6.60799	13.2331	14.9965	1.00187	1.18234	0.180472	0.08105	0.0377	0.70945	lincRNA
ENSG00000260645.1	RP11-250B2.5	chr6:80466957-80469080	1.9473	5.13006	9.39468	1.3975	2.27037	0.872869	1	0.01755	0.13155	lincRNA
ENSG00000260676.5	LINC01541	chr18:71519961-71578956	2.81222	4.31996	7.87262	0.619312	1.48514	0.865825	1	0.0268	0.127	lincRNA
ENSG00000260780.1	RP11-580I1.1	chr15:24206783-24225854	0	4.52523	7.9775	inf	inf	0.817945	1	0.0005	0.52145	lincRNA
ENSG00000260785.1	CASC17	chr17:71097774-71202177	1.76414	6.53652	11.2121	1.88956	2.66802	0.778466	1	0.0127	0.1378	lincRNA
ENSG00000260838.3	RP11-531A24.3	chr8:72947149-72950445	2.59369	6.44774	7.44614	1.31379	1.52148	0.207699	1	0.01895	0.66815	lincRNA
ENSG00000260943.1	RP11-476D10.1	chr12:40140925-40142876	2.3076	6.75226	7.80223	1.54898	1.75749	0.208516	1	0.0335	0.7175	lincRNA
ENSG00000260948.1	RP11-552M11.8	chr1:111431045-111433068	6.65777	8.72813	16.8184	0.390633	1.33693	0.946296	0.47955	0.0137	0.0555	sense_overlapping
ENSG00000260995.1	RP11-165H23.1	chr9:79135421-79145674	2.17904	3.1564	8.55571	0.534583	1.97319	1.43861	1	0.02075	0.0263	lincRNA
ENSG00000261037.1	CTC-471C19.1	chr5:6019028-6022283	3.37724	3.83388	8.76595	0.182958	1.37607	1.19311	1	0.0166	0.02625	lincRNA
ENSG00000261296.1	RP11-299H22.6	chr15:62274162-62278365	2.03629	6.88367	8.72312	1.75724	2.0989	0.341666	1	0.0134	0.4625	lincRNA
ENSG00000261356.2	RP11-46D6.5	chr16:46571536-46572136	0	13.3334	13.7452	inf	inf	0.043891	5e-05	5e-05	0.9493	processed_pseudogene
ENSG00000261390.5	MAFTRR	chr16:79675684-79827150	4.5198	15.1921	26.3866	1.74899	2.54548	0.796486	0.0647	0.0185	0.2299	lincRNA
ENSG00000261400.1	AC011525.2	chr19:31588039-31595720	5.44482	9.37725	12.7521	0.784279	1.22778	0.443499	0.07185	0.00675	0.20075	lincRNA
ENSG00000261502.3	RP11-96H17.1	chr16:63056785-63129654	4.38532	6.14866	10.0337	0.48759	1.19409	0.706505	1	0.03	0.1676	processed_transcript
ENSG00000261645.5	DISC1FP1	chr11:90251231-90915052	0.891695	4.00283	7.93957	2.1664	3.15444	0.988042	1	0.02715	0.266	processed_transcript
ENSG00000261666.1	LINC00560	chr13:88626852-88630397	2.88887	4.6302	10.1623	0.680569	1.81465	1.13408	1	0.02855	0.09935	lincRNA
ENSG00000261683.1	LINC00838	chr10:33759712-33772658	4.73596	7.32117	12.2736	0.628415	1.37383	0.74541	0.21775	0.0074	0.09245	lincRNA
ENSG00000261734.1	RP11-669C19.1	chr3:20160592-21226305	3.61719	5.70582	11.3097	0.657565	1.64462	0.987055	1	0.04415	0.16625	lincRNA
ENSG00000261803.1	RP11-434E6.2	chr16:54366006-54370699	7.92058	9.2429	19.9223	0.22274	1.33071	1.10797	0.6725	0.0234	0.05105	lincRNA
ENSG00000261856.1	CTD-2135D7.4	chr16:14018879-14021077	5.92852	13.8322	23.2528	1.22228	1.97166	0.749378	0.12795	0.02135	0.2025	lincRNA
ENSG00000263682.1	RP11-93H10.1	chr18:11326269-11328832	1.33206	5.291	9.40991	1.98988	2.82052	0.830639	1	0.0308	0.18425	unprocessed_pseudogene
ENSG00000264215.1	RP11-283C24.1	chr17:20788070-20789595	4.77936	8.19332	13.132	0.77763	1.4582	0.680566	0.23345	0.0278	0.2148	lincRNA
ENSG00000264970.1	RP11-846F4.11	chr17:22704414-22705685	4.02182	5.65665	13.2718	0.492097	1.72244	1.23034	1	0.03405	0.07965	processed_pseudogene
ENSG00000265480.5	KRT18P55	chr17:28275985-28317783	7.7896	13.0962	17.2082	0.749526	1.14347	0.393946	0.16535	0.0254	0.3972	transcribed_unprocessed_pseudogene
ENSG00000266965.1	RP11-712P20.2	chr18:35581116-35711834	3.06928	8.22722	10.8865	1.4225	1.82656	0.404058	0.1081	0.0478	0.5074	sense_intronic
ENSG00000267006.1	CTC-448F2.4	chr19:30028740-30029916	4.49179	7.28096	14.4378	0.696839	1.68449	0.987655	0.3826	0.03755	0.1261	lincRNA
ENSG00000267032.1	RP11-807E13.2	chr18:13151636-13152689	1.25852	4.11871	16.7634	1.71046	3.73551	2.02505	1	0.095	0.02985	processed_pseudogene
ENSG00000267057.5	RP11-456O19.2	chr18:55881687-56191262	2.76766	4.88268	24.5681	0.819007	3.15005	2.33104	1	0.0222	0.06665	lincRNA
ENSG00000267116.1	RP11-64C12.7	chr18:12192202-12192934	5.14527	5.61884	24.0228	0.127024	2.22308	2.09606	1	0.04765	0.0573	processed_pseudogene
ENSG00000267313.7	KC6	chr18:41465782-41632185	15.7428	19.383	35.9348	0.300098	1.19069	0.890592	0.5823	0.0364	0.07	lincRNA
ENSG00000267448.5	AC010649.1	chr19:3224702-3303003	0	0.407939	8.92199	inf	inf	4.45094	1	0.0477	0.1116	antisense
ENSG00000267508.5	ZNF285	chr19:44326554-44448578	8.19245	18.5625	23.6291	1.18002	1.5282	0.348176	0.15055	0.0372	0.6666	protein_coding
ENSG00000267779.5	LINC01533	chr19:31859102-32072082	2.84054	10.2112	24.9004	1.84591	3.13193	1.28602	0.18845	0.0485	0.2053	lincRNA
ENSG00000267872.1	RP11-157B13.7	chr19:22243253-22245347	3.85644	10.5392	14.5754	1.45042	1.91819	0.467771	0.02795	0.00655	0.31495	lincRNA
ENSG00000269761.1	RP11-1137G4.4	chr19:7005011-7006074	5.98262	12.5374	17.8622	1.06739	1.57806	0.510667	0.13775	0.03345	0.36465	processed_pseudogene
ENSG00000270188.1	MTRNR2L11	chr1:237943723-237945275	3.4492	10.5482	12.4813	1.61266	1.85543	0.242765	0.0404	0.0248	0.6391	protein_coding
ENSG00000270571.2	RP11-355F16.1	chr2:75046462-75199700	4.64612	5.62663	11.9754	0.276246	1.36598	1.08973	1	0.0402	0.05855	antisense
ENSG00000270577.1	RP5-1147A1.1	chr7:40115684-40115943	0	5.61625	14.8103	inf	inf	1.39893	1	0.03415	0.47735	processed_pseudogene
ENSG00000270672.1	MTRNR2L6	chr7:142666271-142667718	3.0171	5.8645	15.714	0.958845	2.38081	1.42197	1	0.01745	0.03035	protein_coding
ENSG00000270935.1	XXbac-BPGBPG24O18.1	chr6:27268112-27269229	4.10499	11.0054	19.9917	1.42275	2.28395	0.861194	0.09645	0.02145	0.1298	processed_pseudogene
ENSG00000271034.1	RP11-963H1.1	chr3:70125069-70126609	3.29445	5.36083	10.0624	0.702422	1.61086	0.908441	1	0.04295	0.1549	processed_pseudogene
ENSG00000272274.1	LINC00551	chr13:106617809-106631359	3.92841	4.93377	11.1055	0.328745	1.49926	1.17052	1	0.034	0.06615	lincRNA
ENSG00000272414.5	FAM47E-STBD1	chr4:76214039-76311599	0	2.19878	8.85703	inf	inf	2.01012	1	0.02865	0.09515	protein_coding
ENSG00000272485.1	RP11-284J1.1	chr6:761674-780648	3.95589	7.0867	12.9108	0.841114	1.7065	0.865388	1	0.0132	0.09875	lincRNA
ENSG00000272908.1	RP11-121A8.1	chr7:38326069-38329643	3.99097	4.24236	11.1356	0.0881296	1.48037	1.39224	1	0.0256	0.03125	lincRNA
ENSG00000272914.1	RP11-330O11.3	chr10:30820206-31031937	6.03491	13.9509	20.9791	1.20895	1.79755	0.588593	0.13415	0.0327	0.31865	sense_intronic
ENSG00000272983.1	RP11-508N22.12	chr10:38094333-38150293	4.07227	6.19835	9.28815	0.606049	1.18956	0.583508	1	0.03895	0.30645	lincRNA
ENSG00000273180.1	RP11-335L23.4	chr4:183075479-183076033	14.7204	17.4454	41.2033	0.24503	1.48494	1.23991	0.76335	0.0406	0.0922	lincRNA
ENSG00000273698.1	MRPL57P1	chr1:114279010-114279275	0	5.22816	24.4261	inf	inf	2.22405	1	0.00525	0.3045	processed_pseudogene
ENSG00000274173.1	RP4-568C11.4	chr20:24931839-24932983	4.29968	16.1749	17.3504	1.91145	2.01266	0.101212	0.02305	0.0175	0.84415	lincRNA
ENSG00000274468.1	RP4-663N10.3	chr1:115479427-115481572	0	3.6948	15.8296	inf	inf	2.09906	1	0.0072	0.3174	unprocessed_pseudogene
ENSG00000274718.1	RP11-346C4.3	chr13:107870382-107873372	2.81805	6.8415	7.88263	1.27962	1.48398	0.204363	1	0.01665	0.665	lincRNA
ENSG00000274970.1	RP11-472F21.1	chr7:12439418-12440404	4.84763	5.836	17.8354	0.2677	1.87939	1.61169	1	0.0416	0.04475	processed_pseudogene
ENSG00000275078.1	RP11-656A10.1	chr8:139508700-139508971	0	9.76507	36.1874	inf	inf	1.88978	1	0.0004	0.2764	unprocessed_pseudogene
ENSG00000275250.1	RP11-768G3.1	chr4:34714269-34714598	0	8.37394	17.1415	inf	inf	1.03352	1	0.0034	0.46195	processed_pseudogene
ENSG00000275475.1	IGHV3-54	chr14:106601345-106601792	0	2.30274	15.0051	inf	inf	2.70402	1	0.002	0.27155	IG_V_pseudogene
ENSG00000276397.1	AC034110.1	chr18:76690028-76693636	5.56578	7.54981	13.0352	0.439857	1.22776	0.787905	0.45715	0.0271	0.1567	lincRNA
ENSG00000276413.1	RP3-393E18.3	chr6:159555963-159556174	0	12.1603	28.3146	inf	inf	1.21937	1	0.0263	0.4912	processed_pseudogene
ENSG00000276473.1	CTD-2026J24.1	chr15:61239905-61240331	0	1.46629	14.7559	inf	inf	3.33105	1	0.00055	0.25595	lincRNA
ENSG00000277089.4	AC069363.1	chr17:36072865-36090169	0	0.0806237	15.3132	inf	inf	7.56936	1	0.0352	0.11915	antisense
ENSG00000277767.1	RP11-365P13.5	chr13:110916003-110917827	4.47883	7.43793	12.3464	0.731781	1.4629	0.731122	0.2692	0.0245	0.18065	lincRNA
ENSG00000277907.1	RP11-23B5.2	chr18:48478281-48478491	0	12.433	36.4401	inf	inf	1.55135	1	0.01235	0.41595	processed_pseudogene
ENSG00000278254.4	RP4-668E10.4	chr7:9082556-9189857	7.19142	11.9606	16.8948	0.733947	1.23223	0.498284	0.19795	0.02685	0.35725	lincRNA
ENSG00000278724.1	Metazoa_SRP	chrX:151275508-151275789	0	17.5289	27.1206	inf	inf	0.629652	1	0.0011	0.6335	misc_RNA
ENSG00000278928.1	RP11-481F24.3	chr16:55655603-55706422	5.41395	8.76988	19.4154	0.695876	1.84245	1.14657	0.3818	0.0103	0.10675	TEC
ENSG00000279000.2	OR10A6	chr11:7927632-7928662	6.57573	6.76513	17.617	0.0409662	1.42175	1.38078	1	0.04595	0.06345	polymorphic_pseudogene
ENSG00000279024.1	RP11-1193F23.1	chr2:136230752-136233245	6.13283	7.50146	12.2716	0.290619	1.0007	0.710078	0.582	0.04395	0.1479	TEC
ENSG00000279163.1	RP11-313I2.3	chr11:89704163-89704658	0	3.57257	15.9088	inf	inf	2.15479	1	5e-05	0.2054	TEC
ENSG00000279419.1	RP5-907C10.3	chr7:124742311-124745017	4.66952	7.84862	11.3326	0.749166	1.27914	0.529973	0.1664	0.01855	0.2625	TEC
ENSG00000279464.1	RP11-17P16.1	chr4:67607855-67610313	5.66434	8.8888	11.3508	0.650081	1.00282	0.352739	0.2061	0.04465	0.4458	TEC
ENSG00000279511.1	RP11-676B18.1	chr13:37142966-37146718	4.7509	7.9061	10.2549	0.734764	1.11004	0.375277	0.13045	0.0218	0.37455	TEC
ENSG00000279521.1	RP11-314P15.1	chr14:25820365-25822741	3.44862	7.53584	10.9687	1.12775	1.6693	0.54155	0.07325	0.01075	0.2716	TEC
ENSG00000279667.1	RP11-656D10.7	chr1:40473054-40474059	4.00125	5.59553	18.62	0.483825	2.21833	1.73451	1	0.0264	0.03345	TEC
ENSG00000279697.1	RP11-643G5.2	chr11:89545127-89545744	0	3.73359	11.5041	inf	inf	1.62351	1	0.00015	0.19995	TEC
ENSG00000279761.2	OR5D13	chr11:55773437-55774382	5.43031	15.9166	17.8721	1.55143	1.7186	0.167173	0.0559	0.0368	0.7659	polymorphic_pseudogene
ENSG00000279796.1	RP11-317F20.3	chr10:114424444-114427398	5.0157	9.1802	10.6902	0.872074	1.09176	0.219687	0.0867	0.0285	0.6069	TEC
ENSG00000279804.1	PRAMEF18	chr1:13222694-13226133	2.75961	4.95149	7.87172	0.843401	1.51222	0.668815	1	0.0494	0.24755	protein_coding
ENSG00000279860.1	CTC-546K23.2	chr5:121363001-121365314	2.45675	3.86166	7.92006	0.65247	1.68876	1.03629	1	0.02165	0.09375	TEC
ENSG00000279875.1	RP11-474C8.7	chr12:48189348-48191207	3.13873	6.80598	9.19361	1.11662	1.55045	0.433829	1	0.0353	0.4532	TEC
ENSG00000279894.1	GHc-857G6.7	chrX:103596607-103598904	3.37205	5.8729	8.47458	0.800446	1.32952	0.529069	1	0.03865	0.32365	TEC
ENSG00000279923.1	CTD-2008E3.1	chr5:31558572-31559875	4.96109	6.20997	17.1311	0.323928	1.78789	1.46396	1	0.01605	0.02685	TEC
ENSG00000280134.1	RP11-113E21.3	chr10:85555483-85557436	3.72378	7.30841	10.5482	0.972789	1.50216	0.529374	0.1367	0.02435	0.32185	TEC
ENSG00000280420.1	AC005355.3	chr5:134522612-134523096	0	1.13411	12.0845	inf	inf	3.41353	1	0.0004	0.2547	TEC
ENSG00000280719.1	PCAT5	chr10:35778301-35800920	5.27379	10.4509	12.8364	0.986716	1.28333	0.296617	0.03065	0.0056	0.43495	lincRNA
ENSG00000281941.1	RP11-126O22.10	chrX:9412771-9413522	3.4722	5.95221	18.4629	0.777574	2.41071	1.63314	1	0.04845	0.06995	processed_pseudogene
ENSG00000282097.1	RP4-781K5.7	chr1:234709382-234720220	5.13372	12.5662	14.6466	1.29147	1.51249	0.221017	0.0696	0.035	0.68405	lincRNA
ENSG00000282925.1	CTD-2195M15.4	chr5:127588745-127590710	5.61364	12.7588	15.1532	1.18449	1.43261	0.248126	0.0527	0.0217	0.6047	lincRNA
ENSG00000283005.1	CDC27P3	chr20:29746180-29748090	6.3808	7.73489	15.499	0.277644	1.28036	1.00272	0.6263	0.0174	0.05035	processed_pseudogene

## Sheet: LHM
Supplemental table 3 Genes in the six expression trends
Gene_id	Gene	Locus	HC	LTBI	ATB	log2(IN/HC)	log2(TB/HC)	log2(TB/IN)	P-value(LTBI/HC)	P-value(ATB/HC)	P-value(ATB/LTBI)	genetype
ENSG00000005700.14	IBTK	chr6:82169982-82247754	4.76381	9.87869	6.24828	1.0522	0.391344	-0.66086	0.03685	1	0.1657	protein_coding
ENSG00000009335.17	UBE3C	chr7:157138912-157269372	14.1644	36.3104	25.722	1.35811	0.860734	-0.497381	0.0193	0.1539	0.45765	protein_coding
ENSG00000010671.15	BTK	chrX:101349446-101390796	11.1216	45.5497	18.1564	2.03408	0.707118	-1.32696	0.00925	0.44935	0.1241	protein_coding
ENSG00000018236.14	CNTN1	chr12:40692441-41072418	2.84084	8.92928	7.06237	1.65223	1.31384	-0.338391	0.0473	1	0.6404	protein_coding
ENSG00000020219.9	CCT8L1P	chr7:152445476-152447150	9.56454	23.0847	15.7472	1.27117	0.71933	-0.551839	0.0133	0.1616	0.2153	processed_pseudogene
ENSG00000020922.12	MRE11A	chr11:94415577-94499583	4.35938	15.1855	6.85344	1.8005	0.652704	-1.1478	0.01725	1	0.1521	protein_coding
ENSG00000023228.13	NDUFS1	chr2:206114816-206162928	7.18955	20.0237	11.3607	1.47774	0.660079	-0.817659	0.00985	0.2197	0.16615	protein_coding
ENSG00000033050.7	ABCF2	chr7:151207836-151227230	18.9122	91.0671	19.3517	2.26762	0.0331488	-2.23447	0.0012	0.96125	0.0011	protein_coding
ENSG00000035664.11	DAPK2	chr15:63907035-64072033	22.1523	49.7562	24.9098	1.16742	0.169258	-0.998165	0.02305	0.63755	0.04745	protein_coding
ENSG00000035681.7	NSMAF	chr8:58583503-58659844	9.13113	25.6908	14.5258	1.49239	0.669749	-0.82264	0.0234	0.25855	0.1966	protein_coding
ENSG00000042980.12	ADAM28	chr8:24294039-24912073	7.03868	21.7283	9.99791	1.6262	0.506322	-1.11988	0.02115	0.42035	0.06775	protein_coding
ENSG00000055211.12	GINM1	chr6:149566293-149591748	1.78948	7.33394	3.71526	2.03505	1.05392	-0.981125	0.0362	1	0.15395	protein_coding
ENSG00000059588.9	TARBP1	chr1:234391312-234479103	9.15741	22.0296	10.6762	1.26643	0.221381	-1.04505	0.02445	0.66455	0.04845	protein_coding
ENSG00000060237.16	WNK1	chr12:752592-911452	42.5666	85.3099	53.1039	1.00299	0.319095	-0.683897	0.03085	0.4994	0.1815	protein_coding
ENSG00000064652.10	SNX24	chr5:122843438-123054667	5.22297	17.0502	12.1603	1.70685	1.21923	-0.487614	0.0225	0.11505	0.4631	protein_coding
ENSG00000065600.12	TMEM206	chr1:212363930-212414901	2.25027	9.75077	5.48296	2.11542	1.28486	-0.830561	0.0285	1	0.2477	protein_coding
ENSG00000065923.9	SLC9A7	chrX:46599251-46759172	4.03939	10.5103	6.30513	1.37959	0.64239	-0.737198	0.04795	1	0.22835	protein_coding
ENSG00000066422.4	ZBTB11	chr3:101648888-101679217	5.62803	18.7507	8.97461	1.73624	0.673219	-1.06302	0.0269	0.34835	0.1967	protein_coding
ENSG00000069493.14	CLEC2D	chr12:9664968-9699555	5.94385	19.574	14.984	1.71947	1.33395	-0.385517	0.0018	0.0092	0.4178	protein_coding
ENSG00000072042.12	RDH11	chr14:67619797-67695814	8.27938	21.9975	14.8881	1.40974	0.846563	-0.563182	0.01055	0.102	0.23505	protein_coding
ENSG00000073282.12	TP63	chr3:189631415-189897279	7.62931	18.137	17.3136	1.24931	1.18228	-0.0670315	0.01715	0.0137	0.90055	protein_coding
ENSG00000075188.8	NUP37	chr12:102063354-102120124	3.04923	10.5139	10.2777	1.78578	1.75301	-0.0327745	0.00705	0.01115	0.9559	protein_coding
ENSG00000076641.4	PAG1	chr8:80967809-81112068	5.04673	41.5946	12.8017	3.04298	1.34292	-1.70006	0.003	0.0397	0.0762	protein_coding
ENSG00000077147.14	TM9SF3	chr10:96518108-96587452	8.26584	31.3177	21.6475	1.92174	1.38897	-0.532774	0.0454	0.20015	0.5353	protein_coding
ENSG00000078114.18	NEBL	chr10:20779972-21175048	19.5009	70.563	31.8655	1.85538	0.708459	-1.14692	0.00675	0.2505	0.0788	protein_coding
ENSG00000079156.16	OSBPL6	chr2:178194480-178402891	4.12394	17.8146	9.3924	2.11097	1.18747	-0.923496	0.01095	0.03195	0.19885	protein_coding
ENSG00000079950.13	STX7	chr6:132445866-132513198	4.25082	12.2174	7.56768	1.52312	0.83211	-0.691015	0.02795	0.13465	0.29605	protein_coding
ENSG00000081014.10	AP4E1	chr15:50908671-51005900	3.98259	10.9412	5.60059	1.45799	0.491872	-0.966121	0.0371	1	0.16045	protein_coding
ENSG00000081665.13	ZNF506	chr19:19757365-19836073	11.3896	22.8792	13.2478	1.00632	0.218034	-0.788285	0.03275	0.669	0.08745	protein_coding
ENSG00000082068.8	WDR70	chr5:37379211-37753435	5.06085	25.4106	7.46251	2.32798	0.560283	-1.7677	0.00265	0.3491	0.00995	protein_coding
ENSG00000083720.12	OXCT1	chr5:41730064-41872241	3.85772	75.9274	7.38807	4.2988	0.937449	-3.36135	0.02005	0.2884	0.06525	protein_coding
ENSG00000086598.10	TMED2	chr12:123575890-123598577	5.41912	20.9121	7.40071	1.9482	0.449605	-1.4986	0.0458	0.57855	0.1147	protein_coding
ENSG00000087586.17	AURKA	chr20:56369388-56392337	7.94337	19.7281	15.458	1.31243	0.960532	-0.351896	0.01225	0.1165	0.54065	protein_coding
ENSG00000089050.15	RBBP9	chr20:18486539-18497243	2.43573	9.2103	3.0906	1.91889	0.343529	-1.57536	0.0032	1	0.0067	protein_coding
ENSG00000091409.14	ITGA6	chr2:172427353-172608669	3.95198	17.1206	5.42293	2.11509	0.456496	-1.65859	0.01605	1	0.0593	protein_coding
ENSG00000091651.8	ORC6	chr16:46689642-46698394	6.70887	14.92	8.21239	1.15311	0.291732	-0.861379	0.03445	0.6065	0.09025	protein_coding
ENSG00000092978.10	GPATCH2	chr1:217426991-217631082	8.71368	25.0993	14.6529	1.52629	0.749835	-0.776458	0.0136	0.1118	0.1607	protein_coding
ENSG00000095485.16	CWF19L1	chr10:100229666-100267680	6.82716	19.1013	15.7722	1.48432	1.20803	-0.276289	0.0225	0.0813	0.69325	protein_coding
ENSG00000100104.13	SRRD	chr22:26483876-26512505	4.87151	15.7656	8.57917	1.69434	0.816469	-0.877869	0.0148	0.15605	0.17575	protein_coding
ENSG00000100220.11	RTCB	chr22:32387581-32412255	6.19665	23.3695	6.64882	1.91506	0.101611	-1.81345	0.0517	1	0.0083	protein_coding
ENSG00000100522.8	GNPNAT1	chr14:52775193-52791668	5.1406	14.4824	12.5285	1.49429	1.2852	-0.209086	0.03045	0.0907	0.7829	protein_coding
ENSG00000100523.14	DDHD1	chr14:53036744-53153282	14.285	33.5293	28.4811	1.23092	0.9955	-0.235419	0.01545	0.12565	0.71585	protein_coding
ENSG00000100532.11	CGRRF1	chr14:54509811-54539309	5.2406	15.6635	7.51784	1.5796	0.520585	-1.05901	0.02195	0.39405	0.09565	protein_coding
ENSG00000100578.14	KIAA0586	chr14:58395915-58551289	5.92508	16.7365	13.3195	1.49809	1.16863	-0.329463	0.02235	0.0988	0.59755	protein_coding
ENSG00000100596.6	SPTLC2	chr14:77505996-77616773	4.75149	24.1088	6.52334	2.34311	0.457229	-1.88588	0.001	1	0.00645	protein_coding
ENSG00000101003.9	GINS1	chr20:25407726-25452628	7.6649	18.1679	16.7189	1.24506	1.12514	-0.119913	0.0476	0.0598	0.8563	protein_coding
ENSG00000101138.11	CSTF1	chr20:56392370-56406369	7.87822	19.0791	15.9485	1.27605	1.01748	-0.258571	0.03445	0.12785	0.71275	protein_coding
ENSG00000101596.14	SMCHD1	chr18:2655737-2833065	10.9401	32.9319	16.9396	1.58986	0.630775	-0.959082	0.0449	0.39445	0.2075	protein_coding
ENSG00000101843.18	PSMD10	chrX:108084206-108091618	2.56377	15.8124	7.77536	2.62471	1.60064	-1.02407	0.00575	0.05725	0.09975	protein_coding
ENSG00000102763.16	VWA8	chr13:41566836-41981565	1.0769	12.7661	2.41275	3.56736	1.16379	-2.40357	0.04155	1	0.11195	protein_coding
ENSG00000103540.16	CCP110	chr16:19523810-19553408	12.0901	27.487	16.6261	1.18492	0.459623	-0.725294	0.0237	0.36445	0.117	protein_coding
ENSG00000104064.16	GABPB1	chr15:50275391-50372202	15.5569	50.8116	28.0588	1.7076	0.850892	-0.856708	0.0028	0.15795	0.18285	protein_coding
ENSG00000104131.12	EIF3J	chr15:44537056-44663678	2.91642	21.4225	10.2471	2.87686	1.81294	-1.06392	0.02745	0.08775	0.3076	protein_coding
ENSG00000104325.6	DECR1	chr8:89933335-90052092	9.36855	25.7923	12.6345	1.46104	0.431468	-1.02957	0.04055	0.57335	0.2039	protein_coding
ENSG00000104356.10	POP1	chr8:98117296-98159834	3.55278	13.7799	5.36709	1.95555	0.595192	-1.36036	0.0259	1	0.0989	protein_coding
ENSG00000104537.16	ANXA13	chr8:123680793-123737407	11.475	51.6472	30.0568	2.1702	1.3892	-0.780999	0.00335	0.0308	0.28435	protein_coding
ENSG00000104756.15	KCTD9	chr8:25427846-25458476	18.4588	59.8531	21.1692	1.69712	0.19766	-1.49946	0.01145	0.77565	0.02465	protein_coding
ENSG00000105428.5	ZNRF4	chr19:5455430-5456856	8.8886	19.7328	13.1923	1.15056	0.569672	-0.580892	0.03725	0.29905	0.24665	protein_coding
ENSG00000105507.2	CABP5	chr19:48029952-48044053	6.97172	43.6459	12.1147	2.64626	0.797176	-1.84908	0.0193	0.19565	0.082	protein_coding
ENSG00000105939.12	ZC3HAV1	chr7:139043519-139109719	8.13935	16.3052	8.24908	1.00235	0.0193199	-0.983031	0.02375	0.967	0.04655	protein_coding
ENSG00000106346.11	USP42	chr7:6104883-6161564	7.73081	19.4468	11.0859	1.33084	0.520029	-0.810813	0.0133	0.1931	0.0982	protein_coding
ENSG00000106415.12	GLCCI1	chr7:7636517-8094272	12.0347	32.3123	21.6008	1.42488	0.843876	-0.581004	0.0384	0.16705	0.42125	protein_coding
ENSG00000106771.12	TMEM245	chr9:109015151-109119945	5.85606	12.175	8.13005	1.05592	0.473333	-0.58259	0.02835	0.3244	0.2045	protein_coding
ENSG00000108021.19	FAM208B	chr10:5684837-5763740	13.1506	31.8785	20.6595	1.27746	0.651677	-0.625782	0.0493	0.2859	0.297	protein_coding
ENSG00000108106.13	UBE2S	chr19:55385344-55407777	19.3518	217.895	28.5154	3.49309	0.559272	-2.93382	0.0002	0.45645	0.00475	protein_coding
ENSG00000109084.13	TMEM97	chr17:28319094-28335489	8.15708	22.0641	18.9127	1.43557	1.21323	-0.222342	0.0168	0.1257	0.7531	protein_coding
ENSG00000109133.12	TMEM33	chr4:41935119-41960572	4.16724	8.8736	4.22979	1.09043	0.0214935	-1.06893	0.03335	1	0.0329	protein_coding
ENSG00000110436.11	SLC1A2	chr11:35251205-35421002	4.76962	12.817	10.1163	1.42611	1.08473	-0.341378	0.0449	0.1021	0.612	protein_coding
ENSG00000111142.13	METAP2	chr12:95473519-95515839	11.2526	42.797	13.2364	1.92726	0.234255	-1.693	0.03705	0.7145	0.0739	protein_coding
ENSG00000111300.9	NAA25	chr12:112026688-112109022	7.88856	18.8829	16.6864	1.25925	1.08084	-0.17841	0.0224	0.03945	0.746	protein_coding
ENSG00000111615.13	KRR1	chr12:75480679-75511636	3.62143	14.56	13.3654	2.00738	1.88387	-0.123509	0.00845	0.01265	0.8737	protein_coding
ENSG00000111799.20	COL12A1	chr6:75084325-75206051	2.42726	9.84514	6.29348	2.02008	1.37453	-0.645553	0.00655	1	0.3582	protein_coding
ENSG00000112237.12	CCNC	chr6:99542379-99569096	6.37003	20.667	11.9365	1.69796	0.90601	-0.791947	0.0052	0.0924	0.13545	protein_coding
ENSG00000112249.13	ASCC3	chr6:100508193-100881372	3.97897	13.7216	7.4815	1.78598	0.910931	-0.87505	0.0339	0.2172	0.2746	protein_coding
ENSG00000112367.10	FIG4	chr6:109691311-109825428	1.10269	9.63699	4.67573	3.12755	2.08416	-1.04339	0.0127	1	0.2058	protein_coding
ENSG00000112414.14	ADGRG6	chr6:142301853-142446266	4.31606	21.9983	16.6279	2.34961	1.94582	-0.403785	0.00185	0.01085	0.6301	protein_coding
ENSG00000112699.10	GMDS	chr6:1623805-2245692	15.648	45.1874	22.8707	1.52994	0.547516	-0.982423	0.01375	0.35255	0.06605	protein_coding
ENSG00000112701.17	SENP6	chr6:75601508-75718278	14.0399	46.4326	20.8886	1.7256	0.573181	-1.15242	0.0104	0.28515	0.08065	protein_coding
ENSG00000112796.9	ENPP5	chr6:46159186-46170971	2.74825	10.4081	7.87477	1.92112	1.51872	-0.4024	0.0259	0.0593	0.5498	protein_coding
ENSG00000112996.10	MRPS30	chr5:44808924-44820428	9.61422	20.936	10.373	1.12274	0.109589	-1.01316	0.04475	0.84285	0.05295	protein_coding
ENSG00000113360.16	DROSHA	chr5:31400496-31532196	30.9718	153.5	47.3055	2.30921	0.611051	-1.69816	0.00115	0.21325	0.01175	protein_coding
ENSG00000114302.15	PRKAR2A	chr3:48744596-48851981	6.27043	38.3913	15.499	2.61414	1.30554	-1.3086	0.01555	0.07615	0.21205	protein_coding
ENSG00000114378.16	HYAL1	chr3:50299888-50312381	11.9405	24.9624	20.6848	1.0639	0.792712	-0.271184	0.0221	0.12995	0.6164	protein_coding
ENSG00000114790.12	ARHGEF26	chr3:154024400-154257827	7.32422	18.8923	8.0927	1.36705	0.143945	-1.2231	0.0071	0.8052	0.0289	protein_coding
ENSG00000114857.17	NKTR	chr3:42547968-42665854	25.7745	60.5315	42.716	1.23174	0.72883	-0.502909	0.01985	0.15295	0.33175	protein_coding
ENSG00000116641.17	DOCK7	chr1:62454297-62688368	20.9484	46.7907	41.1887	1.15938	0.975408	-0.183973	0.01175	0.034	0.666	protein_coding
ENSG00000116918.13	TSNAX	chr1:231528652-232041272	3.35394	11.5728	6.72212	1.78681	1.00306	-0.783746	0.0407	1	0.3916	protein_coding
ENSG00000117010.15	ZNF684	chr1:40531560-40548169	5.40465	30.1598	8.57053	2.48035	0.665183	-1.81517	0.00875	0.475	0.02545	protein_coding
ENSG00000117069.14	ST6GALNAC5	chr1:76867440-77065711	6.70217	24.0768	12.926	1.84494	0.94758	-0.897364	0.0362	0.23345	0.2161	protein_coding
ENSG00000117280.12	RAB29	chr1:205767985-205775460	14.4626	32.2241	30.7922	1.15581	1.09024	-0.0655738	0.02215	0.04445	0.8911	protein_coding
ENSG00000117305.14	HMGCL	chr1:23801884-23838620	31.2007	68.8893	54.4912	1.1427	0.804444	-0.338254	0.03565	0.117	0.4752	protein_coding
ENSG00000117507.5	FMO6P	chr1:171137739-171161568	4.05491	23.7444	10.9764	2.54985	1.43667	-1.11318	0.0034	0.08105	0.15645	unitary_pseudogene
ENSG00000117525.13	F3	chr1:94529224-94541800	2.38649	16.4128	8.15364	2.78186	1.77255	-1.0093	0.0033	0.035	0.1427	protein_coding
ENSG00000117543.20	DPH5	chr1:100989622-101087268	11.4882	27.961	15.5713	1.28326	0.438732	-0.844532	0.02715	0.5382	0.28825	protein_coding
ENSG00000117569.18	PTBP2	chr1:96721664-96823738	4.3213	13.3685	9.61473	1.6293	1.15378	-0.475522	0.02765	0.1515	0.53255	protein_coding
ENSG00000118473.21	SGIP1	chr1:66533382-66748299	9.37463	38.6701	36.8412	2.04439	1.97449	-0.0698985	0.01085	0.0057	0.92235	protein_coding
ENSG00000118620.12	ZNF430	chr19:21020619-21060050	8.37741	28.2871	19.7884	1.75557	1.24008	-0.51549	0.01955	0.0811	0.521	protein_coding
ENSG00000119661.14	DNAL1	chr14:73644874-73703732	4.69083	11.2693	6.60853	1.26448	0.494485	-0.769992	0.01655	1	0.09465	protein_coding
ENSG00000120334.15	CENPL	chr1:173799549-173858546	10.4233	20.9771	11.0551	1.00901	0.0849063	-0.924102	0.0477	0.8712	0.0567	protein_coding
ENSG00000120800.4	UTP20	chr12:101280108-101386616	3.83039	23.5842	13.2569	2.62226	1.79118	-0.831079	0.0013	0.02795	0.3295	protein_coding
ENSG00000120802.13	TMPO	chr12:98512972-98550379	9.63342	21.873	15.8375	1.18303	0.717224	-0.465808	0.03505	0.2422	0.37895	protein_coding
ENSG00000121621.6	KIF18A	chr11:28020619-28527041	2.45809	12.191	5.42625	2.31021	1.14242	-1.16778	0.02565	1	0.21975	protein_coding
ENSG00000121897.13	LIAS	chr4:39458999-39477653	1.06286	8.9715	8.53337	3.0774	3.00516	-0.0722342	0.01155	0.0122	0.90155	protein_coding
ENSG00000122176.10	FMOD	chr1:203340627-203351489	7.86774	20.7859	14.2639	1.40158	0.858347	-0.543235	0.04795	0.10075	0.33175	protein_coding
ENSG00000122203.14	KIAA1191	chr5:176346060-176361968	11.5906	32.26	15.4677	1.47678	0.416302	-1.06048	0.02825	0.54435	0.08755	protein_coding
ENSG00000122432.16	SPATA1	chr1:84498324-84574480	8.94386	52.4705	20.0735	2.55254	1.16633	-1.38621	0.0194	0.1483	0.19725	transcribed_unprocessed_pseudogene
ENSG00000122481.16	RWDD3	chr1:95117337-95278940	0.931894	8.57304	8.04202	3.20157	3.10932	-0.0922497	0.0056	0.01775	0.92695	protein_coding
ENSG00000122482.20	ZNF644	chr1:90915297-91022272	10.3847	39.2277	24.3329	1.91741	1.22845	-0.688961	0.006	0.1186	0.3247	protein_coding
ENSG00000122674.11	CCZ1	chr7:5898724-5970683	7.79845	19.2613	10.3824	1.30445	0.412886	-0.89156	0.02205	0.4698	0.0735	protein_coding
ENSG00000124224.16	PPP4R1L	chr20:58228939-58309439	11.144	32.1748	26.2345	1.52966	1.23519	-0.294462	0.00225	0.00565	0.5315	transcribed_unprocessed_pseudogene
ENSG00000124275.14	MTRR	chr5:7830377-7906025	24.5091	66.437	38.4949	1.43867	0.651348	-0.78732	0.02265	0.3967	0.2859	protein_coding
ENSG00000125107.17	CNOT1	chr16:58515478-58629886	14.3738	44.32	27.9057	1.62452	0.957121	-0.667397	0.02485	0.2043	0.4397	protein_coding
ENSG00000125657.4	TNFSF9	chr19:6530998-6535928	6.77969	15.9341	7.68348	1.23283	0.180539	-1.05229	0.03185	0.7722	0.05765	protein_coding
ENSG00000126067.11	PSMB2	chr1:35599543-35641844	7.33242	16.2934	7.89759	1.15193	0.107122	-1.0448	0.00745	0.8133	0.0138	protein_coding
ENSG00000126070.19	AGO3	chr1:35930717-36072500	8.846	22.2082	11.1287	1.328	0.331193	-0.996806	0.0258	0.5731	0.08545	protein_coding
ENSG00000126778.8	SIX1	chr14:60643414-60658259	16.0928	39.3319	28.7913	1.28929	0.83922	-0.450068	0.03765	0.16735	0.50865	protein_coding
ENSG00000126790.11	L3HYPDH	chr14:59429021-59576831	7.47274	24.1213	14.8665	1.6906	0.992356	-0.698244	0.0305	0.24005	0.3238	protein_coding
ENSG00000126947.12	ARMCX1	chrX:101550530-101554700	4.45955	10.2932	4.93254	1.20672	0.145433	-1.06129	0.04815	1	0.06385	protein_coding
ENSG00000126953.5	TIMM8A	chrX:101345660-101349196	9.2853	20.7621	11.4397	1.16093	0.301027	-0.859901	0.03905	0.60115	0.09635	protein_coding
ENSG00000127463.13	EMC1	chr1:19210500-19260128	25.0031	65.3968	46.7458	1.38711	0.902729	-0.484384	0.0096	0.09175	0.40095	protein_coding
ENSG00000127954.12	STEAP4	chr7:88205117-88306891	4.93832	10.8675	7.29099	1.13792	0.562093	-0.575828	0.0296	0.3571	0.30935	protein_coding
ENSG00000127993.15	RBM48	chr7:92528772-92538005	6.41201	32.0879	17.0829	2.32318	1.4137	-0.909476	0.0031	0.08445	0.251	protein_coding
ENSG00000128000.15	ZNF780B	chr19:40028259-40094406	3.19119	12.5875	6.13969	1.97982	0.94407	-1.03575	0.00545	1	0.07995	protein_coding
ENSG00000128463.12	EMC4	chr15:34224998-34338060	14.7443	44.0335	24.3393	1.57845	0.723135	-0.855314	0.0127	0.25085	0.1556	protein_coding
ENSG00000128581.15	IFT22	chr7:101313366-101321823	17.0012	41.9905	40.9434	1.30442	1.26799	-0.0364326	0.00225	0.0026	0.9212	protein_coding
ENSG00000128872.9	TMOD2	chr15:51723010-51816368	6.32339	35.6512	9.30774	2.49518	0.557733	-1.93745	0.00275	0.2807	0.01535	protein_coding
ENSG00000129071.9	MBD4	chr3:129430943-129520507	5.26368	17.1706	13.2343	1.7058	1.33014	-0.375655	0.03855	0.0819	0.6304	protein_coding
ENSG00000129167.9	TPH1	chr11:17788047-18042426	6.05811	26.3092	8.78357	2.11863	0.535939	-1.58269	0.02775	0.40175	0.07345	protein_coding
ENSG00000129292.20	PHF20L1	chr8:132775357-132848807	10.1413	23.9093	18.999	1.23733	0.905685	-0.331644	0.01045	0.0794	0.47915	protein_coding
ENSG00000129595.12	EPB41L4A	chr5:112142440-112419316	5.56961	13.7135	11.0039	1.29995	0.982363	-0.317589	0.03615	0.14655	0.57265	protein_coding
ENSG00000130021.13	PUDP	chrX:7048919-7148190	3.98344	21.4417	5.21158	2.42833	0.387705	-2.04062	0.0145	1	0.00605	protein_coding
ENSG00000130045.15	NXNL2	chr9:88535100-88584274	8.27973	33.4308	18.3883	2.01352	1.15114	-0.862387	0.0025	0.0504	0.09905	protein_coding
ENSG00000130713.15	EXOSC2	chr9:130693720-130704894	12.4947	26.3771	16.371	1.07797	0.389829	-0.688143	0.0158	0.3746	0.117	protein_coding
ENSG00000131876.16	SNRPA1	chr15:101281509-101295282	6.01626	18.6774	8.80448	1.63436	0.549372	-1.08498	0.005	0.2868	0.0337	protein_coding
ENSG00000132356.11	PRKAA1	chr5:40759378-40798374	7.12717	25.4198	15.5757	1.83455	1.1279	-0.706657	0.00675	0.08315	0.2564	protein_coding
ENSG00000132906.17	CASP9	chr1:15456727-15526534	7.90237	16.6335	13.0669	1.07373	0.725564	-0.348168	0.027	0.08925	0.43895	protein_coding
ENSG00000133028.10	SCO1	chr17:10672473-10815164	13.8647	28.1622	21.2192	1.02235	0.613955	-0.408394	0.03775	0.2824	0.44555	protein_coding
ENSG00000133665.12	DYDC2	chr10:80336104-80368073	2.4038	9.66048	2.87106	2.00678	0.256268	-1.75051	0.0193	1	0.03005	protein_coding
ENSG00000133794.17	ARNTL	chr11:13276651-13387266	12.905	37.2991	15.0818	1.53122	0.224881	-1.30634	0.04535	0.7127	0.0667	protein_coding
ENSG00000133863.6	TEX15	chr8:30831543-30890606	2.84998	7.67531	6.1674	1.42927	1.11371	-0.315561	0.0201	1	0.52245	protein_coding
ENSG00000134255.13	CEPT1	chr1:111117332-111185102	8.99349	24.3291	19.3828	1.43573	1.10783	-0.327906	0.0394	0.1839	0.654	protein_coding
ENSG00000134258.16	VTCN1	chr1:117143586-117210960	5.0104	17.9447	12.7233	1.84056	1.34448	-0.496086	0.0073	0.0254	0.3511	protein_coding
ENSG00000134283.17	PPHLN1	chr12:42238446-42590355	12.4727	33.3965	25.7994	1.42093	1.04857	-0.372357	0.0092	0.0492	0.50005	protein_coding
ENSG00000134308.13	YWHAQ	chr2:9583971-9631014	4.57275	22.1645	13.4831	2.27712	1.56002	-0.717098	0.0013	0.093	0.41465	protein_coding
ENSG00000134371.10	CDC73	chr1:193122016-193253901	3.0887	11.2185	6.02395	1.86081	0.963711	-0.897099	0.0421	1	0.3533	protein_coding
ENSG00000134444.13	KIAA1468	chr18:62187257-62307829	5.44432	20.3329	8.00152	1.90099	0.555522	-1.34547	0.01815	0.49325	0.0634	protein_coding
ENSG00000135249.7	RINT1	chr7:105532084-105600875	1.71351	20.6306	2.1459	3.58976	0.324627	-3.26513	0.02035	1	0.0268	protein_coding
ENSG00000135346.8	CGA	chr6:87085497-87095406	6.68992	25.6645	12.2548	1.93971	0.873283	-1.06643	0.0211	0.25515	0.1096	protein_coding
ENSG00000135373.12	EHF	chr11:34621092-34661057	9.96022	25.8894	20.2162	1.37811	1.02126	-0.356846	0.0402	0.11295	0.5633	protein_coding
ENSG00000135679.22	MDM2	chr12:68808175-68971570	8.60665	55.348	14.7575	2.68501	0.77793	-1.90708	5e-05	0.08495	0.0008	protein_coding
ENSG00000136100.12	VPS36	chr13:52412601-52450628	5.65506	18.1326	16.6616	1.68097	1.55892	-0.122053	0.0253	0.0552	0.87555	protein_coding
ENSG00000136682.14	CBWD2	chr2:113437690-113496189	5.55531	16.083	15.7026	1.53359	1.49907	-0.0345295	0.0398	0.03175	0.9576	protein_coding
ENSG00000137809.16	ITGA11	chr15:68296532-68432162	10.1994	30.2406	22.5765	1.56799	1.14633	-0.421664	0.03615	0.1196	0.51945	protein_coding
ENSG00000137814.9	HAUS2	chr15:42548809-42569994	6.79526	16.935	8.09743	1.31741	0.252935	-1.06448	0.0097	0.63015	0.0283	protein_coding
ENSG00000137942.16	FNBP1L	chr1:93448130-93554661	4.30354	10.4942	8.09878	1.286	0.912181	-0.373819	0.01645	0.04975	0.43905	protein_coding
ENSG00000137948.18	BRDT	chr1:91949370-92014426	9.13971	35.3776	19.7375	1.95262	1.11072	-0.841896	0.00315	0.06975	0.1548	protein_coding
ENSG00000137955.15	RABGGTB	chr1:75724346-75795079	9.09076	30.7068	23.6033	1.75608	1.37652	-0.379566	0.0092	0.02505	0.52325	protein_coding
ENSG00000137996.12	RTCA	chr1:100266206-100292769	7.16762	26.3957	13.3907	1.88074	0.901662	-0.979074	0.02975	0.3057	0.19125	protein_coding
ENSG00000138660.11	AP1AR	chr4:112231736-112270047	1.34631	8.57579	2.15302	2.67126	0.677357	-1.99391	0.0172	1	0.03575	protein_coding
ENSG00000139112.10	GABARAPL1	chr12:10212457-10223130	18.6546	37.5642	20.4723	1.00982	0.134138	-0.875686	0.0357	0.73785	0.0681	protein_coding
ENSG00000139154.14	AEBP2	chr12:19404044-19720801	8.68205	28.6264	12.4355	1.72124	0.518354	-1.20288	0.01605	0.4607	0.124	protein_coding
ENSG00000139324.11	TMTC3	chr12:88142295-88199887	1.54879	8.35831	5.04808	2.43207	1.70459	-0.727477	0.02845	1	0.50725	protein_coding
ENSG00000139620.12	KANSL2	chr12:48653400-48682238	7.79674	32.8069	24.4976	2.07306	1.6517	-0.421359	0.011	0.00775	0.5663	protein_coding
ENSG00000139726.10	DENR	chr12:122752773-122771064	8.88233	39.1988	19.5774	2.1418	1.14018	-1.00162	0.00665	0.1263	0.1006	protein_coding
ENSG00000140015.19	KCNH5	chr14:62699453-63102037	5.20423	11.9068	10.5772	1.19403	1.0232	-0.170827	0.03	0.05005	0.72765	protein_coding
ENSG00000140718.19	FTO	chr16:53597682-54158512	27.8712	58.122	51.4053	1.06031	0.88314	-0.177166	0.01535	0.08335	0.72485	protein_coding
ENSG00000141030.12	COPS3	chr17:17246819-17281293	16.62	71.8365	45.1542	2.1118	1.44194	-0.669856	0.0054	0.021	0.3314	protein_coding
ENSG00000141449.14	GREB1L	chr18:21242241-21525417	10.8044	46.2221	22.2647	2.09696	1.04314	-1.05382	0.0026	0.06705	0.1158	protein_coding
ENSG00000142507.9	PSMB6	chr17:4796143-4798503	11.2508	36.8177	13.0043	1.71037	0.20896	-1.50141	0.0288	0.7792	0.02375	protein_coding
ENSG00000143222.11	UFC1	chr1:161152775-161159349	13.7074	37.0529	19.1762	1.43464	0.484364	-0.950272	0.0208	0.45345	0.10605	protein_coding
ENSG00000143248.12	RGS5	chr1:163111120-163355764	4.28281	13.2051	5.29695	1.62447	0.306603	-1.31786	0.0143	1	0.0396	protein_coding
ENSG00000143337.18	TOR1AIP1	chr1:179881606-179925000	5.61584	15.0438	13.2889	1.4216	1.24265	-0.178946	0.0056	0.0769	0.772	protein_coding
ENSG00000143374.15	TARS2	chr1:150487363-150507609	25.8651	67.7157	33.9365	1.38848	0.39183	-0.996653	0.01455	0.5154	0.07975	protein_coding
ENSG00000143748.17	NVL	chr1:224219612-224330387	9.06309	34.1681	22.2654	1.91457	1.29673	-0.617846	0.0023	0.0408	0.31975	protein_coding
ENSG00000143994.13	ABHD1	chr2:27123788-27134675	9.33398	30.7982	19.4738	1.72228	1.06097	-0.661312	0.01695	0.1741	0.42825	protein_coding
ENSG00000144048.10	DUSP11	chr2:73762183-73780157	6.64745	18.83	7.89127	1.50216	0.247455	-1.25471	0.0099	0.65615	0.01175	protein_coding
ENSG00000144061.12	NPHP1	chr2:110122310-110205066	8.04986	23.1534	18.4289	1.52419	1.19493	-0.329255	0.0334	0.1437	0.70685	protein_coding
ENSG00000144161.12	ZC3H8	chr2:112211524-112255136	4.8079	10.7792	7.77248	1.16477	0.692969	-0.471801	0.03055	0.23915	0.32545	protein_coding
ENSG00000144231.10	POLR2D	chr2:127843550-127858157	6.88435	15.2971	7.92677	1.15186	0.203411	-0.948452	0.00615	0.64085	0.0221	protein_coding
ENSG00000144959.9	NCEH1	chr3:172630248-172711218	4.945	13.2867	7.01474	1.42594	0.504418	-0.92152	0.0158	1	0.09055	protein_coding
ENSG00000145414.8	NAF1	chr4:163108784-163166921	9.06688	21.1542	9.50415	1.22226	0.067951	-1.15431	0.0374	0.9116	0.0571	protein_coding
ENSG00000145431.10	PDGFC	chr4:156760453-156971394	9.51623	25.5143	15.8942	1.42284	0.740036	-0.682806	0.02955	0.3077	0.3456	protein_coding
ENSG00000145736.14	GTF2H2	chr5:71032669-71067689	3.55654	12.1094	3.76863	1.76759	0.0835667	-1.68402	0.0045	1	0.00415	protein_coding
ENSG00000145996.11	CDKAL1	chr6:20534456-21232404	6.39234	14.1189	7.23463	1.14321	0.178576	-0.964639	0.04225	0.763	0.0919	protein_coding
ENSG00000146281.5	PM20D2	chr6:89146049-89165565	3.41484	8.02483	4.07052	1.23265	0.253396	-0.979258	0.0141	1	0.0355	protein_coding
ENSG00000146360.8	GPR6	chr6:109978255-109980718	6.1895	30.8569	11.1002	2.3177	0.842691	-1.47501	0.00165	0.2318	0.0151	protein_coding
ENSG00000146410.11	MTFR2	chr6:136231023-136250335	9.31967	26.9133	10.1424	1.52997	0.122043	-1.40792	0.08625	0.8902	0.0493	protein_coding
ENSG00000146463.11	ZMYM4	chr1:35268966-35422058	5.78178	35.7725	17.8771	2.62927	1.62853	-1.00074	0.0339	0.06965	0.3658	protein_coding
ENSG00000147119.3	CHST7	chrX:46573783-46598408	5.0434	11.0402	7.49635	1.1303	0.571793	-0.558505	0.0471	0.32525	0.2758	protein_coding
ENSG00000147481.14	SNTG1	chr8:49909788-50794118	8.76978	32.6758	16.8596	1.89761	0.942962	-0.95465	0.0177	0.1952	0.14695	protein_coding
ENSG00000148153.13	INIP	chr9:112683925-112718236	4.86636	10.1909	8.18371	1.06636	0.749911	-0.316452	0.03095	0.12195	0.4486	protein_coding
ENSG00000149311.17	ATM	chr11:108157214-108467531	22.4336	49.8412	44.9758	1.15168	1.00349	-0.14819	0.00965	0.0211	0.74645	protein_coding
ENSG00000149548.14	CCDC15	chr11:124954120-125041489	2.23562	10.2812	6.67764	2.20126	1.57866	-0.622597	0.00805	1	0.3536	protein_coding
ENSG00000151376.16	ME3	chr11:86431589-86672636	10.0662	27.4556	14.0896	1.44759	0.485123	-0.962466	0.0497	0.5306	0.23245	protein_coding
ENSG00000151502.10	VPS26B	chr11:134068924-134247792	22.855	54.8638	48.891	1.26335	1.09706	-0.166285	0.0495	0.05945	0.79855	protein_coding
ENSG00000152240.12	HAUS1	chr18:46080247-46128333	3.89734	21.7567	6.60842	2.4809	0.761815	-1.71908	0.0128	1	0.0707	protein_coding
ENSG00000152454.3	ZNF256	chr19:57940832-57947675	5.66244	13.9849	10.3447	1.30437	0.869392	-0.434979	0.0199	0.1136	0.3573	protein_coding
ENSG00000152455.15	SUV39H2	chr10:14878819-14954432	3.68737	10.044	8.07644	1.44567	1.13112	-0.314542	0.0292	0.2604	0.72465	protein_coding
ENSG00000152463.14	OLAH	chr10:15032226-15073852	4.68311	14.2323	4.75866	1.60363	0.0230892	-1.58054	0.049	1	0.074	protein_coding
ENSG00000152683.14	SLC30A6	chr2:32165840-32224379	3.02346	7.4748	3.55035	1.30584	0.231761	-1.07407	0.04475	1	0.05295	protein_coding
ENSG00000153347.9	FAM81B	chr5:95391343-95450454	4.04979	16.8466	8.31673	2.05654	1.03817	-1.01837	0.0456	0.23135	0.214	protein_coding
ENSG00000153363.12	LINC00467	chr1:211382802-211435333	14.0192	30.8752	20.6762	1.13904	0.560569	-0.578475	0.03175	0.29665	0.25085	lincRNA
ENSG00000153767.9	GTF2E1	chr3:120686680-120783069	6.7602	20.9935	10.0676	1.6348	0.574575	-1.06023	0.0427	0.3609	0.1359	protein_coding
ENSG00000154124.4	OTULIN	chr5:14664663-14699711	10.5892	25.4157	20.2869	1.26313	0.937956	-0.325171	0.0463	0.1226	0.6487	protein_coding
ENSG00000154175.16	ABI3BP	chr3:100749155-100993515	9.63714	23.6608	18.0249	1.29583	0.903312	-0.392513	0.01235	0.0683	0.4319	protein_coding
ENSG00000154839.9	SKA1	chr18:50374994-50394173	4.77616	12.464	6.44864	1.38384	0.433143	-0.9507	0.0112	1	0.04055	protein_coding
ENSG00000155621.14	C9orf85	chr9:71911509-71986054	17.6753	36.2961	21.1448	1.03808	0.258571	-0.779507	0.032	0.5793	0.08095	protein_coding
ENSG00000156006.4	NAT2	chr8:18391244-18401218	3.81646	12.9147	6.27043	1.75871	0.716329	-1.04238	0.0464	1	0.15235	protein_coding
ENSG00000156103.15	MMP16	chr8:88032008-88737134	1.87131	9.44785	3.78023	2.33594	1.01443	-1.32151	0.00395	1	0.05505	protein_coding
ENSG00000156304.14	SCAF4	chr21:31671032-31732075	10.2934	21.7448	14.2389	1.07895	0.468114	-0.610833	0.0493	0.4286	0.31505	protein_coding
ENSG00000156925.11	ZIC3	chrX:137566141-137981763	4.79039	18.8144	10.5497	1.97362	1.13899	-0.834639	0.01395	0.11185	0.27105	protein_coding
ENSG00000157224.15	CLDN12	chr7:90335222-91210590	17.4503	47.7851	30.9592	1.45331	0.827111	-0.626194	0.0295	0.1799	0.321	protein_coding
ENSG00000157426.13	AASDH	chr4:56338286-56387508	2.53224	10.373	7.92249	2.03435	1.64554	-0.388809	0.0245	0.0317	0.6207	protein_coding
ENSG00000157796.17	WDR19	chr4:39182403-39285810	14.2596	45.8894	35.3322	1.68622	1.30905	-0.377175	0.03035	0.0084	0.5445	protein_coding
ENSG00000159259.7	CHAF1B	chr21:36319791-36419015	6.27335	17.0394	12.1597	1.44156	0.954798	-0.486767	0.03025	0.12715	0.4404	protein_coding
ENSG00000160194.17	NDUFV3	chr21:42879643-42913304	16.7593	33.9722	26.5056	1.01939	0.66133	-0.358059	0.0372	0.18715	0.46185	protein_coding
ENSG00000160307.9	S100B	chr21:46598961-46605208	7.50649	23.1977	20.1275	1.62777	1.42296	-0.204813	0.037	0.058	0.7009	protein_coding
ENSG00000160563.13	MED27	chr9:131860106-132079908	5.28911	17.1595	7.41126	1.69791	0.486694	-1.21122	0.0453	0.5409	0.13185	protein_coding
ENSG00000162441.11	LZIC	chr1:9922112-9985501	4.42206	21.4032	12.6905	2.27504	1.52095	-0.754081	0.0492	0.1538	0.46025	protein_coding
ENSG00000162623.15	TYW3	chr1:74705481-74766678	5.09735	16.3808	15.0205	1.68419	1.55912	-0.125071	0.0341	0.0233	0.864	protein_coding
ENSG00000162694.13	EXTL2	chr1:100872371-100895998	7.40267	16.3782	11.7951	1.14566	0.672065	-0.473592	0.04985	0.20965	0.4357	protein_coding
ENSG00000163114.5	PDHA2	chr4:95840018-95841474	5.17372	18.8725	10.7706	1.86701	1.05783	-0.809181	0.00855	0.1041	0.1174	protein_coding
ENSG00000163281.11	GNPDA2	chr4:44622064-44726595	2.73623	9.05086	8.61068	1.72587	1.65394	-0.0719266	0.09355	0.04155	0.93415	protein_coding
ENSG00000163564.14	PYHIN1	chr1:158930795-158977054	5.79597	13.3374	8.39151	1.20236	0.53388	-0.668476	0.043	0.3896	0.22865	protein_coding
ENSG00000163568.14	AIM2	chr1:159062483-159147096	2.5903	14.4331	7.06049	2.47819	1.44665	-1.03154	0.03295	1	0.35665	protein_coding
ENSG00000163807.5	KIAA1143	chr3:44737660-44761662	3.96411	7.98379	5.73282	1.01008	0.532249	-0.477829	0.0488	1	0.307	protein_coding
ENSG00000163946.13	FAM208A	chr3:56557160-56683237	11.532	48.7534	21.5045	2.07987	0.898999	-1.18087	0.04255	0.22365	0.25655	protein_coding
ENSG00000164070.11	HSPA4L	chr4:127781820-127844040	4.00255	9.07723	5.28093	1.18133	0.399871	-0.78146	0.01465	1	0.1552	protein_coding
ENSG00000164120.13	HPGD	chr4:174490176-174523154	8.83214	18.9005	17.3796	1.09759	0.976557	-0.121035	0.04035	0.05535	0.79435	protein_coding
ENSG00000164172.18	MOCS2	chr5:53095678-53115126	5.76487	13.4393	10.133	1.2211	0.8137	-0.407399	0.0244	0.1278	0.3804	protein_coding
ENSG00000164253.13	WDR41	chr5:77210448-77620611	9.22284	28.0773	13.2459	1.60612	0.522263	-1.08386	0.0109	0.2998	0.0754	protein_coding
ENSG00000164406.7	LEAP2	chr5:132872321-132875046	10.036	32.7798	12.9821	1.70763	0.371337	-1.33629	0.00235	0.4955	0.0098	protein_coding
ENSG00000164434.11	FABP7	chr6:122779474-122784074	6.53768	17.2838	9.93079	1.40257	0.603131	-0.799441	0.02745	0.3333	0.1463	protein_coding
ENSG00000164466.12	SFXN1	chr5:175477061-175529742	14.9091	44.2374	19.7708	1.56908	0.407185	-1.16189	0.0089	0.46855	0.06625	protein_coding
ENSG00000164953.15	TMEM67	chr8:93754843-93819234	14.1417	36.8371	20.6689	1.38121	0.547513	-0.833697	0.0116	0.29475	0.0827	protein_coding
ENSG00000164967.9	RPP25L	chr9:34610485-34612104	8.97073	26.2153	9.62658	1.54711	0.101798	-1.44531	0.01895	0.88505	0.02575	protein_coding
ENSG00000165195.15	PIGA	chrX:15319450-15335580	6.37825	26.4126	10.8483	2.05	0.766236	-1.28376	0.00515	0.2725	0.0407	protein_coding
ENSG00000165259.13	HDX	chrX:84317873-84502479	4.27561	16.4993	7.1943	1.9482	0.750725	-1.19748	0.04685	0.3945	0.22305	protein_coding
ENSG00000165555.9	NOXRED1	chr14:77394020-77423517	3.86208	9.51338	6.81083	1.30058	0.818453	-0.482128	0.04405	1	0.3838	protein_coding
ENSG00000165943.4	MOAP1	chr14:93182195-93184928	6.70018	14.0378	7.117	1.06704	0.0870693	-0.979973	0.02535	0.866	0.0365	protein_coding
ENSG00000165995.18	CACNB2	chr10:18140676-18659285	7.8547	35.2817	28.3432	2.16729	1.85138	-0.315915	0.0051	0.04345	0.7332	protein_coding
ENSG00000166260.10	COX11	chr17:54899386-55173632	16.7694	164.669	41.0837	3.29567	1.29273	-2.00294	5e-05	0.0916	0.0193	protein_coding
ENSG00000166343.9	MSS51	chr10:73423578-73433561	3.5727	11.7663	6.37	1.71957	0.834281	-0.88529	0.0052	1	0.09295	protein_coding
ENSG00000166454.9	ATMIN	chr16:81035846-81047358	6.77318	15.5705	10.156	1.20091	0.584422	-0.616491	0.03665	0.25625	0.2741	protein_coding
ENSG00000166669.13	ATF7IP2	chr16:10326433-10483638	13.9981	32.4805	20.8865	1.21435	0.57734	-0.637008	0.02155	0.25945	0.2299	protein_coding
ENSG00000166704.11	ZNF606	chr19:57977052-58011232	22.9419	55.8113	33.6232	1.28257	0.551475	-0.7311	0.0489	0.39605	0.2809	protein_coding
ENSG00000166900.15	STX3	chr11:59755058-59805882	11.3062	24.4821	19.5398	1.11461	0.789304	-0.32531	0.0418	0.1659	0.57015	protein_coding
ENSG00000167380.16	ZNF226	chr19:44165072-44178381	13.0125	26.4554	17.9171	1.02366	0.461443	-0.562222	0.0327	0.33795	0.24765	protein_coding
ENSG00000167699.13	GLOD4	chr17:757096-792509	14.5172	89.2586	27.6651	2.62023	0.93031	-1.68992	0.0007	0.1471	0.01515	protein_coding
ENSG00000167930.15	FAM234A	chr16:234545-283010	22.2709	55.5906	30.0627	1.31968	0.432815	-0.886867	0.03595	0.4562	0.18065	protein_coding
ENSG00000168288.12	MMADHC	chr2:149569633-149859191	2.59591	37.0242	5.58706	3.83415	1.10585	-2.72831	0.02145	1	0.07425	protein_coding
ENSG00000168301.12	KCTD6	chr3:58492113-58502360	5.58398	16.4283	16.2146	1.55681	1.53793	-0.0188854	0.02225	0.0133	0.9708	protein_coding
ENSG00000168310.10	IRF2	chr4:184387712-184474580	17.1305	40.7327	39.2274	1.24962	1.19529	-0.0543263	0.04585	0.05375	0.9262	protein_coding
ENSG00000168438.14	CDC40	chr6:110180140-110358272	3.53715	17.4117	6.24856	2.2994	0.820936	-1.47846	0.0233	1	0.11455	protein_coding
ENSG00000168621.14	GDNF	chr5:37811588-37966964	13.8081	37.2069	17.5463	1.43006	0.345658	-1.0844	0.0348	0.5011	0.0979	protein_coding
ENSG00000168827.14	GFM1	chr3:158644277-158692575	20.0906	48.2744	35.1809	1.26474	0.808275	-0.456464	0.0138	0.0956	0.31925	protein_coding
ENSG00000168904.14	LRRC28	chr15:99251361-99390729	17.835	47.6042	28.5946	1.41638	0.681032	-0.735348	0.01695	0.19875	0.1814	protein_coding
ENSG00000169891.17	REPS2	chrX:16946690-17153280	4.6638	12.1417	4.68481	1.3804	0.00648231	-1.37391	0.0134	1	0.0088	protein_coding
ENSG00000170100.13	ZNF778	chr16:89217702-89237071	11.7875	56.4701	11.9711	2.26022	0.0222936	-2.23793	0.00605	0.9699	0.00545	protein_coding
ENSG00000170264.12	FAM161A	chr2:61824853-61854143	6.24706	15.819	14.8481	1.34041	1.24903	-0.0913773	0.0366	0.0275	0.86835	protein_coding
ENSG00000170515.13	PA2G4	chr12:56079856-56113907	18.3891	99.9224	26.2619	2.44196	0.51412	-1.92784	0.00465	0.49175	0.0338	protein_coding
ENSG00000170632.13	ARMC10	chr7:103074880-103099764	5.4754	17.2485	9.67559	1.65544	0.821387	-0.834051	0.0026	0.1196	0.0658	protein_coding
ENSG00000171055.14	FEZ2	chr2:36355925-36646087	12.6017	26.935	16.0102	1.09586	0.345379	-0.750484	0.0406	0.5207	0.15185	protein_coding
ENSG00000171505.5	OR1N1	chr9:122526357-122527296	11.8112	26.6229	22.6031	1.17251	0.93636	-0.236145	0.04655	0.10685	0.63185	protein_coding
ENSG00000171509.15	RXFP1	chr4:158315310-158653372	8.99247	38.0109	11.5538	2.07962	0.36158	-1.71804	0.0184	0.666	0.03935	protein_coding
ENSG00000171724.2	VAT1L	chr16:77788529-77980107	5.76934	17.2215	12.1293	1.57773	1.07202	-0.505709	0.00945	0.03345	0.3532	protein_coding
ENSG00000172869.14	DMXL1	chr5:119006346-119249138	6.07173	31.9043	10.9081	2.39357	0.845224	-1.54834	0.00585	0.1673	0.04715	protein_coding
ENSG00000173275.12	ZNF449	chrX:135344795-135363152	4.17086	12.3855	8.0981	1.57024	0.957238	-0.612998	0.00915	0.0954	0.192	protein_coding
ENSG00000173295.7	FAM86B3P	chr8:8228594-8244865	25.7758	53.3878	37.7591	1.05049	0.550806	-0.499683	0.0255	0.28305	0.3147	transcribed_unprocessed_pseudogene
ENSG00000173926.5	MARCH3	chr5:126867713-127030808	8.83207	21.3578	10.2721	1.27394	0.217905	-1.05604	0.04845	0.6829	0.07985	protein_coding
ENSG00000174197.16	MGA	chr15:41621223-41773081	10.4018	28.9006	23.6136	1.47426	1.18278	-0.29148	0.002	0.0245	0.57615	protein_coding
ENSG00000174460.3	ZCCHC12	chrX:118823789-118826968	3.87174	10.8143	7.04687	1.48189	0.863999	-0.617887	0.0174	1	0.23665	protein_coding
ENSG00000174574.15	AKIRIN1	chr1:38991222-39006059	6.549	14.1491	7.53636	1.11136	0.202594	-0.908769	0.03845	0.70135	0.0465	protein_coding
ENSG00000174912.7	METTL15P1	chr3:156713883-156714928	5.22397	21.3933	15.3726	2.03394	1.55714	-0.476801	0.016	0.05155	0.3831	processed_pseudogene
ENSG00000174943.9	KCTD13	chr16:29900374-29928933	29.8313	76.8486	31.5518	1.36519	0.0808976	-1.28429	0.04185	0.86525	0.0492	protein_coding
ENSG00000177058.11	SLC38A9	chr5:55625844-55817157	10.965	36.7178	12.5836	1.74357	0.198644	-1.54493	0.0007	0.6623	0.00215	protein_coding
ENSG00000177409.11	SAMD9L	chr7:93130054-93148369	6.6966	17.5368	11.5287	1.38889	0.783726	-0.60516	0.04375	0.1948	0.2874	protein_coding
ENSG00000178130.9	FAM27E5	chr17:22298690-22299893	8.28964	191.108	14.7323	4.52694	0.829601	-3.69734	0.01575	0.4652	0.01495	lincRNA
ENSG00000178460.17	MCMDC2	chr8:66870748-66926398	4.22724	10.0865	7.99032	1.25464	0.918537	-0.336107	0.01425	0.0767	0.457	protein_coding
ENSG00000178502.5	KLHL11	chr17:41853544-41865431	4.21406	10.7205	6.28167	1.34709	0.575937	-0.771151	0.02085	1	0.1321	protein_coding
ENSG00000178691.10	SUZ12	chr17:31937017-32001045	8.97883	18.0314	9.67303	1.00591	0.107441	-0.898472	0.04115	0.8364	0.07305	protein_coding
ENSG00000180053.7	NKX2-6	chr8:23702450-23706598	2.33415	17.9114	4.22045	2.93991	0.854497	-2.08541	0.0664	1	0.03215	protein_coding
ENSG00000180113.15	TDRD6	chr6:46652914-46735693	4.83081	11.0956	7.96478	1.19966	0.721369	-0.478287	0.0082	0.11	0.216	protein_coding
ENSG00000180479.13	ZNF571	chr19:37497158-37719790	8.77935	49.0885	17.3945	2.4832	0.986449	-1.49675	0.0122	0.2688	0.0707	protein_coding
ENSG00000180483.6	DEFB119	chr20:31377163-31390603	5.28352	26.0628	23.6436	2.30242	2.16188	-0.140545	0.0809	0.04445	0.87125	protein_coding
ENSG00000180694.13	TMEM64	chr8:90621994-90985257	2.19605	10.0867	8.13147	2.19948	1.88861	-0.310868	0.01375	0.02085	0.68265	protein_coding
ENSG00000180872.4	DEFB112	chr6:50043574-50048651	0	12.9241	7.93984	inf	inf	-0.702885	1	0.03105	0.6924	protein_coding
ENSG00000181562.3	EDDM3A	chr14:20731698-20748380	6.58083	22.3401	17.8012	1.76329	1.43563	-0.32766	0.0343	0.0692	0.55055	protein_coding
ENSG00000181610.12	MRPS23	chr17:57834780-57850056	13.4065	43.1132	22.5985	1.68519	0.753287	-0.931904	0.0048	0.28035	0.18995	protein_coding
ENSG00000181751.9	C5orf30	chr5:103258701-103278660	3.56007	8.98886	4.17905	1.33623	0.231267	-1.10497	0.0308	1	0.0709	protein_coding
ENSG00000182070.4	OR52A1	chr11:5151008-5186382	8.82766	28.8679	17.4541	1.70936	0.983463	-0.725898	0.0356	0.22275	0.2792	protein_coding
ENSG00000182185.18	RAD51B	chr14:67819778-68730218	19.1151	51.5726	41.6108	1.43189	1.12224	-0.309648	0.0308	0.0467	0.6113	protein_coding
ENSG00000182333.14	LIPF	chr10:88664440-88678814	5.0791	31.3317	7.87035	2.62498	0.631856	-1.99312	0.00125	0.34875	0.00475	protein_coding
ENSG00000182552.14	RWDD4	chr4:183639634-183659225	0.685916	10.1974	2.42303	3.89403	1.82071	-2.07332	0.0088	1	0.0608	protein_coding
ENSG00000182919.14	C11orf54	chr11:93661638-93814695	7.15386	18.5313	12.1445	1.37317	0.763507	-0.609665	0.0492	0.32075	0.3821	protein_coding
ENSG00000183020.13	AP2A2	chr11:924893-1012245	28.9412	110.08	41.9857	1.92736	0.536776	-1.39058	0.00245	0.23025	0.03175	protein_coding
ENSG00000183566.10	BPIFA4P	chr20:33193584-33210462	8.58072	25.2469	13.6681	1.55694	0.671639	-0.885298	0.0434	0.36305	0.14835	transcribed_unitary_pseudogene
ENSG00000183742.12	MACC1	chr7:19918980-20217404	3.415	18.9537	6.03869	2.47252	0.82235	-1.65017	0.0018	1	0.032	protein_coding
ENSG00000184445.11	KNTC1	chr12:122527245-122626396	18.3171	46.0472	42.1156	1.32992	1.20117	-0.128756	0.0131	0.0418	0.81665	protein_coding
ENSG00000185246.17	PRPF39	chr14:45084098-45135319	4.66685	19.047	16.0254	2.02904	1.77984	-0.249205	0.02245	0.03375	0.761	protein_coding
ENSG00000187545.5	PRAMEF10	chr1:12892895-12898270	3.88334	10.7753	7.15024	1.47235	0.880692	-0.591662	0.03995	0.21285	0.30335	protein_coding
ENSG00000187607.15	ZNF286A	chr17:15699576-15749315	13.7718	34.155	20.9631	1.31038	0.606133	-0.704244	0.0328	0.28205	0.2405	protein_coding
ENSG00000187753.12	C9orf153	chr9:86220264-86259657	2.26358	11.6116	9.7316	2.35889	2.10407	-0.254816	0.03445	0.03	0.7842	protein_coding
ENSG00000187855.5	ASCL4	chr12:107774384-107776644	7.15235	15.3117	11.3195	1.09814	0.662318	-0.435826	0.0233	0.1796	0.31615	protein_coding
ENSG00000187997.11	C17orf99	chr17:78146352-78166177	15.6559	38.3973	29.9163	1.2943	0.934225	-0.360073	0.04265	0.1799	0.6538	protein_coding
ENSG00000188375.4	H3F3C	chr12:31791184-31792241	6.02455	16.0324	9.69721	1.41207	0.686717	-0.725349	0.0483	0.34	0.2249	protein_coding
ENSG00000189132.6	FAM47B	chrX:34942795-34944915	7.01712	17.6879	9.24688	1.33381	0.398087	-0.935726	0.0093	0.43655	0.03985	protein_coding
ENSG00000189369.8	GSPT2	chrX:51743430-51746232	3.52902	8.40343	4.33594	1.25171	0.297074	-0.954635	0.0301	1	0.0739	protein_coding
ENSG00000196376.10	SLC35F1	chr6:117907525-118317676	3.72697	7.493	6.99207	1.00754	0.907715	-0.0998244	0.0404	1	0.81285	protein_coding
ENSG00000196715.5	VKORC1L1	chr7:65873266-65959563	4.94911	10.2715	6.37121	1.05341	0.364398	-0.689013	0.0134	1	0.0693	protein_coding
ENSG00000197894.10	ADH5	chr4:99070977-99088801	8.75089	19.5157	10.861	1.15713	0.311649	-0.845484	0.0303	0.54065	0.1064	protein_coding
ENSG00000197961.11	ZNF121	chr19:9560352-9584533	4.63475	10.0069	8.48183	1.11043	0.871884	-0.238544	0.02985	0.22905	0.6846	protein_coding
ENSG00000198106.8	RP11-231C14.7	chr16:29291219-29372110	3.87642	8.14588	4.00629	1.07135	0.0475404	-1.02381	0.03015	1	0.0289	lincRNA
ENSG00000198146.4	ZNF770	chr15:34978340-34988287	2.09625	7.82064	3.28407	1.89948	0.647677	-1.2518	0.00975	1	0.0518	protein_coding
ENSG00000198298.12	ZNF485	chr10:43606406-43617903	5.81305	26.8114	10.0729	2.20548	0.793107	-1.41237	0.0027	0.28405	0.0594	protein_coding
ENSG00000198429.9	ZNF69	chr19:11887783-11914329	6.65215	16.4975	15.9774	1.31036	1.26414	-0.0462222	0.02355	0.02475	0.92115	protein_coding
ENSG00000198498.9	TMA16	chr4:163494441-163520539	7.71505	21.2953	8.5595	1.46479	0.149852	-1.31493	0.01685	0.80245	0.02495	protein_coding
ENSG00000198830.10	HMGN2	chr1:26472449-26475972	8.49722	32.3906	11.1144	1.93051	0.387372	-1.54314	0.0031	0.4844	0.0085	protein_coding
ENSG00000198840.2	MT-ND3	chrM:10058-10404	18.7644	255.764	54.114	3.76874	1.528	-2.24074	0.0096	0.1229	0.0007	protein_coding
ENSG00000199831.1	RN7SKP291	chr1:55376525-55376852	10.6554	86.2626	12.9702	3.01715	0.283608	-2.73354	0.07075	0.8343	0.03495	misc_RNA
ENSG00000203364.2	RP11-370F5.4	chr9:93147039-93148556	0	9.24295	5.67868	inf	inf	-0.702798	0.03575	1	0.6763	lincRNA
ENSG00000203705.10	TATDN3	chr1:212791827-212816626	11.8746	31.5477	29.4683	1.40966	1.31129	-0.0983689	0.011	0.01715	0.83855	protein_coding
ENSG00000204186.7	ZDBF2	chr2:206274662-206314428	3.37738	7.37339	6.7237	1.12642	0.993351	-0.133072	0.0039	1	0.68205	protein_coding
ENSG00000204518.2	AADACL4	chr1:12644546-12667086	6.71524	17.44	10.8467	1.37689	0.691744	-0.685147	0.0174	0.22895	0.165	protein_coding
ENSG00000205060.10	SLC35B4	chr7:134289331-134317051	6.86727	20.8342	9.17424	1.60114	0.417852	-1.18329	0.01355	0.3899	0.0486	protein_coding
ENSG00000205946.1	USP17L6P	chr4:9367873-9369070	4.39714	33.8467	18.5279	2.94438	2.07506	-0.869316	0.0031	0.01625	0.05775	unprocessed_pseudogene
ENSG00000206562.11	METTL6	chr3:15381274-15521751	8.49069	25.7217	20.8467	1.59903	1.29587	-0.303166	0.0211	0.0464	0.6436	protein_coding
ENSG00000211455.7	STK38L	chr12:27243967-27325959	7.53871	24.4094	20.9541	1.69504	1.47484	-0.220204	0.00805	0.01615	0.6601	protein_coding
ENSG00000211599.2	IGKV5-2	chr2:88897231-88897784	0	9.37799	8.62679	inf	inf	-0.120455	0.03575	0.0063	0.89465	IG_V_gene
ENSG00000211776.2	TRAV2	chr14:21712320-21712843	0	16.6199	9.48963	inf	inf	-0.808484	0.03575	1	0.5945	TR_V_gene
ENSG00000211809.2	TRAV27	chr14:22147994-22148633	0	16.6866	1.33108	inf	inf	-3.64802	0.00405	1	0.25465	TR_V_gene
ENSG00000211943.2	IGHV3-15	chr14:106153623-106154163	0	14.8899	10.1986	inf	inf	-0.545968	0.01295	0.00285	0.6778	IG_V_gene
ENSG00000212978.6	AC016747.3	chr2:61065870-61164829	11.8494	31.796	18.9603	1.42403	0.678166	-0.745862	0.0448	0.38145	0.26955	processed_transcript
ENSG00000213205.3	STRADBP1	chr7:150512558-150513839	3.72579	11.6349	9.97706	1.64285	1.42107	-0.221778	0.04535	0.0701	0.7116	processed_pseudogene
ENSG00000213358.3	AC092933.4	chr3:196527338-196528791	6.89166	19.5001	10.7149	1.50056	0.636696	-0.863861	0.039	0.3817	0.16415	unprocessed_pseudogene
ENSG00000213416.3	KRTAP4-12	chr17:41123090-41124167	9.27448	23.2095	15.9445	1.32338	0.781719	-0.54166	0.02895	0.211	0.3122	protein_coding
ENSG00000213949.8	ITGA1	chr5:52675192-53094779	8.51121	19.9352	18.1357	1.22788	1.0914	-0.136484	0.03075	0.04695	0.7989	protein_coding
ENSG00000214189.8	ZNF788	chr19:12092262-12156731	10.5226	25.0731	18.1978	1.25265	0.790271	-0.46238	0.02335	0.09825	0.34405	protein_coding
ENSG00000214432.9	AC068831.10	chr15:91022618-91036611	10.4298	21.5273	14.8988	1.04545	0.514482	-0.53097	0.03815	0.2942	0.24065	antisense
ENSG00000214435.7	AS3MT	chr10:102845594-102901899	3.93408	10.1125	4.17598	1.36204	0.0860886	-1.27596	0.0424	1	0.1221	protein_coding
ENSG00000214787.8	MS4A4E	chr11:60201252-60243088	6.2513	18.3338	8.89025	1.55227	0.508068	-1.04421	0.022	0.43595	0.12215	protein_coding
ENSG00000215179.5	MAPK6PS4	chr8:46972475-46974617	5.01746	11.9309	10.3589	1.24967	1.04584	-0.203833	0.0285	0.0653	0.665	processed_pseudogene
ENSG00000216762.1	VN1R13P	chr6:27060364-27061249	4.3819	21.9385	11.1208	2.32383	1.34363	-0.980206	0.02005	0.1257	0.11005	processed_pseudogene
ENSG00000217178.1	RP11-9G10.1	chr6:74069450-74734279	12.6799	62.1226	19.8195	2.29257	0.644376	-1.6482	0.04305	0.5399	0.07505	processed_pseudogene
ENSG00000218725.2	B3GALNT2P1	chr6:129800907-129802214	2.98163	11.5359	4.61152	1.95196	0.629144	-1.32281	0.0398	1	0.0617	processed_pseudogene
ENSG00000219870.2	RP11-430A19.2	chrX:9179384-9179606	0	152.986	23.803	inf	inf	-2.68418	1	0.02365	0.24725	processed_pseudogene
ENSG00000220666.2	RCC2P7	chr6:56431949-56433213	9.96567	22.836	10.8406	1.19627	0.121413	-1.07486	0.02715	0.83365	0.05685	processed_pseudogene
ENSG00000220694.2	RP3-403A15.1	chr6:127435635-127436189	6.79902	33.111	8.96128	2.28391	0.398377	-1.88554	0.05025	0.7266	0.0444	processed_pseudogene
ENSG00000221931.2	OR6X1	chr11:123753487-123754545	7.26869	19.6416	12.4911	1.43414	0.781136	-0.653005	0.03455	0.2294	0.2558	protein_coding
ENSG00000223136.1	RN7SKP207	chr5:29948827-29949130	0	25.5225	10.1521	inf	inf	-1.32999	1	0.03415	0.47275	misc_RNA
ENSG00000223620.3	RBM48P1	chr4:126563508-126564776	6.01698	23.7945	17.0205	1.98352	1.50016	-0.483353	0.0097	0.03675	0.35425	processed_pseudogene
ENSG00000223675.1	RP11-86H7.6	chr1:94585555-94592297	3.69768	9.53729	9.03755	1.36696	1.28931	-0.0776474	0.0376	0.0486	0.8748	lincRNA
ENSG00000223929.1	MIR4432HG	chr2:60359215-60391375	4.33134	20.8667	12.0648	2.26832	1.47791	-0.790404	0.0378	0.1297	0.25625	lincRNA
ENSG00000224368.1	ARAFP2	chr7:63393748-63422046	0	15.1882	0.875518	inf	inf	-4.11667	5e-05	1	0.1319	processed_pseudogene
ENSG00000224540.1	RP11-385M4.3	chr1:209232195-209233419	7.42504	20.4335	15.7762	1.46047	1.08728	-0.373187	0.0191	0.076	0.46215	processed_pseudogene
ENSG00000224635.1	RP4-564F22.5	chr20:38406010-38416797	8.45178	16.9961	11.1463	1.00788	0.399238	-0.608642	0.04075	0.4336	0.18065	lincRNA
ENSG00000224714.2	RP11-179K3.2	chr10:64901135-64924518	3.21027	7.66196	5.92705	1.25502	0.88462	-0.370401	0.04015	1	0.4797	lincRNA
ENSG00000224853.1	LINC00393	chr13:73413472-73648253	3.78393	84.6678	10.9883	4.48386	1.53801	-2.94584	0.0457	0.2255	0.01575	lincRNA
ENSG00000225046.2	RP1-20I3.3	chrX:130330856-130331069	0	225.503	68.7067	inf	inf	-1.71462	0.03575	0.00065	0.21865	processed_pseudogene
ENSG00000225510.2	PCDH8P1	chr13:53199980-53202753	9.851	28.0732	11.5574	1.51085	0.230472	-1.28038	0.02565	0.6135	0.05085	transcribed_processed_pseudogene
ENSG00000226133.6	RP4-683M8.2	chr1:48050658-48091736	4.19695	18.3493	13.5633	2.12832	1.69229	-0.436023	0.0348	0.08055	0.51775	lincRNA
ENSG00000226288.1	OR52I2	chr11:4586790-4587905	5.67528	15.45	10.2588	1.44485	0.854104	-0.590741	0.04885	0.22785	0.31405	protein_coding
ENSG00000226500.2	RP11-196G18.1	chr1:149754300-149754710	10.3973	62.1308	17.1373	2.5791	0.720924	-1.85817	0.0427	0.49735	0.03425	processed_pseudogene
ENSG00000226502.2	KRT8P27	chrX:64623116-64624573	5.18189	12.956	9.97809	1.32207	0.945285	-0.376789	0.0432	0.13625	0.47435	processed_pseudogene
ENSG00000226991.2	AC112229.6	chr2:110358789-110359126	0	10.4457	8.1713	inf	inf	-0.354273	1	0.03105	0.82845	processed_pseudogene
ENSG00000227038.3	GTF2IP7	chr7:76090430-76132187	6.1838	15.3694	9.49686	1.3135	0.618957	-0.69454	0.01895	0.29055	0.16245	transcribed_unprocessed_pseudogene
ENSG00000227155.7	RP11-165F24.3	chr9:212823-746106	6.69385	30.1472	20.372	2.17112	1.60568	-0.565439	0.0088	0.0311	0.4657	antisense
ENSG00000227304.3	RP11-791G16.2	chr4:82483169-82562357	11.3393	35.3248	11.5943	1.63935	0.0320883	-1.60726	0.015	0.9642	0.025	transcribed_processed_pseudogene
ENSG00000227347.1	HNRNPKP2	chr2:136199113-136200503	6.17917	19.4679	9.89476	1.65562	0.679253	-0.976363	0.0124	0.2921	0.0643	processed_pseudogene
ENSG00000227497.1	PABPC1P6	chr2:91877968-91880195	6.30659	13.8741	10.8448	1.13746	0.782066	-0.355397	0.0466	0.1601	0.45165	processed_pseudogene
ENSG00000227508.6	LINC01624	chr6:170266668-170279887	16.8225	33.9176	25.066	1.01164	0.57534	-0.436302	0.0458	0.24305	0.41035	lincRNA
ENSG00000227860.1	MTND5P18	chr1:237949735-237951536	4.02866	10.9768	5.12982	1.44608	0.348608	-1.09748	0.0388	1	0.0658	processed_pseudogene
ENSG00000227862.1	HNRNPA1P31	chr13:80619097-80620067	2.46458	15.7721	6.9244	2.67796	1.49035	-1.18761	0.03585	1	0.09745	processed_pseudogene
ENSG00000228002.2	DHX9P1	chr13:76984867-76987943	4.16593	8.82233	7.84608	1.08252	0.913332	-0.169188	0.04215	0.081	0.70965	processed_pseudogene
ENSG00000228395.1	RP11-216B9.6	chr9:128504699-128552410	3.88293	28.4013	11.602	2.87074	1.57916	-1.29158	0.01965	0.1112	0.13565	antisense
ENSG00000228414.6	LINC01185	chr2:60825131-60881314	7.02295	18.6159	8.35868	1.40639	0.251199	-1.15519	0.0152	0.6808	0.04295	lincRNA
ENSG00000228453.1	RPS15AP9	chr1:117138228-117138609	0	17.6947	8.13368	inf	inf	-1.12133	0.02125	0.0208	0.46575	processed_pseudogene
ENSG00000228486.10	LINC01125	chr2:97664216-97703064	40.2095	82.1033	53.0841	1.0299	0.400741	-0.629162	0.0021	0.20075	0.0632	protein_coding
ENSG00000228507.1	DAP3P2	chr2:171491421-171491931	6.17654	36.9946	23.1603	2.58245	1.90678	-0.675663	0.04595	0.0897	0.3233	processed_pseudogene
ENSG00000228649.8	AC005682.5	chr7:22854177-22861579	10.2851	25.3823	19.6075	1.30327	0.930849	-0.372419	0.0347	0.1497	0.5175	processed_transcript
ENSG00000229036.7	VDAC1P8	chr6:143450806-143511690	31.5389	70.3901	38.2217	1.15824	0.277261	-0.88098	0.0246	0.5732	0.078	transcribed_processed_pseudogene
ENSG00000229052.2	RP11-386I23.1	chr1:92832024-92961522	3.56573	12.2386	11.1185	1.77917	1.6407	-0.138471	0.0247	0.021	0.8301	transcribed_processed_pseudogene
ENSG00000229243.1	AC098973.1	chr3:27802761-27891301	5.03973	11.1902	9.61603	1.15082	0.932095	-0.218724	0.026	0.0657	0.62245	lincRNA
ENSG00000229515.1	FLT1P1	chr3:46142357-46143677	5.59397	15.2744	7.57272	1.44917	0.436939	-1.01223	0.0317	0.52035	0.09175	processed_pseudogene
ENSG00000229563.6	LINC01204	chrX:45505387-45630202	4.4382	10.5783	7.0668	1.25306	0.671084	-0.58198	0.02665	1	0.22525	lincRNA
ENSG00000230207.1	RPL4P5	chr9:7477044-7478320	3.48317	15.8921	11.9375	2.18984	1.77703	-0.412813	0.02	0.0455	0.4631	processed_pseudogene
ENSG00000230772.1	VN1R108P	chr20:25734263-25735093	4.32121	16.8108	16.3012	1.95988	1.91547	-0.0444117	0.0454	0.0464	0.9482	unprocessed_pseudogene
ENSG00000230980.1	RPL36AP39	chr11:1792552-1792870	13.7986	144.068	18.2533	3.38415	0.403639	-2.98052	0.05665	0.7756	0.0211	processed_pseudogene
ENSG00000231662.1	RP11-686D16.1	chr6:19290318-19321021	0	23.7013	4.89645	inf	inf	-2.27516	0.01295	1	0.2519	lincRNA
ENSG00000231890.7	DARS-AS1	chr2:135906676-136022593	36.2778	85.5514	59.4096	1.2377	0.71161	-0.526094	0.0135	0.09665	0.2602	antisense
ENSG00000232048.2	HNRNPCP9	chr1:67660154-67661013	9.8473	26.0287	25.0823	1.4023	1.34887	-0.0534338	0.035	0.0405	0.9192	processed_pseudogene
ENSG00000232097.1	AC079781.8	chr7:97938438-97938794	22.6169	79.0895	23.9427	1.80608	0.0821796	-1.7239	0.0539	0.93565	0.0405	processed_pseudogene
ENSG00000232176.1	RP11-146N23.1	chr9:19200334-19201046	6.46542	25.1665	15.263	1.96069	1.23922	-0.721467	0.0391	0.14735	0.2566	processed_pseudogene
ENSG00000232199.1	RPL3P8	chr7:109998433-109999624	3.31016	12.612	12.4871	1.92982	1.91547	-0.0143524	0.0403	0.04115	0.96875	processed_pseudogene
ENSG00000232611.1	RP11-1114A5.4	chrX:136840930-136880764	3.84306	11.6752	5.58579	1.60312	0.539506	-1.06362	0.03215	1	0.10615	lincRNA
ENSG00000232723.1	AC013399.3	chr2:121309994-121310412	8.78822	55.0687	15.1501	2.64759	0.785681	-1.86191	0.03685	0.49055	0.0467	processed_pseudogene
ENSG00000232852.1	CICP4	chr20:64290186-64313132	5.64655	14.4594	6.1603	1.35656	0.125632	-1.23093	0.0091	1	0.01505	processed_pseudogene
ENSG00000232915.1	AC097721.1	chr2:138412065-138413318	5.13874	13.9153	11.1814	1.43718	1.12161	-0.315576	0.0428	0.11005	0.57065	processed_pseudogene
ENSG00000233444.1	AC013262.1	chr2:81666476-81666728	0	72.7492	15.8779	inf	inf	-2.19591	1	0.0263	0.2985	processed_pseudogene
ENSG00000233730.1	RP4-666F24.3	chr1:115099671-115102658	0	11.7018	1.08067	inf	inf	-3.43673	0.00405	1	0.2532	lincRNA
ENSG00000233874.2	RP1-136J15.5	chrX:109568477-109570289	2.69978	8.87752	3.35005	1.71731	0.311338	-1.40598	0.0353	1	0.05085	processed_pseudogene
ENSG00000233876.2	GAPDHP68	chr7:9614977-9615985	7.73764	20.7993	12.8352	1.42657	0.730136	-0.696432	0.03325	0.27195	0.2206	processed_pseudogene
ENSG00000234162.1	AC009505.4	chr2:105959083-105962006	0	10.8706	9.45183	inf	inf	-0.201767	1	0.00325	0.76195	lincRNA
ENSG00000234496.2	MRPS21P1	chr1:65092391-65092614	0	297.3	46.485	inf	inf	-2.67709	0.02335	0.00125	0.08	processed_pseudogene
ENSG00000234576.1	MTND1P26	chr2:131385699-131386237	0	7.63577	5.66582	inf	inf	-0.430487	0.007	1	0.7326	unprocessed_pseudogene
ENSG00000234701.1	PRDX3P3	chr13:38617418-38617940	0	11.2533	10.6756	inf	inf	-0.076028	0.0011	0.00015	0.929	processed_pseudogene
ENSG00000234741.7	GAS5	chr1:173863247-173903549	15.5619	32.5061	16.4922	1.06269	0.08377	-0.978923	0.04825	0.8732	0.07045	processed_transcript
ENSG00000234754.1	C1orf140	chr1:221330079-221336296	6.58902	22.2959	10.7288	1.75864	0.703355	-1.05529	0.02855	0.1039	0.1264	lincRNA
ENSG00000235790.7	RP11-73M7.6	chr1:31617685-31704319	3.74762	18.0556	9.83473	2.2684	1.39191	-0.876489	0.0019	0.0476	0.2437	antisense
ENSG00000235817.2	RP11-543E8.2	chr1:230612008-230612412	0	12.7259	11.7216	inf	inf	-0.118598	1	0.001	0.90005	processed_pseudogene
ENSG00000235949.1	AC061961.2	chr2:154696461-154697817	0	15.9629	11.8071	inf	inf	-0.435061	0.00405	0.0011	0.6816	antisense
ENSG00000236211.1	MTCO1P7	chr2:130273907-130275449	2.60631	10.9232	5.57819	2.06731	1.09779	-0.969521	0.0302	1	0.12955	unprocessed_pseudogene
ENSG00000236299.7	RP11-340I6.7	chr7:63888199-63900794	9.83772	27.3263	22.5914	1.47389	1.19938	-0.274514	0.04385	0.1621	0.7085	lincRNA
ENSG00000236719.2	OVAAL	chr1:180558975-180566518	3.85887	11.5506	6.85187	1.58171	0.828318	-0.753394	0.04455	1	0.2175	lincRNA
ENSG00000237449.1	TAAR4P	chr6:132594397-132595436	8.13589	21.3018	10.3377	1.3886	0.345541	-1.04306	0.03375	0.5988	0.07315	unitary_pseudogene
ENSG00000237841.1	KRTAP19-9P	chr21:30510306-30510497	0	505.943	67.9351	inf	inf	-2.89675	0.08505	0.0061	0.20055	unprocessed_pseudogene
ENSG00000237873.1	RP11-156J23.1	chrX:93042489-93042942	0	8.35479	4.84824	inf	inf	-0.785142	0.0149	1	0.58965	processed_pseudogene
ENSG00000237980.1	RP11-338C15.3	chr1:212653998-212665434	0	8.73893	4.48807	inf	inf	-0.961361	0.01045	1	0.53865	lincRNA
ENSG00000239544.1	RP11-109N23.1	chr14:72963644-72964008	0	13.8241	12.2903	inf	inf	-0.169658	0.03575	0.00555	0.88825	processed_pseudogene
ENSG00000240024.5	LINC00888	chr3:183447607-183456013	8.94341	26.2983	10.4362	1.55607	0.2227	-1.33337	0.0182	0.75145	0.03615	transcribed_unprocessed_pseudogene
ENSG00000240250.3	RN7SL541P	chr5:134517809-134518092	0	46.5682	11.859	inf	inf	-1.97336	0.03575	0.03415	0.2959	misc_RNA
ENSG00000240859.1	AC093627.10	chr7:149596-155465	8.57252	17.4577	13.7067	1.02607	0.677085	-0.348987	0.023	0.1554	0.45365	lincRNA
ENSG00000241037.3	RN7SL335P	chr4:122087507-122087811	0	81.4779	7.57487	inf	inf	-3.42712	0.0001	0.0509	0.10175	misc_RNA
ENSG00000241127.7	YAE1D1	chr7:39566375-39610320	8.13096	38.1397	30.0834	2.2298	1.88747	-0.342326	0.0432	0.04845	0.6565	protein_coding
ENSG00000241258.6	CRCP	chr7:66075797-66165011	8.47443	23.5663	17.5373	1.47554	1.04924	-0.426295	0.028	0.09185	0.51525	protein_coding
ENSG00000241469.7	LINC00635	chr3:107840227-107882000	4.6316	16.6594	16.4339	1.84675	1.82709	-0.0196634	0.0007	0.00055	0.96465	lincRNA
ENSG00000241549.8	GUSBP2	chr6:26871483-26956554	2.74504	12.0234	7.2547	2.13095	1.40209	-0.728855	0.04745	0.1199	0.353	transcribed_unprocessed_pseudogene
ENSG00000241673.1	RPS27P12	chr3:129218092-129218350	0	127.668	3.72284	inf	inf	-5.09985	0.02335	1	0.28765	processed_pseudogene
ENSG00000241737.2	FAM90A23P	chr8:7579643-7582653	2.71904	10.1717	7.06248	1.90339	1.37707	-0.526313	0.04565	1	0.41005	unprocessed_pseudogene
ENSG00000241884.2	RP11-85I21.1	chr3:67296299-67306359	6.22106	26.4352	8.32153	2.08723	0.419689	-1.66754	0.0051	0.46115	0.0183	lincRNA
ENSG00000242102.3	RN7SL152P	chr4:140577924-140578222	0	28.1382	23.62	inf	inf	-0.252518	1	0.0005	0.81355	misc_RNA
ENSG00000242123.1	RP11-51L5.1	chr17:62319883-62320189	0	24.0915	22.3112	inf	inf	-0.110755	1	0.0006	0.86975	processed_pseudogene
ENSG00000242125.3	SNHG3	chr1:28505942-28539300	13.8864	28.3887	17.0126	1.03165	0.292937	-0.738713	0.04265	0.58425	0.15915	sense_intronic
ENSG00000242258.1	LINC00996	chr7:150433653-150448140	4.91718	13.9505	5.39589	1.50442	0.13403	-1.37039	0.0155	1	0.0177	lincRNA
ENSG00000243193.4	CTA-360L10.1	chr7:107044648-107161811	3.44156	34.8713	9.06955	3.34091	1.39797	-1.94294	0.03385	0.2354	0.06015	processed_transcript
ENSG00000243925.1	RPS24P18	chr18:26098838-26099226	0	16.422	10.8794	inf	inf	-0.594039	0.007	0.01025	0.6273	processed_pseudogene
ENSG00000244280.1	ECEL1P2	chr2:232385749-232387457	14.5227	38.3403	19.628	1.40055	0.434603	-0.96595	0.0118	0.42125	0.0581	transcribed_unprocessed_pseudogene
ENSG00000244534.3	RN7SL211P	chr2:64906862-64907138	10.4567	136.041	18.9581	3.70154	0.858388	-2.84316	0.13985	0.5789	0.0477	misc_RNA
ENSG00000245205.3	EEF1A1P4	chr12:19404044-19720801	6.32157	19.7132	9.82264	1.6408	0.635828	-1.00498	0.04325	0.4245	0.12825	processed_pseudogene
ENSG00000245937.7	LINC01184	chr5:127703388-128083172	30.3415	65.9226	40.3804	1.11948	0.412364	-0.707116	0.04225	0.4353	0.23205	lincRNA
ENSG00000246067.7	RAB30-AS1	chr11:83072065-83106961	31.0894	82.4657	42.9705	1.40737	0.466926	-0.940446	0.02685	0.5101	0.25335	lincRNA
ENSG00000246985.7	SOCS2-AS1	chr12:93542462-93583487	4.79843	13.4906	11.5718	1.49132	1.26997	-0.221344	0.04085	0.06685	0.66635	processed_transcript
ENSG00000247556.6	OIP5-AS1	chr15:41283989-41332621	16.3214	40.7766	37.6065	1.32098	1.20422	-0.116758	0.02355	0.0418	0.8299	processed_transcript
ENSG00000247626.4	MARS2	chr2:197693105-197786762	6.89468	16.5447	10.7084	1.26281	0.635192	-0.627619	0.0145	0.2103	0.15495	protein_coding
ENSG00000248174.5	RP11-148L24.1	chr4:174094659-174220398	2.64633	13.0199	9.74421	2.29865	1.88055	-0.418101	0.0233	0.0639	0.54545	lincRNA
ENSG00000248508.6	SRP14-AS1	chr15:40039310-40067290	4.8612	15.9757	15.4937	1.71649	1.6723	-0.0441957	0.0083	0.0178	0.94345	lincRNA
ENSG00000248827.1	RP11-252I13.1	chr5:107724960-107727117	4.86015	11.5914	7.5116	1.25399	0.628121	-0.625866	0.0302	0.26815	0.2161	processed_pseudogene
ENSG00000249191.1	UBE2V1P12	chr5:18886621-18887095	0	7.5178	4.47343	inf	inf	-0.748931	0.0149	1	0.575	processed_pseudogene
ENSG00000249215.1	AC138517.4	chr5:139494255-139496116	6.55967	15.7835	11.8897	1.26672	0.858015	-0.408702	0.02175	0.1114	0.38475	processed_pseudogene
ENSG00000249416.2	RP11-614F17.1	chr4:131768139-131768578	0	14.5803	13.5794	inf	inf	-0.102598	0.10565	0.0038	0.7115	processed_pseudogene
ENSG00000249433.1	CTB-161J7.2	chr5:115493556-115493821	0	55.02	41.8437	inf	inf	-0.394946	1	5e-05	0.73525	processed_pseudogene
ENSG00000249584.1	RP11-478P10.1	chr5:57890326-57899162	3.94403	8.16753	8.02098	1.05023	1.02411	-0.0261198	0.03435	0.03815	0.95065	lincRNA
ENSG00000249617.1	RP11-366M4.17	chr4:165045968-165046280	0	31.2319	9.5007	inf	inf	-1.71692	0.0149	0.03125	0.274	processed_pseudogene
ENSG00000249997.1	MTCO3P7	chr2:130276506-130277957	3.76971	19.9334	17.1344	2.40267	2.18437	-0.218297	0.0457	0.0569	0.7339	unprocessed_pseudogene
ENSG00000250189.2	RP11-362F19.2	chr4:141405171-141407586	1.91446	7.64239	4.14804	1.99709	1.1155	-0.881593	0.0299	1	0.1389	processed_pseudogene
ENSG00000250444.1	CCT5P1	chr5:115512076-115513694	7.69538	19.4481	8.16261	1.33757	0.0850384	-1.25253	0.0142	0.8825	0.02085	processed_pseudogene
ENSG00000250508.1	RP11-757G1.6	chr11:68870663-68874542	3.31503	8.64582	5.93987	1.38298	0.841411	-0.541572	0.0176	1	0.26215	lincRNA
ENSG00000250954.5	RP11-79E3.3	chr4:33776346-34039893	3.56769	10.9743	4.3489	1.62107	0.285661	-1.33541	0.0277	1	0.05325	lincRNA
ENSG00000251261.4	OR7H2P	chr5:101816474-101816780	0	10.2753	9.90583	inf	inf	-0.0528253	1	0.03125	0.86515	unprocessed_pseudogene
ENSG00000251286.2	RP11-588F10.1	chr4:52440493-52441535	5.15347	19.7136	8.36145	1.93557	0.698208	-1.23736	0.0216	0.3799	0.0549	processed_pseudogene
ENSG00000251399.1	RP11-234K19.1	chr4:79596541-79597173	0	42.9754	12.9624	inf	inf	-1.72917	0.00185	0.00405	0.159	lincRNA
ENSG00000251643.1	RP11-91J3.1	chr4:187441676-187444298	0	7.25123	4.60903	inf	inf	-0.653761	5e-05	1	0.40415	processed_pseudogene
ENSG00000253160.1	RP11-1113C11.2	chr8:39309908-39310443	0	9.92076	0.932707	inf	inf	-3.41095	0.00405	1	0.2558	processed_pseudogene
ENSG00000253521.1	HPYR1	chr8:132560497-132561479	6.62214	20.3121	14.0458	1.61697	1.08477	-0.532197	0.02755	0.12305	0.33275	lincRNA
ENSG00000253627.1	RP11-513H8.1	chr8:134211864-134320447	0	8.28958	3.97781	inf	inf	-1.05933	0.03575	1	0.52285	lincRNA
ENSG00000253685.1	MTND5P41	chr8:36279490-36279696	0	259.304	39.1223	inf	inf	-2.72858	1	0.0215	0.2448	unprocessed_pseudogene
ENSG00000253734.1	LINC01289	chr8:63687178-64368558	7.07551	15.6557	7.71531	1.14579	0.124891	-1.0209	0.00815	0.7795	0.0147	lincRNA
ENSG00000254119.5	RP11-705O24.1	chr8:61785046-61944180	5.4067	27.3986	24.4144	2.34128	2.17491	-0.16637	0.06665	0.03125	0.8569	lincRNA
ENSG00000254229.2	FAM90A12P	chr8:8027076-8032305	1.75058	9.63177	3.93632	2.45997	1.16902	-1.29095	0.01505	1	0.03425	unprocessed_pseudogene
ENSG00000254412.1	RP11-107P7.6	chr11:49098162-49101168	5.68097	11.9588	11.4819	1.07387	1.01515	-0.0587196	0.0275	0.036	0.8949	processed_pseudogene
ENSG00000254482.1	RP11-386B1.1	chr11:109637467-109638128	0	11.2248	7.09876	inf	inf	-0.661056	0.00025	1	0.52615	processed_pseudogene
ENSG00000254650.1	RP11-665E10.5	chr11:87815034-87816157	3.74248	14.5093	7.26028	1.95491	0.95603	-0.998881	0.0345	0.2646	0.14375	processed_pseudogene
ENSG00000254874.1	RP11-676F20.1	chr11:92965796-92966603	0	53.8772	17.1812	inf	inf	-1.64884	1	0.016	0.356	lincRNA
ENSG00000255019.1	OR5D15P	chr11:55786963-55787905	7.31636	23.3694	12.8958	1.67542	0.817701	-0.857723	0.0216	0.25245	0.14705	unprocessed_pseudogene
ENSG00000255107.1	RP11-159H10.1	chr8:69859263-69860540	9.34002	23.781	10.3143	1.34831	0.143155	-1.20516	0.01995	0.8064	0.0252	processed_pseudogene
ENSG00000255178.1	RP11-686G23.2	chr11:80751199-80762826	3.5262	10.3216	4.44386	1.54948	0.333696	-1.21578	0.0465	1	0.0642	lincRNA
ENSG00000255455.2	RP11-890B15.3	chr11:130866253-130870247	5.23829	11.1261	9.68453	1.08677	0.886584	-0.200189	0.01645	0.0505	0.6058	lincRNA
ENSG00000255693.1	RP11-766N7.3	chr12:64883393-64982524	4.11362	11.096	9.51451	1.43156	1.20972	-0.221835	0.03505	0.0469	0.7381	lincRNA
ENSG00000255717.6	SNHG1	chr11:62851987-62855914	13.9132	31.5016	28.3911	1.17896	1.02898	-0.149985	0.01195	0.0251	0.73325	processed_transcript
ENSG00000255829.1	RP11-20D14.3	chr12:8664010-8669011	0	8.20584	3.49176	inf	inf	-1.2327	0.00815	1	0.43595	antisense
ENSG00000255970.1	RP11-43N5.1	chr12:67709046-67729475	6.67101	13.745	9.44312	1.04293	0.501358	-0.541574	0.0226	0.2728	0.19475	lincRNA
ENSG00000256525.6	POLG2	chr17:64477784-64497036	8.41696	24.9726	8.63944	1.56898	0.0376382	-1.53134	0.01005	0.94795	0.01525	protein_coding
ENSG00000256779.1	RP11-60C6.5	chr11:95037481-95038456	7.66832	22.3136	17.1888	1.54094	1.16449	-0.376451	0.0311	0.092	0.47795	processed_pseudogene
ENSG00000257175.2	RP11-536C10.12	chr14:18630317-18650966	6.71832	17.8177	7.46613	1.40714	0.15226	-1.25488	0.05065	0.8222	0.0337	processed_pseudogene
ENSG00000257431.1	RP11-263K4.3	chr12:82512676-82515817	3.60338	8.22835	4.55982	1.19125	0.339627	-0.851627	0.0287	1	0.09705	lincRNA
ENSG00000257501.6	RP11-1016B18.1	chr12:97713411-97761859	14.7023	42.6748	24.3999	1.53734	0.730828	-0.806512	0.02595	0.2939	0.2034	transcribed_processed_pseudogene
ENSG00000257576.1	RP11-153M3.1	chr12:56511001-56512703	3.80832	12.4279	7.45379	1.70636	0.968821	-0.737538	0.0203	0.16365	0.1761	processed_pseudogene
ENSG00000257777.1	RP11-25J3.2	chr12:75563201-75984015	6.19443	18.8018	12.7078	1.60183	1.03667	-0.565151	0.03275	0.1472	0.3592	processed_pseudogene
ENSG00000257966.1	OLA1P3	chr12:55870047-55872602	6.01846	15.0923	10.75	1.32634	0.836865	-0.48948	0.0098	0.09215	0.2447	processed_pseudogene
ENSG00000258102.3	MAP1LC3B2	chr12:116548104-116576448	17.912	86.0782	52.0145	2.26472	1.53799	-0.726735	0.03185	0.05625	0.4944	protein_coding
ENSG00000258193.1	RP11-362A1.2	chr12:81998631-81998962	0	23.6152	6.28346	inf	inf	-1.91009	0.0149	1	0.29915	processed_pseudogene
ENSG00000258441.1	LINC00641	chr14:21200078-21206900	7.21134	15.7305	9.82246	1.12522	0.445816	-0.679404	0.00475	0.29855	0.10585	processed_transcript
ENSG00000258482.1	TRAV15	chr14:21950405-21950654	0	96.9245	16.5802	inf	inf	-2.5474	0.0149	0.02365	0.13925	TR_V_pseudogene
ENSG00000258548.5	LINC00645	chr14:27258716-27845286	2.95631	13.5657	7.63855	2.19809	1.3695	-0.828592	0.01175	0.0538	0.27135	lincRNA
ENSG00000258608.1	DNAJC19P9	chr14:45290035-45290386	0	25.0289	3.79164	inf	inf	-2.7227	0.02125	1	0.2544	processed_pseudogene
ENSG00000258818.3	RNASE4	chr14:20684099-20707120	3.60014	14.8061	8.81263	2.04007	1.29152	-0.748549	0.00875	0.09325	0.23415	protein_coding
ENSG00000259518.1	LINC01583	chr15:82088593-82097694	6.75126	64.524	27.4564	3.25661	2.02392	-1.23269	0.00075	0.0186	0.2202	lincRNA
ENSG00000259586.1	RP11-66B24.3	chr15:100846603-100846767	0	9465.9	197.159	inf	inf	-5.58531	0.02335	0.01275	0.06895	processed_pseudogene
ENSG00000259724.1	LINC01581	chr15:93589866-94107938	3.02791	20.129	15.1871	2.73288	2.32646	-0.406425	0.0114	0.03165	0.70985	lincRNA
ENSG00000260000.2	RP3-467N11.1	chr6:100881470-100882987	4.10763	12.0401	6.87574	1.55148	0.743209	-0.808267	0.0307	1	0.17555	antisense
ENSG00000260120.1	RP11-177B4.2	chr4:52680608-52692649	5.64849	13.1421	11.4292	1.21826	1.01679	-0.201477	0.04415	0.0865	0.68205	lincRNA
ENSG00000260307.2	PABPC1P13	chr16:32439068-32441159	5.33834	13.9673	8.02835	1.38759	0.588714	-0.798878	0.02375	0.33345	0.1413	processed_pseudogene
ENSG00000260390.1	RP11-575I8.1	chr9:27829275-27844481	2.87892	8.66984	7.01462	1.59048	1.28484	-0.30564	0.02665	1	0.59035	lincRNA
ENSG00000260589.1	STAM-AS1	chr10:17641283-17643878	3.25651	8.24962	5.26668	1.341	0.693565	-0.647434	0.0363	1	0.22535	antisense
ENSG00000261029.1	CTD-2588J6.2	chr16:82170295-82175803	0	13.3309	10.8371	inf	inf	-0.298797	0.0024	0.0034	0.79405	lincRNA
ENSG00000261135.1	RP4-798A10.7	chr1:16514644-16515754	13.2821	27.8923	15.0755	1.07038	0.182724	-0.887659	0.04485	0.7433	0.08645	lincRNA
ENSG00000261159.1	RP11-723O4.9	chr3:128859715-128860526	4.86577	19.2958	7.51807	1.98755	0.627694	-1.35985	0.0428	0.50795	0.08085	lincRNA
ENSG00000261168.1	RP11-68I18.10	chr1:151130074-151131610	5.93394	14.7323	9.09625	1.31192	0.616283	-0.695634	0.032	0.32055	0.1975	sense_overlapping
ENSG00000261188.1	CTA-445C9.14	chr22:26512536-26514568	7.42607	16.7179	14.9285	1.17072	1.00739	-0.163327	0.0322	0.0849	0.7723	antisense
ENSG00000261192.1	RNF126P1	chr17:57045477-57046797	11.6878	31.0119	15.7929	1.40781	0.434266	-0.973548	0.0067	0.39525	0.04515	transcribed_processed_pseudogene
ENSG00000261242.1	CTD-2302E22.4	chr14:63543568-63544664	7.22164	23.1067	8.56965	1.67792	0.246911	-1.431	0.0127	0.718	0.0198	antisense
ENSG00000261299.1	C2orf69P3	chr16:35425363-35426483	2.94134	13.6504	4.01874	2.2144	0.450269	-1.76413	0.0459	1	0.04865	processed_pseudogene
ENSG00000261618.1	RP11-79H23.3	chr8:78837528-78840522	3.98197	8.31403	7.23113	1.06206	0.860736	-0.201327	0.04925	0.10415	0.6684	lincRNA
ENSG00000261737.1	RP4-612B15.3	chr1:86703501-86704462	5.0266	17.3456	16.0425	1.78692	1.67425	-0.112673	0.0498	0.0615	0.8469	antisense
ENSG00000263232.2	ATP5A1P3	chr16:72005036-72006543	5.61383	16.811	9.60595	1.58235	0.774942	-0.807405	0.0206	0.21915	0.11335	processed_pseudogene
ENSG00000265033.2	RN7SL262P	chrX:49152650-49152944	0	60.9147	16.223	inf	inf	-1.90875	0.02335	0.0066	0.2014	misc_RNA
ENSG00000265692.1	RP13-516M14.4	chr17:82290045-82292814	7.38504	16.0292	9.34795	1.11803	0.340046	-0.777983	0.03705	0.54745	0.1317	lincRNA
ENSG00000266278.1	RP11-41O4.2	chr18:70380139-70384591	4.78222	13.7723	7.71397	1.52602	0.689795	-0.836227	0.00615	0.19955	0.0678	lincRNA
ENSG00000266472.5	MRPS21	chr1:150293719-150308979	8.80761	19.7653	12.2777	1.16615	0.47922	-0.686932	0.0318	0.3888	0.17535	protein_coding
ENSG00000267089.1	CTC-499B15.8	chr19:11841240-11842439	0	10.9622	1.27219	inf	inf	-3.10715	0.02125	1	0.29575	lincRNA
ENSG00000267243.6	AC005307.4	chr19:28435387-28727777	0	7.56353	0.146623	inf	inf	-5.68888	0.0446	1	0.09245	lincRNA
ENSG00000267421.6	AC005498.3	chr19:56536155-56538575	13.4584	31.8871	14.0006	1.24447	0.056985	-1.18748	0.02965	0.9254	0.0343	lincRNA
ENSG00000267586.6	LINC00907	chr18:42159282-42691422	14.9359	32.0309	25.4003	1.10068	0.76606	-0.33462	0.0422	0.11995	0.4796	lincRNA
ENSG00000267726.1	CTD-2526M8.2	chr18:57169614-57171194	0	7.3772	6.7538	inf	inf	-0.127373	0.0149	1	0.9007	lincRNA
ENSG00000268350.7	FAM156A	chrX:52926401-52995472	1.97771	7.53086	2.65657	1.92898	0.425733	-1.50325	0.0009	1	0.00545	protein_coding
ENSG00000268531.3	RP11-32B5.8	chr15:21368458-21370621	6.16859	14.5621	8.01727	1.23921	0.378171	-0.861035	0.01955	0.4828	0.0757	lincRNA
ENSG00000268598.1	VN1R80P	chr19:21063923-21064261	0	24.1036	20.3836	inf	inf	-0.241841	0.01045	0.00115	0.8437	unprocessed_pseudogene
ENSG00000268623.2	CTB-52I2.3	chr19:18040354-18041083	8.1825	26.0271	12.291	1.6694	0.586984	-1.08242	0.0389	0.43575	0.0999	processed_pseudogene
ENSG00000268949.1	MRPS17P1	chr1:44988233-44991834	4.99	10.4062	9.36411	1.06034	0.908101	-0.152234	0.03555	0.0716	0.7212	processed_pseudogene
ENSG00000269779.1	CTD-2542C24.2	chr19:20674922-20697615	2.63117	7.70442	4.80613	1.54998	0.869172	-0.68081	0.035	1	0.2361	unprocessed_pseudogene
ENSG00000269873.1	CTD-2587H19.3	chr19:54438009-54438346	0	41.8798	6.06202	inf	inf	-2.78839	0.01295	1	0.19645	lincRNA
ENSG00000269973.1	RP11-95D17.1	chr2:9936359-9939590	5.91081	12.5899	8.00279	1.09084	0.437147	-0.653692	0.017	0.35215	0.1238	lincRNA
ENSG00000270547.5	LINC01235	chr9:13406379-13433053	4.55634	12.4191	6.57599	1.44661	0.529332	-0.917275	0.0373	1	0.1454	lincRNA
ENSG00000271204.1	RP11-138A9.1	chr7:130930208-130932206	6.17156	13.0491	7.98118	1.08024	0.370966	-0.709278	0.04855	0.5056	0.1677	lincRNA
ENSG00000271299.1	CTD-2356P16.6	chr19:41073803-41074107	0	49.4636	7.57487	inf	inf	-2.70707	0.0038	0.0509	0.13515	processed_pseudogene
ENSG00000271369.1	RP11-350D17.3	chr11:34709599-34710161	10.5395	40.8529	16.746	1.95463	0.668007	-1.28663	0.03775	0.42915	0.05305	processed_pseudogene
ENSG00000271399.1	RP4-799G3.2	chr1:228858009-228858556	11.6875	37.6209	17.3491	1.68656	0.569892	-1.11667	0.04275	0.47425	0.09735	processed_pseudogene
ENSG00000271519.1	RP11-307A17.2	chrX:35864857-35869631	4.07891	8.51039	5.70984	1.06104	0.485269	-0.575773	0.02	1	0.17445	processed_pseudogene
ENSG00000271605.5	MILR1	chr17:64449036-64468643	13.2571	39.1382	21.4984	1.56181	0.697465	-0.864349	0.02855	0.3084	0.15505	protein_coding
ENSG00000271712.1	RP11-688D15.2	chr14:84998277-84999296	6.66412	19.4887	12.3055	1.54815	0.884818	-0.663332	0.0327	0.2228	0.25695	processed_pseudogene
ENSG00000271860.6	RP11-436D23.1	chr6:97283302-98399872	17.0899	59.6208	30.4873	1.80267	0.835065	-0.967605	0.01895	0.2321	0.2218	lincRNA
ENSG00000272070.1	AC005618.6	chr5:141326209-141329357	5.92094	16.3956	13.3892	1.46941	1.17717	-0.292241	0.03005	0.05835	0.6728	lincRNA
ENSG00000272112.1	CTB-113P19.5	chr5:151724830-151725356	0	13.3959	2.90761	inf	inf	-2.20389	0.00145	1	0.18055	lincRNA
ENSG00000272338.2	RP11-722E23.2	chr8:33360838-33361415	5.81776	32.0754	5.87695	2.46293	0.0146049	-2.44833	0.04125	1	0.03665	lincRNA
ENSG00000272525.1	RP11-79P5.9	chr5:73497549-73498293	6.98142	27.2516	15.5926	1.96475	1.15927	-0.805482	0.0368	0.17565	0.1912	lincRNA
ENSG00000272748.1	RP11-222G7.2	chr10:74821609-74822130	16.0357	49.9557	22.4407	1.63936	0.484829	-1.15453	0.0265	0.51645	0.0769	lincRNA
ENSG00000272824.1	RP6-74O6.6	chr1:148358244-148358686	0	14.408	11.2382	inf	inf	-0.358452	0.01295	0.00225	0.77445	lincRNA
ENSG00000273218.1	LLNLR-246C6.1	chr19:15346067-15348417	6.56789	14.4178	11.6895	1.13435	0.831717	-0.302633	0.04905	0.1357	0.53465	lincRNA
ENSG00000274750.2	HIST1H3E	chr6:26224198-26227473	6.70785	17.2766	16.3669	1.3649	1.28685	-0.0780453	0.0284	0.06745	0.916	protein_coding
ENSG00000274776.1	RP11-687F6.5	chr18:46786698-46789297	3.8212	10.6522	7.16564	1.47906	0.907071	-0.571989	0.017	0.1205	0.2374	lincRNA
ENSG00000274925.1	CTD-2547G23.4	chr16:25257951-25261066	8.26163	18.0848	8.45777	1.13028	0.0338511	-1.09643	0.0109	0.9426	0.0114	lincRNA
ENSG00000275263.1	RP11-1072A3.4	chr16:30956871-30957199	10.6886	78.7707	12.9202	2.88158	0.273548	-2.60803	0.08225	0.8327	0.03925	lincRNA
ENSG00000275390.1	RP11-318K12.2	chr9:40755406-40806344	7.8392	105.145	14.9496	3.74553	0.931326	-2.81421	0.24995	0.5179	0.0245	lincRNA
ENSG00000275636.1	RP11-521C20.5	chr15:40078891-40079347	0	15.1742	14.5306	inf	inf	-0.0625203	0.0011	0.00025	0.93205	lincRNA
ENSG00000276123.1	Metazoa_SRP	chr2:194658375-194658675	0	41.5544	2.60975	inf	inf	-3.99302	0.01045	1	0.25765	misc_RNA
ENSG00000276529.1	AP001505.10	chr21:44978831-44979274	9.02929	64.6444	17.6762	2.83984	0.969119	-1.87072	0.0283	0.3746	0.0227	lincRNA
ENSG00000276556.1	AF254982.2	chr21:10640027-10640338	22.0291	101.722	23.9608	2.20715	0.121266	-2.08588	0.0549	0.9151	0.0394	unprocessed_pseudogene
ENSG00000277159.1	RP11-88E10.4	chr13:112602827-112606417	7.42446	15.9632	9.35892	1.10439	0.334056	-0.770337	0.01215	0.44435	0.0504	lincRNA
ENSG00000278172.1	Metazoa_SRP	chr13:29864371-29864629	0	289.45	18.687	inf	inf	-3.95321	0.0001	0.01215	0.02345	misc_RNA
ENSG00000278283.1	RP5-884M20.4	chrX:55044748-55045121	0	12.6076	5.05754	inf	inf	-1.31778	0.03575	1	0.473	unprocessed_pseudogene
ENSG00000278898.1	CTD-2342N23.1	chr8:134764808-134767276	2.74749	7.52913	5.41217	1.45437	0.978092	-0.476277	0.02955	1	0.3856	TEC
ENSG00000279048.1	RP11-511H23.2	chr7:17940502-17942922	5.94926	12.6748	6.19785	1.09118	0.0590576	-1.03212	0.03085	1	0.0472	TEC
ENSG00000279067.1	GS1-25M2.1	chr7:96118646-96119995	4.27546	15.704	5.58256	1.87699	0.384849	-1.49214	0.0238	1	0.0246	TEC
ENSG00000279088.1	RP11-574K11.24	chr10:73742994-73744230	6.48478	16.8574	8.12034	1.37825	0.324482	-1.05377	0.0359	0.63105	0.0834	TEC
ENSG00000279127.1	RP3-442L6.4	chr6:49721930-49724007	6.61518	16.233	9.6209	1.29508	0.540391	-0.754688	0.0179	0.3064	0.10895	TEC
ENSG00000279212.1	RP13-16H11.8	chr10:26664205-26697625	5.63812	13.181	8.61418	1.22518	0.6115	-0.613678	0.019	0.23695	0.17135	TEC
ENSG00000279244.1	AL645728.1	chr1:1579755-1580046	13.7542	171.674	18.7921	3.64173	0.450247	-3.19148	0.1027	0.74355	0.02855	protein_coding
ENSG00000279314.1	RP1-257C22.2	chr13:31960324-31961946	2.08785	7.92901	5.28338	1.92512	1.33944	-0.585678	0.04425	1	0.35345	TEC
ENSG00000279348.1	RP11-566E18.1	chr2:216211403-216213519	6.08336	12.9407	7.8277	1.08897	0.36372	-0.725251	0.04265	0.50995	0.146	TEC
ENSG00000279357.1	RP11-475D10.4	chr16:8666761-8667271	6.25826	39.7216	8.12799	2.66609	0.377136	-2.28895	0.06585	0.7746	0.04495	TEC
ENSG00000279452.1	AC006277.3	chr19:2949034-2950644	8.45562	18.1762	10.7917	1.10407	0.351942	-0.752125	0.04115	0.5266	0.138	TEC
ENSG00000279491.1	RP11-810P12.7	chr11:61967793-61969490	7.44476	16.5558	10.8112	1.15304	0.538235	-0.614808	0.03175	0.34225	0.2269	TEC
ENSG00000280010.1	AP001350.4	chr11:58627434-58628528	3.04388	13.138	5.2055	2.10976	0.774126	-1.33563	0.0365	1	0.08485	TEC
ENSG00000280181.1	RP11-629N8.4	chr12:64709457-64710513	6.01404	16.3117	12.8772	1.4395	1.09841	-0.341084	0.04505	0.1149	0.54155	TEC
ENSG00000280243.1	MTCO1P1	chr21:8845565-8846646	12.9731	27.307	21.6467	1.07374	0.738618	-0.335126	0.04645	0.16715	0.47335	processed_pseudogene
ENSG00000280250.1	RP11-6L6.6	chr4:146231891-146232267	0	16.1598	6.60144	inf	inf	-1.29156	0.01045	1	0.3992	TEC
ENSG00000280377.1	RP11-493E3.3	chr15:89950759-89951345	7.78235	32.8764	10.7871	2.07878	0.471033	-1.60774	0.03515	0.6198	0.0457	TEC
ENSG00000280415.1	RP4-800O15.2	chr12:125858861-125861119	2.89201	7.87393	5.93907	1.44501	1.03816	-0.406847	0.04495	1	0.46595	TEC
ENSG00000282922.2	IGHVII-23-1	chr14:106262900-106263145	36.6594	262.286	38.8661	2.83888	0.0843294	-2.75455	0.05065	0.9152	0.03675	IG_V_pseudogene
ENSG00000283445.1	RP11-63G10.4	chr1:58715608-58771295	8.64498	18.049	14.0337	1.06198	0.698964	-0.363017	0.0216	0.1207	0.3638	lincRNA

## Sheet: MHL
Supplemental table 3 Genes in the six expression trends
Gene_id	Gene	Locus	HC	LTBI	ATB	log2(IN/HC)	log2(TB/HC)	log2(TB/IN)	P-value(LTBI/HC)	P-value(ATB/HC)	P-value(ATB/LTBI)	genetype
ENSG00000070731.10	ST6GALNAC2	chr17:76565378-76586956	13.1671	123.756	12.5216	3.23248	-0.0725167	-3.305	0.01585	0.931	0.0157	protein_coding
ENSG00000138495.6	COX17	chr3:119636456-119677454	11.3836	17.3339	0.880538	0.606647	-3.69242	-4.29907	0.50685	0.0051	0.00365	protein_coding
ENSG00000006071.12	ABCC8	chr11:17392884-17476845	106.772	726.827	85.7211	2.76707	-0.316817	-3.08389	5e-05	0.4598	5e-05	protein_coding
ENSG00000102109.8	PCSK1N	chrX:48831093-48835633	6.77584	40.0734	3.14408	2.56418	-1.10776	-3.67194	0.0059	1	0.0044	protein_coding
ENSG00000167468.16	GPX4	chr19:1103925-1106791	28.878	160.273	17.8282	2.47249	-0.695815	-3.1683	0.0151	0.33415	0.0059	protein_coding
ENSG00000104219.12	ZDHHC2	chr8:17156028-17224799	3.1927	17.3265	2.06209	2.44013	-0.630667	-3.0708	0.0171	1	0.00345	protein_coding
ENSG00000196664.4	TLR7	chrX:12867082-12890380	6.16894	33.4558	4.066	2.43916	-0.601411	-3.04057	0.00435	1	0.00035	protein_coding
ENSG00000198938.2	MT-CO3	chrM:8365-9990	66.9121	354.58	51.5294	2.40577	-0.37687	-2.78264	5e-05	0.46085	5e-05	protein_coding
ENSG00000203782.5	LOR	chr1:153259699-153262122	3.69827	19.1206	2.30506	2.37021	-0.682048	-3.05225	0.01875	1	0.0165	protein_coding
ENSG00000212747.4	FAM127C	chrX:135020503-135022529	9.99268	12.8345	0.922009	0.36108	-3.43802	-3.7991	0.44815	0.03755	0.03445	protein_coding
ENSG00000100938.17	GMPR2	chr14:24171852-24239242	37.4227	183.569	30.1094	2.29433	-0.3137	-2.60803	0.0018	0.6517	0.0007	protein_coding
ENSG00000188419.13	CHM	chrX:85861179-86047562	2.34644	11.3796	1.56958	2.2779	-0.580094	-2.85799	0.0046	1	0.0029	protein_coding
ENSG00000164414.16	SLC35A1	chr6:87407982-87512336	1.66876	8.01584	0.709305	2.26408	-1.2343	-3.49837	0.0309	1	0.0089	protein_coding
ENSG00000198804.2	MT-CO1	chrM:5903-7445	55.6236	249.128	47.3332	2.16312	-0.232846	-2.39597	5e-05	0.48355	5e-05	protein_coding
ENSG00000145495.14	MARCH6	chr5:10353702-10440388	21.83	93.4848	16.5743	2.09842	-0.39736	-2.49578	0.00915	0.62325	0.00075	protein_coding
ENSG00000106460.18	TMEM106B	chr7:12211240-12243367	5.42373	22.6008	3.22115	2.05902	-0.751707	-2.81072	0.0911	1	0.0237	protein_coding
ENSG00000152382.5	TADA1	chr1:166856509-166876327	1.96642	7.71624	1.3153	1.97233	-0.580179	-2.5525	0.01725	1	0.0226	protein_coding
ENSG00000167747.13	C19orf48	chr19:50797703-50804929	41.7408	163.174	24.2151	1.96688	-0.785553	-2.75244	0.00455	0.1434	5e-05	protein_coding
ENSG00000240542.4	KRTAP9-1	chr17:41189886-41190639	5.99046	23.1277	4.05613	1.94888	-0.562563	-2.51144	0.03735	1	0.02195	protein_coding
ENSG00000172336.4	POP7	chr7:100706052-100707495	12.7498	48.2461	6.85156	1.91994	-0.895966	-2.81591	0.0022	0.26005	0.0071	protein_coding
ENSG00000174276.6	ZNHIT2	chr11:65116402-65117708	6.87402	24.2532	2.15884	1.81895	-1.6709	-3.48985	0.0061	1	0.2495	protein_coding
ENSG00000141429.13	GALNT1	chr18:35581116-35711834	7.51663	25.8618	5.11615	1.78266	-0.555026	-2.33769	0.1015	0.54845	0.0288	protein_coding
ENSG00000111802.13	TDP2	chr6:24649976-24667033	8.93493	29.6689	4.86401	1.73142	-0.877311	-2.60873	0.0159	0.3131	0.0048	protein_coding
ENSG00000101842.13	VSIG1	chrX:108044969-108079184	5.20023	17.0452	4.52336	1.71272	-0.20118	-1.9139	0.0168	1	0.0116	protein_coding
ENSG00000119004.15	CYP20A1	chr2:203238939-203305611	3.65474	11.9044	2.9295	1.70365	-0.319118	-2.02277	0.0025	1	0.00225	protein_coding
ENSG00000162006.9	MSLNL	chr16:769118-783370	3.32191	10.7997	2.30839	1.7009	-0.525123	-2.22603	0.09115	1	0.02755	protein_coding
ENSG00000102539.5	MLNR	chr13:49220337-49222377	7.06321	22.7835	5.14881	1.68959	-0.456084	-2.14568	0.0132	1	0.00625	protein_coding
ENSG00000068489.12	PRR11	chr17:59155498-59215247	9.88711	31.6517	9.54578	1.67866	-0.0506867	-1.72935	0.02395	0.9464	0.0298	protein_coding
ENSG00000140470.13	ADAMTS17	chr15:99970214-100342005	72.4967	229.427	52.7669	1.66205	-0.458283	-2.12033	0.09975	0.45375	0.0395	protein_coding
ENSG00000131373.14	HACL1	chr3:15560703-15645822	8.29565	21.1582	0.8623	1.35079	-3.26609	-4.61689	0.26815	0.00945	0.00045	protein_coding
ENSG00000254788.7	CKLF-CMTM1	chr16:66552562-66579137	2.84981	8.92531	1.67132	1.64704	-0.769872	-2.41691	0.14925	1	0.0489	protein_coding
ENSG00000100097.11	LGALS1	chr22:37675607-37679806	16.1266	49.8288	15.0183	1.62754	-0.102726	-1.73026	0.04295	0.9007	0.0304	protein_coding
ENSG00000187026.2	KRTAP21-2	chr21:30746793-30747233	15.9628	49.1257	15.1887	1.62177	-0.0717164	-1.69348	0.07005	0.9396	0.0439	protein_coding
ENSG00000108559.11	NUP88	chr17:5282264-5469060	16.0255	48.5969	11.7953	1.6005	-0.442156	-2.04265	0.0954	0.58205	0.0373	protein_coding
ENSG00000083520.14	DIS3	chr13:72727748-73016461	6.58154	19.8015	3.63716	1.58911	-0.855611	-2.44473	0.21175	1	0.0404	protein_coding
ENSG00000018610.13	CXorf56	chrX:119538148-119565408	5.5157	16.4953	4.14757	1.58044	-0.411278	-1.99172	0.03965	1	0.0092	protein_coding
ENSG00000102384.13	CENPI	chrX:101098217-101163681	3.25724	9.62411	1.74833	1.563	-0.897671	-2.46067	0.1458	1	0.01925	protein_coding
ENSG00000177854.7	TMEM187	chrX:153972326-153983195	5.4461	16.0422	2.43162	1.55858	-1.16331	-2.72189	0.1118	1	0.00625	protein_coding
ENSG00000198712.1	MT-CO2	chrM:7585-8269	57.0493	167.013	36.0265	1.54968	-0.66315	-2.21283	0.00035	0.1655	5e-05	protein_coding
ENSG00000017797.11	RALBP1	chr18:9475008-9538116	11.0701	31.9566	9.86483	1.52945	-0.166298	-1.69575	0.0407	0.7595	0.02565	protein_coding
ENSG00000179331.2	RAB39A	chr11:107928502-107963482	3.48991	10.0379	3.33445	1.5242	-0.0657407	-1.58994	0.0332	1	0.0273	protein_coding
ENSG00000164611.12	PTTG1	chr5:160421821-160428744	6.9919	19.9762	6.64619	1.51452	-0.0731558	-1.58768	0.03485	1	0.04	protein_coding
ENSG00000198205.6	ZXDA	chrX:57906707-57910820	4.01402	11.4094	3.6996	1.50711	-0.117679	-1.62479	0.00325	1	0.0018	protein_coding
ENSG00000214413.7	BBIP1	chr10:110869742-110919274	17.1972	48.7118	14.6309	1.5021	-0.233153	-1.73525	0.00935	0.6525	0.00105	protein_coding
ENSG00000173621.8	LRFN4	chr11:66848232-66958376	26.0245	73.6268	9.04831	1.50036	-1.52415	-3.02451	0.16845	0.07785	0.0051	protein_coding
ENSG00000132953.16	XPO4	chr13:20777328-20903048	5.41984	15.2592	4.47426	1.49335	-0.276603	-1.76996	0.0728	1	0.0284	protein_coding
ENSG00000183605.16	SFXN4	chr10:119140766-119165667	5.16723	14.1467	2.37827	1.45301	-1.11948	-2.57249	0.04465	1	0.0101	protein_coding
ENSG00000184986.10	TMEM121	chr14:105526602-105530202	26.0356	43.1935	3.06759	0.73033	-3.08531	-3.81564	0.42365	0.00205	0.0006	protein_coding
ENSG00000049541.10	RFC2	chr7:74231498-74254458	3.80707	10.283	3.77714	1.43351	-0.0113861	-1.4449	0.0224	1	0.0136	protein_coding
ENSG00000138750.14	NUP54	chr4:76114658-76148515	4.89845	13.1818	3.48156	1.42815	-0.492595	-1.92074	0.01905	1	0.2182	protein_coding
ENSG00000184785.5	SMIM10	chrX:134990937-134992473	5.66649	14.8806	3.7751	1.39291	-0.585941	-1.97885	0.0307	1	0.01755	protein_coding
ENSG00000123165.8	ACTRT1	chrX:128050961-128052398	6.0581	15.8908	4.33272	1.39125	-0.483591	-1.87484	0.0291	1	0.0191	protein_coding
ENSG00000165516.10	KLHDC2	chr14:49767607-49853203	9.03871	23.6764	7.65694	1.38926	-0.23935	-1.62861	0.048	0.7183	0.02865	protein_coding
ENSG00000169509.5	CRCT1	chr1:152514501-152516010	8.12784	21.2758	5.85058	1.38827	-0.474292	-1.86256	0.08605	0.6244	0.0482	protein_coding
ENSG00000060339.13	CCAR1	chr10:68721011-68792377	17.9782	46.3324	10.3142	1.36577	-0.801621	-2.16739	0.02375	0.22555	0.00115	protein_coding
ENSG00000196440.11	ARMCX4	chrX:101418286-101533459	17.4361	44.8553	16.6052	1.3632	-0.0704455	-1.43365	0.00855	0.8498	0.0064	protein_coding
ENSG00000176125.4	UFSP1	chr7:100888722-100889718	16.4489	29.9906	2.51158	0.866516	-2.71133	-3.57784	0.099	0.03345	0.01565	protein_coding
ENSG00000182685.7	BRICD5	chr16:2204247-2211950	17.2619	43.9773	16.5952	1.34917	-0.0568253	-1.406	0.04515	0.9482	0.14385	protein_coding
ENSG00000197785.13	ATAD3A	chr1:1512150-1534687	7.10519	18.0491	2.43232	1.34498	-1.54654	-2.89153	0.1861	1	0.01145	protein_coding
ENSG00000107593.16	PKD2L1	chr10:100288153-100330486	7.09755	17.8162	3.21718	1.3278	-1.14153	-2.46932	0.1178	1	0.0105	protein_coding
ENSG00000109861.15	CTSC	chr11:88293591-88337787	15.1717	37.637	14.0245	1.31077	-0.113437	-1.42421	0.04125	0.81115	0.01985	protein_coding
ENSG00000186432.8	KPNA4	chr3:160494994-160569248	6.87682	17.0117	5.03995	1.30671	-0.448332	-1.75505	0.1156	1	0.04005	protein_coding
ENSG00000092470.11	WDR76	chr15:43826962-43868419	4.79555	11.8441	3.08854	1.3044	-0.634768	-1.93917	0.17295	1	0.0368	protein_coding
ENSG00000171763.17	SPATA5L1	chr15:45402330-45421419	10.1454	25.0485	7.01202	1.30389	-0.532928	-1.83682	0.0919	0.41655	0.02885	protein_coding
ENSG00000128513.14	POT1	chr7:124822385-125379321	19.7962	48.602	11.6843	1.29579	-0.760652	-2.05645	0.12795	0.37535	0.00795	protein_coding
ENSG00000178096.8	BOLA1	chr1:149887523-149900798	14.0813	34.2812	3.29977	1.28364	-2.09334	-3.37698	0.0633	0.05705	0.0131	protein_coding
ENSG00000258130.7	RP11-347C12.3	chr16:30204315-30209071	5.42425	13.0562	3.09487	1.26724	-0.809544	-2.07678	0.03475	1	0.05375	protein_coding
ENSG00000160193.11	WDR4	chr21:42843093-42879568	12.4725	29.9345	9.84518	1.26306	-0.341257	-1.60432	0.0225	0.52935	0.0049	protein_coding
ENSG00000138081.20	FBXO11	chr2:47695529-47907810	5.33336	12.7488	3.82409	1.25724	-0.479926	-1.73717	0.1385	1	0.02925	protein_coding
ENSG00000183463.5	URAD	chr13:27977713-27988654	8.09032	19.2618	3.15285	1.25148	-1.35954	-2.61101	0.0789	0.183	0.0277	protein_coding
ENSG00000011132.11	APBA3	chr19:3750818-3761699	41.9261	99.0962	34.4369	1.24098	-0.283894	-1.52487	0.05055	0.6902	0.025	protein_coding
ENSG00000076258.9	FMO4	chr1:171314207-171342084	3.35524	7.89779	2.39115	1.23503	-0.488712	-1.72374	0.08565	1	0.03235	protein_coding
ENSG00000170128.4	GPR25	chr1:200872954-200874178	11.5521	27.0801	8.1809	1.22907	-0.497828	-1.7269	0.0231	0.41665	0.0069	protein_coding
ENSG00000173153.13	ESRRA	chr11:64305571-64318084	12.4156	29.0757	5.32664	1.22766	-1.22086	-2.44852	0.06715	0.14035	0.0053	protein_coding
ENSG00000124217.4	MOCS3	chr20:50958825-50963931	6.92291	16.1626	5.53962	1.22321	-0.321592	-1.5448	0.00155	1	0.0004	protein_coding
ENSG00000261787.1	TCF24	chr8:66946500-66962590	3.8538	8.98707	1.65542	1.22157	-1.21909	-2.44065	0.06205	1	0.01665	protein_coding
ENSG00000170260.8	ZNF212	chr7:149239650-149255609	18.546	42.6179	15.7096	1.20035	-0.239466	-1.43982	0.0421	0.68275	0.00515	protein_coding
ENSG00000171204.12	TMEM126B	chr11:85628572-85636539	6.27971	14.3787	5.93582	1.19516	-0.0812485	-1.27641	0.03185	1	0.0252	protein_coding
ENSG00000170962.12	PDGFD	chr11:103907185-104164379	3.73506	8.52564	3.15373	1.19068	-0.244072	-1.43475	0.0529	1	0.0326	protein_coding
ENSG00000181029.8	TRAPPC5	chr19:7676627-7687703	13.9787	31.8315	10.667	1.18722	-0.390078	-1.5773	0.01325	0.3214	0.0018	protein_coding
ENSG00000198482.10	ZNF808	chr19:52527651-52587174	11.9323	27.0855	11.0352	1.18264	-0.112762	-1.29541	0.0847	0.8611	0.03705	protein_coding
ENSG00000236446.3	CT47B1	chrX:120872602-120875929	6.45102	14.5977	2.69409	1.17814	-1.25973	-2.43787	0.06575	1	0.01945	protein_coding
ENSG00000183648.9	NDUFB1	chr14:92116121-92121917	22.8001	51.3773	19.0856	1.17209	-0.256552	-1.42864	0.0486	0.66655	0.0171	protein_coding
ENSG00000131375.9	CAPN7	chr3:15206151-15252918	13.5382	30.4357	6.75182	1.16873	-1.00368	-2.17242	0.04215	0.1314	0.0012	protein_coding
ENSG00000103254.9	FAM173A	chr16:720580-741329	10.9676	24.5639	6.45132	1.16329	-0.765586	-1.92887	0.23775	0.43805	0.04525	protein_coding
ENSG00000205730.6	ITPRIPL2	chr16:19113931-19268334	9.15804	20.4647	7.03324	1.16003	-0.380849	-1.54088	0.1034	0.4963	0.03465	protein_coding
ENSG00000139178.10	C1RL	chr12:7080208-7122501	22.0335	49.1216	15.2998	1.15666	-0.526192	-1.68285	0.0691	0.3943	0.01205	protein_coding
ENSG00000164978.17	NUDT2	chr9:34329505-34343713	7.43974	16.5705	5.30921	1.15529	-0.486755	-1.64205	0.09825	0.5423	0.03705	protein_coding
ENSG00000101882.9	NKAP	chrX:119895836-119943772	9.69601	21.4035	8.90924	1.14238	-0.122088	-1.26447	0.0336	0.8076	0.02495	protein_coding
ENSG00000181649.5	PHLDA2	chr11:2928272-2929455	8.37985	18.4396	5.31526	1.13781	-0.656784	-1.7946	0.09715	0.4185	0.03165	protein_coding
ENSG00000168303.6	MPLKIP	chr7:40126022-40134659	4.70409	10.3496	4.46527	1.13759	-0.0751684	-1.21276	0.00315	1	0.00175	protein_coding
ENSG00000205436.7	EXOC3L4	chr14:103100143-103110559	29.0019	63.5334	28.2811	1.13137	-0.0363097	-1.16768	0.03705	0.94925	0.02815	protein_coding
ENSG00000213638.5	ADAT3	chr19:1905213-1926013	17.5528	38.375	8.43707	1.12847	-1.05688	-2.18535	0.11535	0.2481	0.02915	protein_coding
ENSG00000244537.2	KRTAP4-2	chr17:41177445-41178208	10.6398	23.237	6.39674	1.12695	-0.734061	-1.86101	0.1085	0.42025	0.04315	protein_coding
ENSG00000146828.17	SLC12A9	chr7:100802564-100867009	45.1158	98.2506	33.4971	1.12283	-0.429597	-1.55243	0.0036	0.26185	0.0002	protein_coding
ENSG00000198824.5	CHAMP1	chr13:114314512-114327328	23.2921	50.5966	17.0388	1.1192	-0.451017	-1.57022	0.16285	0.5305	0.0313	protein_coding
ENSG00000136868.10	SLC31A1	chr9:113221561-113292905	12.3938	26.77	9.89562	1.11099	-0.324762	-1.43576	0.13845	0.67985	0.02105	protein_coding
ENSG00000156136.9	DCK	chr4:70902325-71030914	4.78959	10.3213	1.6346	1.10765	-1.55096	-2.65861	0.21975	1	0.0313	protein_coding
ENSG00000088320.3	REM1	chr20:31465505-31484905	4.08491	8.76784	2.3285	1.10192	-0.810904	-1.91282	0.10665	1	0.04625	protein_coding
ENSG00000100350.14	FOXRED2	chr22:36487189-36507101	28.8598	61.8116	18.046	1.09881	-0.677382	-1.7762	0.0682	0.2691	0.00225	protein_coding
ENSG00000136942.14	RPL35	chr9:124853416-124861981	32.3446	68.9806	24.1627	1.09267	-0.420742	-1.51341	0.05095	0.53145	0.01915	protein_coding
ENSG00000188581.8	KRTAP1-1	chr17:41040558-41041461	10.5276	22.4428	8.51905	1.09208	-0.305407	-1.39749	0.0901	0.6745	0.048	protein_coding
ENSG00000178093.13	TSSK6	chr19:19512417-19515685	26.5117	27.4906	4.29341	0.0523135	-2.62643	-2.67874	0.91045	0.00445	0.004	protein_coding
ENSG00000138668.18	HNRNPD	chr4:82352497-82384027	11.1731	23.6358	10.1757	1.08094	-0.134904	-1.21584	0.05925	0.7979	0.01845	protein_coding
ENSG00000106546.12	AHR	chr7:17279833-17558909	4.77103	10.0391	3.36536	1.07326	-0.503537	-1.57679	0.0803	1	0.0226	protein_coding
ENSG00000137571.10	SLCO5A1	chr8:69667046-69854971	13.2334	27.8075	10.4634	1.07129	-0.33884	-1.41013	0.0581	0.52085	0.00875	protein_coding
ENSG00000169976.6	SF3B5	chr6:144094880-144095573	17.592	36.9463	7.23286	1.07051	-1.28228	-2.35279	0.07565	0.13825	0.01705	protein_coding
ENSG00000176834.13	VSIG10	chr12:118063592-118145584	34.8923	73.1877	28.5859	1.06869	-0.287608	-1.3563	0.05275	0.62175	0.02095	protein_coding
ENSG00000270170.1	NCBP2-AS2	chr3:196942622-196943540	9.03652	18.9379	4.13154	1.06744	-1.12909	-2.19652	0.10885	0.2016	0.0238	protein_coding
ENSG00000188573.7	FBLL1	chr5:168529115-168530634	11.8323	24.7889	7.96155	1.06697	-0.571606	-1.63857	0.0333	0.305	0.00445	protein_coding
ENSG00000117360.12	PRPF3	chr1:150321475-150353195	28.028	58.6709	24.7631	1.06578	-0.178672	-1.24445	0.0135	0.7048	0.0062	protein_coding
ENSG00000166133.17	RPUSD2	chr15:40569299-40574943	17.1674	35.8248	8.26145	1.06128	-1.05521	-2.11649	0.08245	0.0823	0.0003	protein_coding
ENSG00000164897.12	TMUB1	chr7:151081079-151083546	16.9447	20.5989	2.75344	0.28173	-2.62153	-2.90326	0.5432	0.0015	0.0008	protein_coding
ENSG00000171241.8	SHCBP1	chr16:46580553-46621626	11.2938	23.5023	7.81395	1.05727	-0.53141	-1.58868	0.1818	0.49655	0.0477	protein_coding
ENSG00000106948.16	AKNA	chr9:114334155-114394405	25.64	53.3117	23.2311	1.05606	-0.142339	-1.19839	0.04845	0.7456	0.03285	protein_coding
ENSG00000153976.2	HS3ST3A1	chr17:13495688-13601927	8.66887	17.9291	4.55433	1.04839	-0.928603	-1.97699	0.02195	0.0838	0.00085	protein_coding
ENSG00000183527.11	PSMG1	chr21:39174768-39183851	7.1758	14.8184	5.70884	1.04618	-0.329942	-1.37612	0.10535	1	0.01925	protein_coding
ENSG00000184357.4	HIST1H1B	chr6:27866848-27867529	13.6185	28.0172	8.73661	1.04074	-0.640426	-1.68117	0.1208	0.4185	0.03755	protein_coding
ENSG00000186603.5	HPDL	chr1:45326904-45328533	15.0111	30.8637	11.3958	1.03988	-0.397523	-1.43741	0.0198	0.41655	0.00435	protein_coding
ENSG00000158042.8	MRPL17	chr11:6680781-6683401	14.0448	28.8147	13.0974	1.03677	-0.100749	-1.13752	0.043	0.86015	0.03115	protein_coding
ENSG00000164038.14	SLC9B2	chr4:103019867-103099883	18.648	38.1384	10.5411	1.03223	-0.822991	-1.85522	0.15125	0.2168	0.00915	protein_coding
ENSG00000147955.16	SIGMAR1	chr9:34634721-34637809	28.1245	57.422	17.2618	1.02977	-0.704245	-1.73402	0.0448	0.20215	0.002	protein_coding
ENSG00000132004.12	FBXW9	chr19:12688052-12696643	5.88112	11.9723	4.8691	1.02554	-0.272436	-1.29797	0.0857	1	0.04275	protein_coding
ENSG00000196924.14	FLNA	chrX:154348523-154374638	28.1626	57.036	13.2008	1.01809	-1.09315	-2.11125	0.25045	0.1185	0.02195	protein_coding
ENSG00000139946.9	PELI2	chr14:56117315-56301526	6.77242	13.7066	5.48099	1.01713	-0.305235	-1.32236	0.1228	1	0.02635	protein_coding
ENSG00000105810.9	CDK6	chr7:92604920-92917187	24.0778	48.6554	16.5134	1.0149	-0.544064	-1.55896	0.25275	0.50825	0.0478	protein_coding
ENSG00000176358.15	TAC4	chr17:49838308-49848837	10.5539	15.7872	1.72896	0.580979	-2.6098	-3.19078	0.5599	0.0358	0.023	protein_coding
ENSG00000163132.6	MSX1	chr4:4859665-4863936	14.4573	29.0505	10.8517	1.00676	-0.413887	-1.42065	0.0891	0.4872	0.032	protein_coding
ENSG00000204347.3	BTBD17	chr17:74356415-74361946	6.97275	13.9871	4.63583	1.0043	-0.588901	-1.5932	0.071	1	0.0131	protein_coding
ENSG00000181619.11	GPR135	chr14:59429021-59576831	9.72227	19.3976	7.83885	0.996517	-0.31065	-1.30717	0.0802	0.5557	0.0197	protein_coding
ENSG00000169251.12	NMD3	chr3:161083882-161253532	9.7451	19.4411	8.66507	0.996362	-0.169467	-1.16583	0.0946	0.785	0.04275	protein_coding
ENSG00000119705.9	SLIRP	chr14:77708070-77769742	25.6739	51.1652	15.4098	0.994864	-0.736452	-1.73132	0.1352	0.3356	0.03075	protein_coding
ENSG00000164142.15	FAM160A1	chr4:151409215-151663632	9.23028	18.3725	6.18028	0.9931	-0.578702	-1.5718	0.08755	0.26115	0.0115	protein_coding
ENSG00000151615.3	POU4F2	chr4:146638892-146642474	7.61769	15.1558	6.76052	0.992441	-0.17222	-1.16466	0.02075	0.7112	0.0101	protein_coding
ENSG00000196275.13	GTF2IRD2	chr7:74796143-74851551	7.26023	14.4376	4.32762	0.991743	-0.746441	-1.73818	0.04635	0.2162	0.0067	protein_coding
ENSG00000119979.16	FAM45A	chr10:119104085-119137984	16.0704	31.8841	13.67	0.98843	-0.233391	-1.22182	0.02955	0.6149	0.0078	protein_coding
ENSG00000162585.16	FAAP20	chr1:2050469-2220738	43.8814	87.032	32.7556	0.987938	-0.421868	-1.40981	0.11495	0.3252	0.03305	protein_coding
ENSG00000184634.15	MED12	chrX:71118555-71142454	14.6074	45.9721	2.67794	1.65406	-2.4475	-4.10156	0.15085	0.01715	0.0036	protein_coding
ENSG00000147535.16	PLPP5	chr8:38225217-38382272	21.9981	43.5681	15.3417	0.985893	-0.519923	-1.50582	0.04515	0.3319	0.01355	protein_coding
ENSG00000160948.13	VPS28	chr8:144423600-144428563	37.3871	73.8851	25.8043	0.982744	-0.534932	-1.51768	0.0506	0.2083	0.00505	protein_coding
ENSG00000134830.5	C5AR2	chr19:47332146-47347327	10.1232	19.9875	8.32852	0.981431	-0.281537	-1.26297	0.0993	0.4872	0.03435	protein_coding
ENSG00000184068.2	RP5-821D11.7	chr22:41831214-41907308	14.8963	17.053	5.6413	0.195072	-1.40086	-1.59593	0.69065	0.03785	0.021	antisense
ENSG00000180767.9	CHST13	chr3:126524282-126558965	10.995	21.6873	5.97088	0.980011	-0.880826	-1.86084	0.06895	0.1945	0.00845	protein_coding
ENSG00000141569.10	TRIM65	chr17:75880334-75897003	10.0904	19.7472	6.66166	0.968668	-0.599024	-1.56769	0.1068	0.2804	0.0082	protein_coding
ENSG00000182768.8	NGRN	chr15:90249529-90314499	15.7863	30.8258	9.12762	0.96547	-0.79036	-1.75583	0.0538	0.14655	0.004	protein_coding
ENSG00000112312.9	GMNN	chr6:24774930-24786099	7.60318	14.7917	3.02581	0.960114	-1.32928	-2.2894	0.2697	0.17965	0.0244	protein_coding
ENSG00000254997.3	KRTAP5-9	chr11:71548417-71549553	16.5951	32.1855	15.8012	0.955653	-0.0707262	-1.02638	0.052	0.8931	0.0419	protein_coding
ENSG00000109851.6	DBX1	chr11:20156154-20160613	7.57578	14.677	5.99831	0.954095	-0.336839	-1.29093	0.11645	0.6213	0.04535	protein_coding
ENSG00000177551.5	NHLH2	chr1:115836376-115843917	12.5074	24.2079	10.7211	0.952698	-0.222322	-1.17502	0.0582	0.51925	0.02825	protein_coding
ENSG00000179344.16	HLA-DQB1	chr6:32659466-32668383	10.6385	20.5889	4.49579	0.952569	-1.24265	-2.19522	0.3692	0.19415	0.03855	protein_coding
ENSG00000243477.5	NAT6	chr3:50279026-50299468	17.9378	34.6287	11.3341	0.948963	-0.662336	-1.6113	0.1764	0.3716	0.01135	protein_coding
ENSG00000128309.16	MPST	chr22:37010858-37029822	25.3737	48.8942	20.5189	0.946331	-0.306378	-1.25271	0.1087	0.38615	0.0437	protein_coding
ENSG00000212916.4	MAP10	chr1:232804891-232808407	7.7036	14.7636	5.97549	0.938444	-0.366475	-1.30492	0.02255	0.4284	0.0051	protein_coding
ENSG00000253958.1	CLDN23	chr8:8701937-8704106	8.42988	16.1375	4.50382	0.936831	-0.904365	-1.8412	0.05035	0.1169	0.0029	protein_coding
ENSG00000221968.8	FADS3	chr11:61873518-61892051	21.4077	40.9616	13.4909	0.93614	-0.666144	-1.60228	0.0944	0.09645	0.0076	protein_coding
ENSG00000006194.9	ZNF263	chr16:3263742-3318852	29.6146	56.6379	18.4112	0.93546	-0.685726	-1.62119	0.16825	0.28925	0.0128	protein_coding
ENSG00000100526.19	CDKN3	chr14:54396848-54420218	4.09638	7.80668	1.52812	0.930357	-1.42259	-2.35295	0.1545	1	0.0043	protein_coding
ENSG00000197308.9	GATA3-AS1	chr10:8050449-8053484	31.2646	38.6116	11.7053	0.304501	-1.41737	-1.72187	0.58475	0.0267	0.0074	lincRNA
ENSG00000102871.15	TRADD	chr16:67154179-67169945	22.9052	43.6048	10.9601	0.928809	-1.06342	-1.99223	0.22645	0.17055	0.01765	protein_coding
ENSG00000182676.4	PPP1R27	chr17:81833491-81835050	13.0878	24.8654	9.83208	0.92592	-0.412649	-1.33857	0.087	0.44985	0.02315	protein_coding
ENSG00000123485.11	HJURP	chr2:233775678-233854566	19.5677	37.1449	9.16125	0.924689	-1.09486	-2.01955	0.17275	0.1016	0.01	protein_coding
ENSG00000214562.14	NUTM2D	chr10:87342735-87370695	14.0946	26.7374	7.33951	0.92372	-0.941382	-1.8651	0.1638	0.1772	0.00615	protein_coding
ENSG00000138031.14	ADCY3	chr2:24789733-24919839	14.9955	28.4433	8.64977	0.923563	-0.793794	-1.71736	0.23335	0.20595	0.04295	protein_coding
ENSG00000168282.5	MGAT2	chr14:49620794-49623481	8.92188	16.8936	7.25639	0.92106	-0.298096	-1.21916	0.03395	0.53275	0.0088	protein_coding
ENSG00000204241.7	RP11-713P17.3	chr11:134032271-134046849	73.8004	84.9781	36.0285	0.203463	-1.03449	-1.23795	0.6956	0.04085	0.0073	lincRNA
ENSG00000221916.3	C19orf73	chr19:49114323-49119140	22.1289	41.8472	4.79668	0.919198	-2.20582	-3.12502	0.1268	0.0564	0.02135	protein_coding
ENSG00000124743.5	KLHL31	chr6:53647900-53665708	6.21712	11.7243	4.79744	0.915181	-0.373982	-1.28916	0.13545	1	0.0203	protein_coding
ENSG00000100934.14	SEC23A	chr14:39031918-39109646	30.7577	57.9792	18.8795	0.914586	-0.704128	-1.61871	0.1313	0.2771	0.02135	protein_coding
ENSG00000197283.13	SYNGAP1	chr6:33419660-33457548	30.5394	57.4688	20.93	0.912107	-0.5451	-1.45721	0.1006	0.23855	0.01275	protein_coding
ENSG00000212712.2	AP002414.1	chr18:12056675-12057822	22.9389	27.5925	8.21687	0.26648	-1.48114	-1.74762	0.56225	0.02065	0.0088	processed_pseudogene
ENSG00000100075.9	SLC25A1	chr22:19175574-19178830	24.1086	31.9299	4.48359	0.405358	-2.42682	-2.83218	0.49745	0.0059	0.00235	protein_coding
ENSG00000266524.2	GDF10	chr10:47300385-47313547	8.40996	15.6665	4.25402	0.897514	-0.983273	-1.88079	0.0482	0.08025	0.0025	protein_coding
ENSG00000213188.3	YBX1P4	chr7:152128878-152129686	21.9531	33.3815	7.61495	0.604626	-1.52752	-2.13214	0.24295	0.0482	0.0114	processed_pseudogene
ENSG00000213599.10	SLX1A-SULT1A3	chr16:30192933-30204310	9.29373	14.4515	2.75236	0.636886	-1.75559	-2.39247	0.16005	0.02125	0.0045	processed_transcript
ENSG00000218510.6	LINC00339	chr1:22023989-22031225	25.9348	26.4088	10.8708	0.0261298	-1.25443	-1.28056	0.96145	0.0349	0.0375	lincRNA
ENSG00000173083.14	HPSE	chr4:83292460-83335153	5.06476	9.43266	4.19871	0.897169	-0.270548	-1.16772	0.03195	1	0.0078	protein_coding
ENSG00000255690.2	TRIL	chr7:28953357-28959345	10.6844	19.8866	6.79919	0.896295	-0.652068	-1.54836	0.012	0.1072	0.00015	protein_coding
ENSG00000221953.5	C1orf229	chr1:247110159-247112417	16.2356	19.7279	7.47675	0.281074	-1.11868	-1.39975	0.4759	0.0228	0.00565	lincRNA
ENSG00000111707.11	SUDS3	chr12:118376379-118418031	15.8928	29.556	9.39068	0.895074	-0.759075	-1.65415	0.23365	0.2163	0.00895	protein_coding
ENSG00000224424.7	PRKAR2A-AS1	chr3:48744596-48851981	26.1522	31.416	10.8118	0.264567	-1.27433	-1.5389	0.6275	0.02185	0.0069	antisense
ENSG00000224914.2	LINC00863	chr10:87342735-87370695	9.77535	10.6872	3.33522	0.128667	-1.55137	-1.68003	0.8234	0.0239	0.02125	lincRNA
ENSG00000225205.5	AC093818.1	chr2:172427353-172608669	26.3254	35.8783	3.93117	0.446655	-2.74343	-3.19008	0.54535	0.0402	0.0277	antisense
ENSG00000172888.11	ZNF621	chr3:40524877-40574685	18.8155	34.8008	16.874	0.887199	-0.157124	-1.04432	0.0249	0.67915	0.01085	protein_coding
ENSG00000225769.1	CROCCP1	chrX:135432959-135438634	18.1969	19.1864	7.51535	0.0763928	-1.27578	-1.35217	0.8094	0.00125	0.0006	processed_pseudogene
ENSG00000103248.18	MTHFSD	chr16:86530175-86555235	37.392	69.0694	28.9079	0.885315	-0.37127	-1.25658	0.09325	0.49095	0.01775	protein_coding
ENSG00000096070.19	BRPF3	chr6:36146697-36232790	32.7902	60.4067	23.2818	0.881445	-0.494063	-1.37551	0.1557	0.3815	0.0452	protein_coding
ENSG00000233382.6	NKAPP1	chrX:120036235-120245267	27.2857	68.3924	5.49068	1.32569	-2.31309	-3.63878	0.2131	0.03155	0.001	transcribed_processed_pseudogene
ENSG00000233754.2	AP001628.7	chr21:42781073-42782229	21.8502	24.306	5.6232	0.153669	-1.95818	-2.11185	0.7759	0.0388	0.0295	lincRNA
ENSG00000234292.3	RP11-213H15.1	chr5:91280096-91281142	21.8385	24.2122	6.28874	0.148859	-1.79603	-1.94489	0.75615	0.01565	0.0103	lincRNA
ENSG00000235368.1	SAPCD2P2	chr7:57424502-57425676	18.7096	19.0928	7.26627	0.0292519	-1.36449	-1.39374	0.9548	0.03335	0.0357	processed_pseudogene
ENSG00000235927.4	NEXN-AS1	chr1:77881347-77943895	24.173	27.1288	10.9427	0.166429	-1.14343	-1.30986	0.6666	0.0206	0.01155	antisense
ENSG00000236138.4	DUX4L26	chr3:75668930-75670185	30.1812	32.9853	13.1055	0.128171	-1.20348	-1.33165	0.75945	0.01905	0.0108	processed_pseudogene
ENSG00000180979.9	LRRC57	chr15:42491232-42548802	12.1466	22.3266	9.90775	0.87821	-0.293923	-1.17213	0.15735	0.61985	0.04335	protein_coding
ENSG00000244479.6	OR2A1-AS1	chr7:144186082-144380632	13.9533	27.8615	2.33639	0.997672	-2.57825	-3.57592	0.2499	0.00235	5e-05	antisense
ENSG00000163584.17	RPL22L1	chr3:170864874-170870483	6.34849	11.6346	4.95618	0.873936	-0.357184	-1.23112	0.1377	1	0.0427	protein_coding
ENSG00000248231.1	KRT8P4	chr8:89412620-89415071	19.7109	22.5201	8.13657	0.192216	-1.2765	-1.46872	0.66975	0.02415	0.0103	processed_pseudogene
ENSG00000248540.2	RP11-247C2.2	chr15:74100310-74138540	22.6097	23.2153	9.05782	0.0381352	-1.3197	-1.35784	0.94185	0.0338	0.0383	lincRNA
ENSG00000248668.2	OXCT1-AS1	chr5:41730064-41872241	29.071	39.0565	6.24174	0.42598	-2.21956	-2.64554	0.65615	0.0144	0.0882	processed_transcript
ENSG00000249087.6	ZNF436-AS1	chr1:23359447-23371839	19.3457	24.2079	8.27535	0.32347	-1.22512	-1.54859	0.4754	0.0378	0.0136	antisense
ENSG00000250658.1	RP11-138B4.1	chr4:187304082-187309682	11.3433	12.4563	4.63102	0.135036	-1.29244	-1.42748	0.7672	0.02555	0.0149	lincRNA
ENSG00000251359.4	WWC2-AS2	chr4:183097016-183099199	20.9269	22.6749	7.75913	0.115739	-1.43139	-1.54713	0.7595	0.00445	0.0025	lincRNA
ENSG00000254211.5	LINC01485	chr5:173786789-173809039	41.6415	77.4649	16.8364	0.895519	-1.30644	-2.20196	0.12965	0.04435	0.0013	lincRNA
ENSG00000183161.4	FANCF	chr11:22622518-22813055	6.46036	11.8288	5.82571	0.872611	-0.149183	-1.02179	0.0458	1	0.02595	protein_coding
ENSG00000183971.5	NPW	chr16:2009925-2020755	15.3655	17.4316	2.93285	0.182009	-2.38932	-2.57133	0.77805	0.01965	0.0177	protein_coding
ENSG00000255162.1	RP11-358N4.3	chr11:89785944-89787838	11.1195	22.7377	3.25594	1.03199	-1.77194	-2.80394	0.04845	0.0316	0.00345	unprocessed_pseudogene
ENSG00000256642.1	LINC00273	chr16:34158584-34160036	18.7115	21.753	6.99635	0.217284	-1.41925	-1.63654	0.64105	0.02045	0.0102	lincRNA
ENSG00000258671.2	RP11-407N17.2	chr14:39211780-39212255	40.9032	42.9709	9.07054	0.0711485	-2.17295	-2.2441	0.9024	0.0443	0.0432	processed_pseudogene
ENSG00000258938.1	RP11-317N8.5	chr14:35819223-36067190	14.4331	16.7278	4.88093	0.212873	-1.56415	-1.77702	0.63905	0.03815	0.0224	antisense
ENSG00000260521.2	CTD-2576F9.1	chr15:94841058-95169864	24.7727	28.724	10.9812	0.213504	-1.17372	-1.38722	0.6282	0.03785	0.0162	processed_pseudogene
ENSG00000260924.2	LINC01311	chr22:19171394-19172839	24.323	28.6276	10.8368	0.235087	-1.16638	-1.40147	0.57065	0.02115	0.0075	antisense
ENSG00000261572.1	RP11-384L8.1	chr3:32236687-32238578	17.9966	21.7992	7.83488	0.276555	-1.19974	-1.47629	0.4979	0.0189	0.0057	sense_intronic
ENSG00000261659.2	LA16c-313D11.12	chr16:684621-705829	21.4582	21.7194	9.7083	0.017459	-1.14424	-1.1617	0.96775	0.0166	0.0129	processed_transcript
ENSG00000261758.1	RP11-102M11.2	chr3:136752629-136755780	12.5	15.4061	4.55631	0.301579	-1.45599	-1.75757	0.4389	0.006	0.0017	antisense
ENSG00000265185.5	SNORD3B-1	chr17:19061911-19062669	35.1336	46.2813	8.77253	0.397577	-2.00179	-2.39937	0.38035	0.00805	0.0034	snoRNA
ENSG00000267296.2	CEBPA-AS1	chr19:33302856-33309387	19.3927	23.671	7.6677	0.287608	-1.33865	-1.62626	0.451	0.00825	0.0023	antisense
ENSG00000267607.1	CTD-2369P2.8	chr19:10251900-10289019	11.3488	13.69	3.01873	0.270579	-1.91053	-2.18111	0.633	0.0274	0.0154	antisense
ENSG00000267801.1	RP11-552F3.9	chr17:75874160-75879546	14.2577	18.8437	5.61869	0.402334	-1.34344	-1.74577	0.3199	0.0304	0.00745	antisense
ENSG00000268996.3	MAN1B1-AS1	chr9:137084945-137086817	11.3593	20.6486	4.0818	0.862167	-1.4766	-2.33877	0.05895	0.02475	0.0015	antisense
ENSG00000269893.6	SNHG8	chr4:118278708-118279823	20.495	31.2599	4.83802	0.609044	-2.08278	-2.69183	0.3739	0.03055	0.01125	lincRNA
ENSG00000270610.1	RP11-486O13.3	chr14:70234494-70235095	32.7144	39.0256	8.83353	0.254496	-1.88886	-2.14336	0.64605	0.03715	0.0231	processed_pseudogene
ENSG00000271933.1	RP11-338I21.1	chr10:84138419-84153245	18.8714	22.8317	7.25219	0.274841	-1.37971	-1.65455	0.48605	0.02285	0.00885	antisense
ENSG00000272079.2	LA16c-380H5.5	chr16:3006119-3007388	17.5545	20.6939	6.56434	0.237366	-1.41912	-1.65649	0.62005	0.02705	0.012	lincRNA
ENSG00000272419.5	RP11-403I13.8	chr1:145164098-145216058	19.8168	22.3541	6.63627	0.173817	-1.57828	-1.75209	0.7428	0.0154	0.0088	processed_transcript
ENSG00000273010.1	RP11-96K19.5	chr1:110943466-110964649	22.2829	24.886	7.25973	0.159393	-1.61795	-1.77734	0.7607	0.04185	0.0299	antisense
ENSG00000274021.1	RP11-823E8.3	chr12:89347231-89353271	16.0355	16.7	4.34271	0.0585773	-1.88461	-1.94318	0.9024	0.0161	0.0143	lincRNA
ENSG00000277027.1	RMRP	chr9:35657750-35658018	193.164	668.65	77.4095	1.79143	-1.31924	-3.11067	0.0011	0.03765	5e-05	ribozyme
ENSG00000277209.1	RPPH1	chr14:20343047-20357905	590.61	1324.26	102.514	1.16491	-2.52639	-3.6913	0.0412	0.0007	5e-05	ribozyme
ENSG00000279430.1	RP11-190A12.9	chr1:159910093-159910554	44.7306	46.8416	8.24273	0.0665283	-2.44007	-2.5066	0.9097	0.041	0.0381	TEC
ENSG00000279494.1	RP11-494O16.4	chr22:49851424-49853364	16.8913	18.4009	7.82145	0.123493	-1.11077	-1.23426	0.7671	0.02865	0.0169	lincRNA
ENSG00000279605.1	RP11-661A12.8	chr8:143573489-143603224	19.401	20.7785	7.86785	0.0989598	-1.30209	-1.40105	0.84485	0.02275	0.01485	TEC
ENSG00000279613.1	RP13-638C3.5	chr17:82648848-82650657	25.658	26.216	5.50149	0.0310397	-2.22152	-2.25256	0.93545	0.0007	0.0007	TEC
ENSG00000279714.1	CTA-212A2.2	chr22:36091147-36093352	12.2319	19.1003	5.76988	0.642944	-1.08404	-1.72698	0.14155	0.0426	0.002	lincRNA
ENSG00000280229.1	RP11-470C13.4	chr20:20363690-20365657	24.5929	26.7107	12.0042	0.11918	-1.0347	-1.15388	0.749	0.02	0.012	TEC
ENSG00000280594.1	AP000432.1	chr21:17593652-17633199	25.4647	27.5925	6.56066	0.115777	-1.95658	-2.07236	0.793	0.00105	0.001	processed_transcript
ENSG00000281202.2	LINC01097	chr4:13526318-13534335	14.2289	15.4393	4.94527	0.117784	-1.5247	-1.64249	0.83765	0.02095	0.01325	lincRNA
ENSG00000283293.1	RN7SK	chr6:52995619-52995950	657.309	2387.8	218.978	1.86104	-1.58579	-3.44682	5e-05	5e-05	5e-05	snRNA
ENSG00000185825.15	BCAP31	chrX:153700496-153724697	20.1511	36.631	8.61906	0.862207	-1.22525	-2.08746	0.2895	0.2116	0.0294	protein_coding
ENSG00000112183.14	RBM24	chr6:17281345-17293875	8.87794	16.1221	5.71889	0.860747	-0.63449	-1.49524	0.1664	0.1915	0.03325	protein_coding
ENSG00000221852.4	KRTAP1-5	chr17:41026025-41027202	10.8384	12.1508	2.06992	0.164903	-2.38851	-2.55341	0.77775	0.04465	0.041	protein_coding
ENSG00000123700.4	KCNJ2	chr17:70166960-70180048	8.33743	15.1122	6.18507	0.858043	-0.430813	-1.28886	0.1265	0.47385	0.02595	protein_coding
ENSG00000134294.13	SLC38A2	chr12:46358188-46373778	18.7405	33.9266	9.60901	0.856259	-0.963697	-1.81996	0.302	0.15615	0.02985	protein_coding
ENSG00000161179.13	YDJC	chr22:21628088-21630064	12.3743	22.3708	7.3461	0.854262	-0.752303	-1.60656	0.0642	0.15145	0.0037	protein_coding
ENSG00000131187.9	F12	chr5:177402139-177456286	13.5231	24.4143	3.47814	0.852303	-1.95904	-2.81134	0.1928	0.0852	0.03295	protein_coding
ENSG00000197903.7	HIST1H2BK	chr6:27146417-27146798	33.078	59.6834	13.0572	0.851457	-1.34103	-2.19248	0.2571	0.1674	0.04115	protein_coding
ENSG00000078070.12	MCCC1	chr3:183015217-183116075	5.05812	9.0361	2.99186	0.837097	-0.757558	-1.59466	0.1173	1	0.01055	protein_coding
ENSG00000166266.13	CUL5	chr11:108008732-108147776	12.4672	22.1974	4.62168	0.832249	-1.43165	-2.2639	0.3962	0.0997	0.04485	protein_coding
ENSG00000171611.9	PTCRA	chr6:42915988-42925835	12.3818	22.0305	8.60523	0.831282	-0.524933	-1.35621	0.1405	0.394	0.0366	protein_coding
ENSG00000092929.11	UNC13D	chr17:75827224-75844717	80.3161	85.2396	15.5389	0.0858329	-2.36981	-2.45564	0.89185	5e-05	0.0019	protein_coding
ENSG00000099804.8	CDC34	chr19:531711-542092	20.4131	36.2282	14.8885	0.827615	-0.455297	-1.28291	0.1593	0.40525	0.0366	protein_coding
ENSG00000185252.18	ZNF74	chr22:20394114-20408461	27.5385	48.5795	19.0788	0.818898	-0.529478	-1.34838	0.1475	0.1591	0.022	protein_coding
ENSG00000174292.12	TNK1	chr17:7380533-7404137	65.7395	115.501	36.4578	0.81307	-0.850533	-1.6636	0.166	0.1175	0.008	protein_coding
ENSG00000185838.13	GNB1L	chr22:19756702-19854939	14.948	26.2512	10.6658	0.812438	-0.486962	-1.2994	0.13035	0.2517	0.0326	protein_coding
ENSG00000177191.2	B3GNT8	chr19:41425358-41428730	12.9294	22.7028	4.88537	0.812218	-1.40411	-2.21633	0.2821	0.10245	0.0138	protein_coding
ENSG00000101849.15	TBL1X	chrX:9463294-9719743	12.2043	21.4179	7.98268	0.81143	-0.612446	-1.42388	0.1435	0.29755	0.02075	protein_coding
ENSG00000198354.6	DCAF12L2	chrX:126163498-126166097	7.70859	13.5256	4.72653	0.811155	-0.705686	-1.51684	0.0784	0.18405	0.00625	protein_coding
ENSG00000136856.17	SLC2A8	chr9:127397137-127408424	34.1498	59.837	20.3636	0.809162	-0.745881	-1.55504	0.09585	0.12775	0.00235	protein_coding
ENSG00000024422.11	EHD2	chr19:47607523-47743134	50.9633	139.269	10.7233	1.45035	-2.24871	-3.69906	0.27145	0.0291	0.00185	protein_coding
ENSG00000116685.15	KIAA2013	chr1:11919590-11926428	13.8832	24.2278	9.81698	0.803323	-0.499991	-1.30331	0.03315	0.2365	0.0019	protein_coding
ENSG00000094841.13	UPRT	chrX:75274084-75304600	10.3611	18.0662	6.80612	0.802116	-0.606273	-1.40839	0.1955	0.3662	0.04045	protein_coding
ENSG00000182450.12	KCNK4	chr11:64291301-64304770	17.9169	31.1098	12.9746	0.796045	-0.465635	-1.26168	0.1399	0.374	0.0322	protein_coding
ENSG00000125872.7	LRRN4	chr20:6040777-6054049	11.0929	19.159	8.24895	0.788384	-0.427359	-1.21574	0.0569	0.35135	0.00775	protein_coding
ENSG00000167657.12	DAPK3	chr19:3958452-3971123	26.332	45.3789	16.9947	0.785205	-0.631736	-1.41694	0.13745	0.2893	0.01795	protein_coding
ENSG00000204308.7	RNF5	chr6:32178353-32180793	12.9935	23.0635	2.79047	0.82782	-2.21921	-3.04703	0.251	0.03135	0.00955	protein_coding
ENSG00000171004.17	HS6ST2	chrX:132626015-132961395	9.86606	16.99	4.67404	0.784136	-1.07781	-1.86194	0.1921	0.08205	0.0055	protein_coding
ENSG00000183631.4	PRR32	chrX:126819763-126821786	9.2711	15.9582	5.25727	0.783481	-0.818427	-1.60191	0.18005	0.2469	0.02735	protein_coding
ENSG00000183484.11	GPR132	chr14:105049388-105065445	17.0266	29.2959	12.9713	0.782911	-0.392467	-1.17538	0.0878	0.44455	0.01815	protein_coding
ENSG00000171813.13	PWWP2B	chr10:132397167-132417863	8.60391	14.787	6.40987	0.781268	-0.424697	-1.20597	0.0901	0.39865	0.02055	protein_coding
ENSG00000162775.14	RBM15	chr1:110286374-110346681	12.1033	20.7604	9.06713	0.778432	-0.416684	-1.19512	0.04635	0.3527	0.00875	protein_coding
ENSG00000196873.15	CBWD3	chr9:68232002-68300015	6.17984	10.5617	4.28059	0.773195	-0.529759	-1.30295	0.09	1	0.00595	protein_coding
ENSG00000213465.7	ARL2	chr11:65014112-65040572	28.3584	48.2685	11.8745	0.767304	-1.25591	-2.02321	0.2885	0.14365	0.03115	protein_coding
ENSG00000100300.17	TSPO	chr22:43151513-43163242	20.2636	34.3822	10.0882	0.762775	-1.00621	-1.76899	0.2078	0.1593	0.0166	protein_coding
ENSG00000070404.9	FSTL3	chr19:676364-683399	30.2472	51.1776	18.2866	0.758708	-0.726019	-1.48473	0.17215	0.20785	0.009	protein_coding
ENSG00000124074.11	ENKD1	chr16:67662944-67668758	29.7274	50.2836	18.0326	0.758294	-0.721184	-1.47948	0.31865	0.3018	0.04425	protein_coding
ENSG00000250361.6	GYPB	chr4:143912330-144140751	10.6152	17.9354	3.66882	0.756678	-1.53274	-2.28942	0.32865	0.05215	0.0042	protein_coding
ENSG00000187003.6	ACTL7A	chr9:108862265-108863759	17.8996	30.2402	13.3362	0.756542	-0.424573	-1.18112	0.0816	0.374	0.0118	protein_coding
ENSG00000105640.12	RPL18A	chr19:17859875-17864153	38.7943	64.9519	27.4361	0.743529	-0.499768	-1.2433	0.063	0.2608	0.0057	protein_coding
ENSG00000165810.16	BTNL9	chr5:181040224-181061523	32.7752	54.7781	27.1341	0.740996	-0.272494	-1.01349	0.11805	0.5596	0.02255	protein_coding
ENSG00000168348.3	INSM2	chr14:35534041-35537054	11.8337	19.7561	7.30329	0.739394	-0.696287	-1.43568	0.06205	0.12965	0.0023	protein_coding
ENSG00000141562.17	NARF	chr17:82454272-82490537	48.3413	80.6859	28.0552	0.73906	-0.784986	-1.52405	0.12255	0.0604	0.00265	protein_coding
ENSG00000188021.8	UBQLN2	chrX:56563638-56567868	4.90755	8.18529	1.79328	0.738031	-1.4524	-2.19044	0.10435	1	0.003	protein_coding
ENSG00000130305.16	NSUN5	chr7:73302516-73308867	22.5392	37.561	16.7574	0.736797	-0.427645	-1.16444	0.20475	0.44515	0.03045	protein_coding
ENSG00000187140.5	FOXD3	chr1:63320883-63325126	8.10922	13.5025	5.40862	0.735592	-0.584303	-1.3199	0.14465	0.3229	0.0292	protein_coding
ENSG00000233087.7	WTH3DI	chr2:131361110-131364881	6.13989	10.2197	4.26058	0.73507	-0.527162	-1.26223	0.11205	1	0.028	protein_coding
ENSG00000101473.16	ACOT8	chr20:45833809-45857406	16.0345	26.6298	11.0384	0.731862	-0.538657	-1.27052	0.1756	0.2537	0.02305	protein_coding
ENSG00000171408.13	PDE7B	chr6:135851695-136225751	8.09679	13.4369	5.53654	0.730775	-0.548364	-1.27914	0.31615	0.3715	0.04375	protein_coding
ENSG00000184292.6	TACSTD2	chr1:58575422-58577773	22.1375	22.5739	4.94119	0.0281621	-2.16356	-2.19172	0.9385	0.00085	0.0007	protein_coding
ENSG00000143793.12	C1orf35	chr1:228100725-228105411	20.6099	34.1613	13.7604	0.729023	-0.582819	-1.31184	0.0805	0.1679	0.0037	protein_coding
ENSG00000119689.14	DLST	chr14:74881890-74903745	23.1563	38.3651	14.8885	0.728387	-0.637212	-1.3656	0.21735	0.2459	0.02595	protein_coding
ENSG00000101447.13	FAM83D	chr20:38926311-38953106	9.31599	15.4257	7.35221	0.727559	-0.341531	-1.06909	0.0972	0.4699	0.02375	protein_coding
ENSG00000185915.5	KLHL34	chrX:21374417-21658330	8.46266	14.0003	5.59613	0.726276	-0.59668	-1.32296	0.12445	0.26245	0.02145	protein_coding
ENSG00000133114.17	GPALPP1	chr13:44939248-45083125	51.4497	85.1052	29.6059	0.726086	-0.79728	-1.52337	0.1736	0.1203	0.00395	protein_coding
ENSG00000029363.15	BCLAF1	chr6:136256862-136289851	16.1511	26.697	11.0092	0.725046	-0.552921	-1.27797	0.25215	0.273	0.02915	protein_coding
ENSG00000182077.10	PTCHD3	chr10:27398186-27414368	11.1475	18.3867	6.74239	0.721948	-0.725384	-1.44733	0.124	0.16415	0.0063	protein_coding
ENSG00000165655.16	ZNF503	chr10:75269818-75411842	11.4692	18.8847	6.2391	0.719455	-0.878355	-1.59781	0.2301	0.16335	0.0239	protein_coding
ENSG00000103037.11	SETD6	chr16:58515478-58629886	38.2585	62.8735	23.6905	0.716674	-0.691468	-1.40814	0.20145	0.3047	0.03815	protein_coding
ENSG00000165782.10	TMEM55B	chr14:20455190-20461612	34.8794	57.2652	13.2015	0.715282	-1.40167	-2.11695	0.471	0.07825	0.02925	protein_coding
ENSG00000169895.5	SYAP1	chrX:16719631-16765336	8.10464	13.2987	3.0206	0.714464	-1.42391	-2.13838	0.4052	0.0734	0.00165	protein_coding
ENSG00000134107.4	BHLHE40	chr3:4896808-4985323	16.0704	26.354	10.2755	0.713619	-0.645196	-1.35881	0.16875	0.2283	0.0171	protein_coding
ENSG00000169683.7	LRRC45	chr17:82018701-82031151	20.9332	42.1425	4.68018	1.00948	-2.16115	-3.17064	0.1244	0.0367	0.00705	protein_coding
ENSG00000256870.2	SLC5A8	chr12:101155492-101210407	4.437	7.24598	3.29785	0.707597	-0.428057	-1.13565	0.1206	1	0.02745	protein_coding
ENSG00000203950.6	FAM127B	chrX:135050931-135052196	18.1701	18.7679	4.08166	0.0467024	-2.15434	-2.20104	0.92155	0.0116	0.0106	protein_coding
ENSG00000188937.5	NYX	chrX:41447433-41475710	9.47712	15.4478	7.63553	0.704879	-0.311721	-1.0166	0.15455	0.5537	0.03735	protein_coding
ENSG00000141854.8	MIR1199	chr19:14072535-14075062	24.8753	25.0293	6.00081	0.00890609	-2.05148	-2.06039	0.9839	0.00625	0.0062	protein_coding
ENSG00000130775.15	THEMIS2	chr1:27872542-27886685	24.9239	40.4737	19.5526	0.699452	-0.350169	-1.04962	0.1623	0.4301	0.03105	protein_coding
ENSG00000165688.11	PMPCA	chr9:136401921-136423761	24.3727	39.5141	17.5172	0.697102	-0.476494	-1.1736	0.069	0.24165	0.0034	protein_coding
ENSG00000244025.4	KRTAP19-3	chr21:30491463-30491985	21.8522	35.3392	9.78781	0.693496	-1.15872	-1.85221	0.3064	0.1842	0.0477	protein_coding
ENSG00000187821.8	HELT	chr4:185018840-185020804	12.7467	20.6033	6.26364	0.692749	-1.02505	-1.7178	0.20075	0.1204	0.01475	protein_coding
ENSG00000170860.3	LSM3	chr3:14124939-14201119	8.90806	14.3923	5.28508	0.692119	-0.753185	-1.4453	0.2765	0.2327	0.04515	protein_coding
ENSG00000173418.11	NAA20	chr20:20017115-20033655	16.1969	26.1439	6.03131	0.690752	-1.42518	-2.11593	0.25555	0.06605	0.01045	protein_coding
ENSG00000183729.3	NPBWR1	chr8:52938430-52941117	14.1795	22.8424	10.8671	0.687907	-0.383848	-1.07175	0.07715	0.36275	0.0114	protein_coding
ENSG00000163682.15	RPL9	chr4:39454123-39458948	21.0017	33.8052	12.8584	0.686738	-0.707793	-1.39453	0.14475	0.1969	0.0139	protein_coding
ENSG00000124588.19	NQO2	chr6:2987966-3028869	12.576	20.1748	9.75995	0.681875	-0.365732	-1.04761	0.0888	0.3687	0.0099	protein_coding
ENSG00000101844.17	ATG4A	chrX:108091667-108154671	5.13747	8.24131	1.95711	0.681814	-1.39233	-2.07415	0.381	1	0.04815	protein_coding
ENSG00000124587.13	PEX6	chr6:42960757-42979220	4.79189	7.67791	2.78719	0.680119	-0.781781	-1.4619	0.23235	1	0.02535	protein_coding
ENSG00000178732.5	GP5	chr3:194394820-194398354	10.104	16.1746	7.00599	0.678796	-0.528271	-1.20707	0.075	0.22245	0.006	protein_coding
ENSG00000167536.13	DHRS13	chr17:28897737-28903071	18.076	28.9265	9.40422	0.678313	-0.942698	-1.62101	0.275	0.22535	0.02965	protein_coding
ENSG00000213906.9	LTB4R2	chr14:24299861-24318036	15.7882	25.261	8.17009	0.678064	-0.950422	-1.62849	0.26165	0.10435	0.01895	protein_coding
ENSG00000171928.13	TVP23B	chr17:18780994-18806714	17.4402	27.8771	10.5979	0.676662	-0.718639	-1.3953	0.2952	0.2498	0.03395	protein_coding
ENSG00000119986.6	AVPI1	chr10:97677423-97687323	14.0491	22.4505	9.92558	0.676266	-0.501258	-1.17752	0.1514	0.34665	0.0293	protein_coding
ENSG00000111640.14	GAPDH	chr12:6533926-6538374	69.8021	111.385	30.7334	0.674216	-1.18347	-1.85768	0.22025	0.0706	0.00735	protein_coding
ENSG00000127533.3	F2RL3	chr19:16888859-16892606	13.8918	22.1519	9.95051	0.673195	-0.481396	-1.15459	0.1349	0.2156	0.0193	protein_coding
ENSG00000108010.11	GLRX3	chr10:130136398-130184521	21.1049	33.642	12.744	0.672684	-0.727757	-1.40044	0.37725	0.2938	0.02335	protein_coding
ENSG00000108823.15	SGCA	chr17:50163522-50181178	19.8094	31.5243	10.6239	0.670277	-0.898874	-1.56915	0.3326	0.15755	0.0349	protein_coding
ENSG00000169689.14	STRA13	chr17:82018701-82031151	26.1233	41.4701	13.3822	0.666734	-0.965022	-1.63176	0.3128	0.1672	0.01415	protein_coding
ENSG00000166503.8	RP11-382A20.3	chr15:83107406-83439445	16.2346	25.7505	12.5246	0.665526	-0.374309	-1.03984	0.1367	0.40435	0.01655	protein_coding
ENSG00000182154.7	MRPL41	chr9:137551198-137552555	12.0628	19.1059	5.70513	0.663451	-1.08023	-1.74368	0.2034	0.0976	0.0119	protein_coding
ENSG00000136404.15	TM6SF1	chr15:83107406-83439445	7.48127	11.8437	1.65874	0.66277	-2.1732	-2.83597	0.57315	1	0.0453	protein_coding
ENSG00000215906.8	LACTBL1	chr1:22953042-22965338	7.22738	11.4387	3.65091	0.662381	-0.985217	-1.6476	0.2459	0.15935	0.0226	protein_coding
ENSG00000214367.7	HAUS3	chr4:2071917-2242164	9.14279	14.4596	5.60343	0.661321	-0.706323	-1.36764	0.24565	0.26585	0.01785	protein_coding
ENSG00000187630.15	DHRS4L2	chr14:23938730-24006408	17.3031	19.8737	4.19571	0.199828	-2.04405	-2.24388	0.76595	0.011	0.0062	protein_coding
ENSG00000126012.11	KDM5C	chrX:53191320-53225422	45.7722	71.824	23.0129	0.649994	-0.992029	-1.64202	0.24835	0.11025	0.0075	protein_coding
ENSG00000105085.10	MED26	chr19:16479056-16660442	42.6603	66.6971	19.7836	0.644731	-1.10859	-1.75332	0.4529	0.1911	0.0309	protein_coding
ENSG00000174521.7	TTC9B	chr19:40216057-40218399	16.9881	26.52	12.2567	0.642559	-0.470949	-1.11351	0.1526	0.29085	0.0122	protein_coding
ENSG00000185437.13	SH3BGR	chr21:39445854-39515506	5.88616	9.18844	1.58926	0.642492	-1.88897	-2.53146	0.45225	1	0.01795	protein_coding
ENSG00000174684.6	B4GAT1	chr11:66345371-66347692	7.82041	12.134	4.88582	0.633733	-0.678645	-1.31238	0.21315	0.25265	0.0289	protein_coding
ENSG00000100294.12	MCAT	chr22:43132205-43143394	23.8131	36.9219	11.9242	0.63272	-0.997861	-1.63058	0.3702	0.1876	0.0156	protein_coding
ENSG00000171617.13	ENC1	chr5:74627405-74867854	25.6824	39.8148	15.0336	0.632527	-0.772588	-1.40512	0.1908	0.1627	0.0125	protein_coding
ENSG00000170909.13	OSCAR	chr19:54094667-54102692	15.7669	24.3175	11.2993	0.6251	-0.480667	-1.10577	0.208	0.3108	0.01595	protein_coding
ENSG00000182223.7	ZAR1	chr4:48490251-48494389	8.22905	12.6808	4.30148	0.62385	-0.935893	-1.55974	0.30255	0.18795	0.034	protein_coding
ENSG00000170903.10	MSANTD4	chr11:105995622-106022403	16.2904	25.0804	7.69143	0.622543	-1.0827	-1.70524	0.33305	0.0981	0.0086	protein_coding
ENSG00000173825.6	TIGD3	chr11:65354766-65357613	12.7631	19.6413	8.06901	0.621912	-0.661515	-1.28343	0.15365	0.1829	0.011	protein_coding
ENSG00000065518.7	NDUFB4	chr3:120596308-120602500	21.6071	24.1692	5.28368	0.161662	-2.03189	-2.19355	0.84265	0.0298	0.00835	protein_coding
ENSG00000143315.6	PIGM	chr1:159998840-160079821	9.50998	14.6172	6.60875	0.62015	-0.525066	-1.14522	0.1715	0.34025	0.0394	protein_coding
ENSG00000119820.10	YIPF4	chr2:32277909-32316594	5.39716	8.27509	3.97628	0.616576	-0.44078	-1.05736	0.1907	1	0.0461	protein_coding
ENSG00000128699.13	ORMDL1	chr2:189770322-189877629	11.736	17.9218	5.14286	0.610779	-1.19029	-1.80107	0.4563	0.1907	0.0352	protein_coding
ENSG00000277535.2	RP13-347D8.7	chrX:119073225-119076373	10.8155	16.4723	5.29076	0.606944	-1.03155	-1.63849	0.31525	0.14795	0.0269	protein_coding
ENSG00000188032.9	C19orf67	chr19:14081618-14085875	23.8065	24.275	5.8509	0.0281182	-2.02463	-2.05274	0.9638	0.0441	0.0428	protein_coding
ENSG00000198680.4	TUSC1	chr9:25676388-25678440	12.6214	14.1702	3.14659	0.16699	-2.00401	-2.171	0.7226	0.0084	0.00485	protein_coding
ENSG00000246922.8	UBAP1L	chr15:65092769-65115197	20.5163	31.189	14.366	0.604265	-0.514116	-1.11838	0.1869	0.1711	0.0128	protein_coding
ENSG00000196363.9	WDR5	chr9:134132241-134159968	10.8846	16.5465	6.05841	0.604238	-0.845277	-1.44951	0.23275	0.10855	0.00725	protein_coding
ENSG00000138663.8	COPS4	chr4:83034446-83075818	22.5709	34.222	16.9231	0.600455	-0.41547	-1.01593	0.20285	0.40745	0.04795	protein_coding
ENSG00000116898.11	MRPS15	chr1:36455717-36464437	14.4651	21.9027	7.86413	0.59853	-0.87922	-1.47775	0.31005	0.14	0.0105	protein_coding
ENSG00000197361.6	FBXL22	chr15:63504510-63602428	23.1682	35.034	14.7363	0.596611	-0.652767	-1.24938	0.1895	0.2164	0.0192	protein_coding
ENSG00000147403.16	RPL10	chrX:154389954-154421726	22.6169	34.1767	12.8114	0.595613	-0.819978	-1.41559	0.33085	0.18445	0.0299	protein_coding
ENSG00000127948.14	POR	chr7:75899199-75994659	67.639	102.127	41.2737	0.594439	-0.712633	-1.30707	0.2205	0.1695	0.01385	protein_coding
ENSG00000115257.15	PCSK4	chr19:1481427-1497927	35.504	47.4916	8.91634	0.419689	-1.99346	-2.41315	0.49535	0.0069	0.0017	protein_coding
ENSG00000187166.1	H1FNT	chr12:48328979-48330279	28.6634	30.3291	7.35181	0.0814942	-1.96304	-2.04453	0.8486	0.0029	0.002	protein_coding
ENSG00000186446.11	ZNF501	chr3:44729595-44737083	16.8524	25.3631	11.2272	0.589774	-0.58596	-1.17573	0.38765	0.29165	0.049	protein_coding
ENSG00000178726.6	THBD	chr20:23045632-23049741	9.91061	14.89	7.11224	0.587295	-0.47867	-1.06596	0.11175	0.2457	0.0104	protein_coding
ENSG00000029993.14	HMGB3	chrX:150980508-150990775	6.57876	9.86828	4.48894	0.584983	-0.551443	-1.13643	0.28415	1	0.04105	protein_coding
ENSG00000171119.2	NRTN	chr19:5823801-5828324	12.8808	19.3209	5.53048	0.584943	-1.21974	-1.80469	0.28965	0.0874	0.01755	protein_coding
ENSG00000074855.10	ANO8	chr19:17292130-17334829	15.2171	22.8138	6.84832	0.584214	-1.15187	-1.73609	0.39325	0.1332	0.0465	protein_coding
ENSG00000162910.18	MRPL55	chr1:228106678-228109312	24.3866	36.5403	14.2107	0.583398	-0.77911	-1.36251	0.10515	0.05415	0.0012	protein_coding
ENSG00000176101.11	SSNA1	chr9:137188646-137190370	17.0033	22.6855	4.37467	0.41595	-1.95857	-2.37452	0.39855	0.03115	0.01455	protein_coding
ENSG00000127957.16	PMS2P3	chr7:75493624-75528148	3.53761	12.1717	1.91096	1.78269	-0.888478	-2.67117	0.0335	1	0.01825	transcribed_unprocessed_pseudogene
ENSG00000175602.3	CCDC85B	chr11:65890111-65891635	14.8286	15.3953	4.0987	0.0541105	-1.85514	-1.90925	0.9131	0.0128	0.01125	protein_coding
ENSG00000157036.12	EXOG	chr3:38496126-38542161	43.9726	62.5399	12.2126	0.508172	-1.84824	-2.35641	0.4247	0.0048	0.00015	protein_coding
ENSG00000188610.12	FAM72B	chr1:121167645-121463129	12.5336	14.1028	3.49532	0.170174	-1.84231	-2.01248	0.7883	0.0323	0.02125	protein_coding
ENSG00000111678.10	C12orf57	chr12:6942977-6946003	20.4379	20.5554	5.74051	0.00827065	-1.832	-1.84027	0.98945	0.0198	0.0248	protein_coding
ENSG00000162571.13	TTLL10	chr1:1173055-1197935	45.5377	356.272	13.0232	2.96784	-1.80598	-4.77382	0.00215	0.0091	5e-05	protein_coding
ENSG00000172936.12	MYD88	chr3:38138477-38143022	16.6761	24.8982	11.4092	0.578263	-0.547576	-1.12584	0.14315	0.145	0.00895	protein_coding
ENSG00000163694.14	RBM47	chr4:40423266-40630875	20.6235	30.7907	13.7455	0.578203	-0.585334	-1.16354	0.1525	0.1724	0.00835	protein_coding
ENSG00000152804.10	HHEX	chr10:92689950-92695646	22.5119	33.5902	13.3435	0.577352	-0.754549	-1.3319	0.2221	0.15535	0.0138	protein_coding
ENSG00000203883.6	SOX18	chr20:64047581-64049641	9.3408	13.9178	6.54544	0.575315	-0.513056	-1.08837	0.2526	0.35295	0.04615	protein_coding
ENSG00000126903.15	SLC10A3	chrX:154487305-154490690	12.6527	18.8023	6.15636	0.571469	-1.0393	-1.61076	0.2009	0.05025	0.0037	protein_coding
ENSG00000001629.9	ANKIB1	chr7:92246233-92401384	15.4446	22.9223	7.78486	0.56965	-0.988357	-1.55801	0.4082	0.13495	0.009	protein_coding
ENSG00000185033.14	SEMA4B	chr15:90160603-90229679	67.285	99.6293	45.6369	0.566285	-0.560085	-1.12637	0.2595	0.26455	0.0262	protein_coding
ENSG00000076248.10	UNG	chr12:109097573-109110992	9.0713	13.431	5.23708	0.566184	-0.792548	-1.35873	0.239	0.1803	0.0229	protein_coding
ENSG00000111540.15	RAB5B	chr12:55973912-55996683	29.1666	43.1787	17.7886	0.566003	-0.713363	-1.27937	0.32255	0.1353	0.03955	protein_coding
ENSG00000222011.8	FAM185A	chr7:102748970-102809225	16.2649	25.6073	4.66968	0.654798	-1.80036	-2.45516	0.26355	0.0058	0.0004	protein_coding
ENSG00000234602.7	MCIDAS	chr5:55219613-55227315	6.09667	9.00119	2.78481	0.562093	-1.13045	-1.69254	0.3346	1	0.0341	protein_coding
ENSG00000188938.15	FAM120AOS	chr9:93446493-93566107	22.1372	32.6625	13.3129	0.561161	-0.733647	-1.29481	0.2339	0.14705	0.02265	protein_coding
ENSG00000167615.16	LENG8	chr19:54444812-54463711	26.5448	39.1569	13.0765	0.560834	-1.02145	-1.58228	0.4215	0.08155	0.0255	protein_coding
ENSG00000137273.3	FOXF2	chr6:1389833-1395597	9.40879	13.8492	6.68266	0.557716	-0.493586	-1.0513	0.2186	0.33615	0.0385	protein_coding
ENSG00000006756.15	ARSD	chrX:2903969-2929351	20.8221	30.6109	14.9856	0.55593	-0.474542	-1.03047	0.19205	0.31915	0.03325	protein_coding
ENSG00000182631.6	RXFP3	chr5:33936385-33938237	13.802	20.2887	9.06916	0.555793	-0.60584	-1.16163	0.2171	0.21305	0.0182	protein_coding
ENSG00000183434.9	TFDP3	chrX:133216668-133218348	6.97367	10.2509	2.27718	0.555759	-1.61467	-2.17043	0.33445	1	0.02275	protein_coding
ENSG00000130751.9	NPAS1	chr19:47019819-47045775	14.3726	21.0993	5.31484	0.55388	-1.43522	-1.9891	0.47795	0.1006	0.0242	protein_coding
ENSG00000143303.11	RRNAD1	chr1:156721890-156736960	60.2252	90.0357	17.5167	0.58013	-1.78164	-2.36177	0.36325	0.0413	0.01215	protein_coding
ENSG00000181894.14	ZNF329	chr19:58126251-58155110	11.891	17.4025	6.64407	0.549425	-0.839734	-1.38916	0.30185	0.1495	0.0059	protein_coding
ENSG00000174109.4	C16orf91	chr16:1419743-1420800	12.4996	18.2594	4.68136	0.546756	-1.41688	-1.96364	0.33065	0.0868	0.0308	protein_coding
ENSG00000159069.13	FBXW5	chr9:136940434-136944696	17.6905	25.821	9.00393	0.545573	-0.974347	-1.51992	0.2651	0.06945	0.00515	protein_coding
ENSG00000124762.13	CDKN1A	chr6:36676459-36687339	19.5828	28.5265	11.4622	0.542717	-0.772698	-1.31541	0.3252	0.1311	0.0268	protein_coding
ENSG00000185507.19	IRF7	chr11:612552-615999	37.5405	54.5124	18.4251	0.538136	-1.02677	-1.56491	0.25265	0.06635	0.0074	protein_coding
ENSG00000103496.14	STX4	chr16:31032888-31042975	52.6008	76.2904	36.1104	0.536418	-0.542669	-1.07909	0.2201	0.22875	0.01705	protein_coding
ENSG00000101558.13	VAPA	chr18:9914001-9960021	30.1734	43.6005	13.87	0.531066	-1.12131	-1.65237	0.46395	0.05535	0.01885	protein_coding
ENSG00000185897.6	FFAR3	chr19:35358459-35360485	16.7393	24.1801	11.1226	0.530581	-0.589741	-1.12032	0.2619	0.27855	0.03825	protein_coding
ENSG00000166971.16	AKTIP	chr16:53433976-53504411	23.9447	34.5184	10.6351	0.527657	-1.17087	-1.69853	0.4443	0.0584	0.01135	protein_coding
ENSG00000131668.13	BARX1	chr9:93951621-93955372	19.1476	25.8288	5.65395	0.431818	-1.75983	-2.19165	0.3432	0.0115	0.00345	protein_coding
ENSG00000273136.6	NBPF26	chr1:120723922-120841481	5.53967	7.9727	2.70021	0.525268	-1.03673	-1.56199	0.4278	1	0.02675	protein_coding
ENSG00000183292.12	TISP43	chr2:130570828-130590463	19.1206	27.4674	9.75772	0.522593	-0.970514	-1.49311	0.26695	0.10735	0.01745	protein_coding
ENSG00000095906.16	NUBP2	chr16:1773206-1794971	32.5791	46.7348	16.6485	0.520551	-0.968551	-1.4891	0.29325	0.06225	0.00325	protein_coding
ENSG00000178342.4	KCNG2	chr18:79863667-79900184	15.7163	18.0502	4.6772	0.19975	-1.74855	-1.9483	0.663	0.0173	0.01065	protein_coding
ENSG00000149923.13	PPP4C	chr16:30075977-30085377	31.6506	45.2175	18.1081	0.514647	-0.805602	-1.32025	0.2744	0.0861	0.0051	protein_coding
ENSG00000124688.13	MAD2L1BP	chr6:43629539-43640952	20.9578	29.9262	8.52632	0.513922	-1.29749	-1.81141	0.43705	0.06525	0.008	protein_coding
ENSG00000169955.7	ZNF747	chr16:30524000-30558498	12.0273	17.1685	8.00681	0.513455	-0.587013	-1.10047	0.288	0.27105	0.03435	protein_coding
ENSG00000064225.12	ST3GAL6	chr3:98714329-98901689	28.5201	29.8648	8.51295	0.066467	-1.74425	-1.81072	0.92465	0.00655	0.0056	protein_coding
ENSG00000164104.11	HMGB2	chr4:173331694-173335125	10.7507	15.3357	5.89429	0.51246	-0.867047	-1.37951	0.2543	0.1031	0.01135	protein_coding
ENSG00000104957.13	CCDC130	chr19:13731759-13763296	39.7288	56.6367	28.3168	0.511551	-0.48853	-1.00008	0.284	0.3041	0.04495	protein_coding
ENSG00000115844.10	DLX2	chr2:172099438-172102900	18.9425	26.9696	12.7267	0.509709	-0.573767	-1.08348	0.1877	0.17605	0.01125	protein_coding
ENSG00000130545.15	CRB3	chr19:6436078-6482557	12.8733	18.3254	4.61415	0.509469	-1.48024	-1.98971	0.51765	0.1177	0.03875	protein_coding
ENSG00000145423.4	SFRP2	chr4:153780591-153789120	11.4102	16.2339	7.97323	0.508679	-0.517092	-1.02577	0.2726	0.30965	0.04205	protein_coding
ENSG00000013563.13	DNASE1L1	chrX:154389954-154421726	20.755	24.5791	6.22361	0.243973	-1.73764	-1.98161	0.7567	0.0416	0.0314	protein_coding
ENSG00000132622.10	HSPA12B	chr20:3732666-3753111	9.29941	10.2239	2.79552	0.136735	-1.73402	-1.87076	0.75875	0.00535	0.00335	protein_coding
ENSG00000005844.17	ITGAL	chr16:30472657-30523185	37.9784	39.3661	11.7373	0.0517777	-1.69408	-1.74586	0.9421	0.00275	0.0446	protein_coding
ENSG00000181444.12	ZNF467	chr7:149764181-149773479	19.7762	28.0443	11.7067	0.503943	-0.756433	-1.26038	0.2678	0.1552	0.02035	protein_coding
ENSG00000160753.15	RUSC1	chr1:155308747-155331114	42.5973	60.3253	29.2046	0.502003	-0.544566	-1.04657	0.26	0.1758	0.0284	protein_coding
ENSG00000044446.11	PHKA2	chrX:18890295-18984598	20.3958	28.8447	12.0873	0.500032	-0.754782	-1.25481	0.2883	0.1018	0.0073	protein_coding
ENSG00000169738.7	DCXR	chr17:82035135-82037732	24.51	34.6042	12.4807	0.497581	-0.973674	-1.47125	0.3078	0.0775	0.01165	protein_coding
ENSG00000198258.10	UBL5	chr19:9827891-9830115	19.6858	41.0254	6.10775	1.05936	-1.68844	-2.7478	0.07885	0.03625	0.0017	protein_coding
ENSG00000066697.14	MSANTD3	chr9:100427155-100577636	19.6813	27.7129	12.2982	0.493728	-0.678377	-1.1721	0.3664	0.22255	0.04735	protein_coding
ENSG00000228594.3	FNDC10	chr1:1598011-1600096	11.6413	16.3889	7.05604	0.493465	-0.722323	-1.21579	0.26905	0.15225	0.01995	protein_coding
ENSG00000180720.7	CHRM4	chr11:46385097-46386608	13.7307	19.3115	6.97592	0.492061	-0.976948	-1.46901	0.29705	0.0806	0.0117	protein_coding
ENSG00000110200.8	ANAPC15	chr11:71998540-72112780	21.2784	29.898	9.8312	0.490659	-1.11395	-1.60461	0.55335	0.1498	0.04955	protein_coding
ENSG00000011523.13	CEP68	chr2:65056365-65130106	18.6593	26.1761	12.3984	0.488351	-0.589738	-1.07809	0.22955	0.1567	0.0187	protein_coding
ENSG00000177272.8	KCNA3	chr1:110672464-110675033	14.4377	20.2454	8.65312	0.487752	-0.73855	-1.2263	0.2074	0.098	0.0072	protein_coding
ENSG00000197958.12	RPL12	chr9:127447673-127451405	15.0865	21.1439	10.0801	0.486982	-0.581756	-1.06874	0.2764	0.21725	0.0265	protein_coding
ENSG00000169026.12	MFSD7	chr4:672435-689441	11.4507	15.9926	5.03443	0.481971	-1.18554	-1.66751	0.4382	0.1304	0.03345	protein_coding
ENSG00000125533.5	BHLHE23	chr20:63005926-63007035	17.2616	24.0721	11.3122	0.479791	-0.609692	-1.08948	0.3412	0.27345	0.04985	protein_coding
ENSG00000156853.12	ZNF689	chr16:30585906-30624012	17.1421	23.9023	10.3057	0.479604	-0.734094	-1.2137	0.36495	0.18275	0.0365	protein_coding
ENSG00000135605.12	TEC	chr4:48135782-48269864	7.34708	10.2438	4.5042	0.479511	-0.705899	-1.18541	0.4213	0.23005	0.0491	protein_coding
ENSG00000169692.12	AGPAT2	chr9:136673142-136687423	22.8309	31.6877	9.72074	0.472937	-1.23185	-1.70479	0.3783	0.05335	0.00905	protein_coding
ENSG00000084092.6	NOA1	chr4:56963369-57205510	10.8986	15.082	6.091	0.468688	-0.839386	-1.30807	0.2723	0.1025	0.01465	protein_coding
ENSG00000204618.8	RNF39	chr6:30066708-30075887	17.1833	23.7756	10.5426	0.468481	-0.704776	-1.17326	0.3477	0.1817	0.0278	protein_coding
ENSG00000126266.3	FFAR1	chr19:35351551-35353862	13.9965	19.3596	9.07094	0.467986	-0.625738	-1.09372	0.25205	0.16965	0.0158	protein_coding
ENSG00000164651.16	SP8	chr7:20782282-20786886	15.2687	21.1116	9.61784	0.467455	-0.666794	-1.13425	0.295	0.1306	0.00795	protein_coding
ENSG00000167123.18	CERCAM	chr9:128411750-128437351	70.1241	71.7216	21.8183	0.0324974	-1.68437	-1.71687	0.9603	0.0337	0.04385	protein_coding
ENSG00000105583.9	WDR83OS	chr19:12643274-12681902	25.2815	34.9071	11.1973	0.465438	-1.17492	-1.64036	0.5262	0.0854	0.0323	protein_coding
ENSG00000140464.19	PML	chr15:73994672-74047812	62.2781	85.9747	41.6505	0.465188	-0.58039	-1.04558	0.34855	0.14045	0.04765	protein_coding
ENSG00000162482.4	AKR7A3	chr1:19282557-19289250	5.78518	7.9796	2.03845	0.463954	-1.50489	-1.96884	0.4498	1	0.0368	protein_coding
ENSG00000100124.13	ANKRD54	chr22:37830854-37895563	42.6415	58.7899	22.608	0.463309	-0.915424	-1.37873	0.49205	0.1721	0.0326	protein_coding
ENSG00000070010.18	UFD1L	chr22:19330697-19479215	24.6339	33.8909	14.2615	0.460253	-0.788516	-1.24877	0.39775	0.13115	0.01265	protein_coding
ENSG00000173198.5	CYSLTR1	chrX:78271463-78327691	9.74104	13.3755	6.5347	0.457445	-0.575955	-1.0334	0.26635	0.20885	0.0252	protein_coding
ENSG00000130731.15	C16orf13	chr16:634426-636366	15.0528	17.117	4.73235	0.185399	-1.6694	-1.8548	0.70335	0.00265	0.001	protein_coding
ENSG00000171823.6	FBXL14	chr12:1529890-1647243	10.5072	14.3379	4.8145	0.448452	-1.12592	-1.57437	0.43325	0.13195	0.0346	protein_coding
ENSG00000152475.6	ZNF837	chr19:58367617-58381060	11.719	15.9616	7.35676	0.44576	-0.671704	-1.11746	0.3482	0.17875	0.02905	protein_coding
ENSG00000086102.18	NFX1	chr9:33290510-33371157	22.5564	30.6849	11.2113	0.443989	-1.00858	-1.45257	0.3995	0.06265	0.00435	protein_coding
ENSG00000174951.10	FUT1	chr19:48748010-48755390	14.4208	19.6029	9.43844	0.442908	-0.611535	-1.05444	0.38185	0.1835	0.0343	protein_coding
ENSG00000100445.17	SDR39U1	chr14:24426531-24442905	29.021	41.4033	9.14376	0.51265	-1.66624	-2.17889	0.34975	0.00235	0.0004	protein_coding
ENSG00000177383.4	MAGEF1	chr3:184710366-184712002	10.4024	14.0796	5.67077	0.436693	-0.875298	-1.31199	0.3872	0.1433	0.03295	protein_coding
ENSG00000164736.5	SOX17	chr8:54457934-54460888	11.0943	14.2963	3.51922	0.36583	-1.65649	-2.02232	0.4189	0.0086	0.0026	protein_coding
ENSG00000171793.13	CTPS1	chr1:40979334-41012565	47.9478	64.4367	31.2918	0.426417	-0.615678	-1.04209	0.35405	0.18915	0.03735	protein_coding
ENSG00000034053.14	APBA2	chr15:28884482-29118315	37.8596	50.8754	22.0361	0.426309	-0.78079	-1.2071	0.4196	0.0842	0.02715	protein_coding
ENSG00000010310.8	GIPR	chr19:45668243-45683724	39.3598	52.8481	22.0261	0.42513	-0.837511	-1.26264	0.39305	0.1701	0.0391	protein_coding
ENSG00000134595.8	SOX3	chrX:140502984-140505116	9.93387	13.3234	5.30403	0.423531	-0.905267	-1.3288	0.3691	0.10865	0.02215	protein_coding
ENSG00000227507.2	LTB	chr6:31580524-31582522	30.2429	30.2632	9.67853	0.000963595	-1.64374	-1.6447	0.9982	0.00255	0.00325	protein_coding
ENSG00000133131.14	MORC4	chrX:106802679-107000244	17.1211	22.9574	8.34626	0.423182	-1.03658	-1.45976	0.61095	0.2126	0.0471	protein_coding
ENSG00000161921.14	CXCL16	chr17:4731427-4739922	31.1922	41.8228	15.6677	0.423104	-0.993389	-1.41649	0.43795	0.09135	0.01265	protein_coding
ENSG00000170604.4	IRF2BP1	chr19:45883606-45886170	23.0795	23.2644	7.38777	0.0115136	-1.6434	-1.65491	0.9696	0.0008	0.00075	protein_coding
ENSG00000104823.8	ECH1	chr19:38815421-38852347	49.1301	53.857	15.7503	0.132528	-1.64123	-1.77375	0.83815	0.0161	0.01235	protein_coding
ENSG00000161036.11	LRWD1	chr7:102464928-102478907	22.8987	30.6235	12.3146	0.419369	-0.894896	-1.31427	0.46705	0.17095	0.0453	protein_coding
ENSG00000196371.3	FUT4	chr11:94543839-94925521	10.7991	14.4384	5.43289	0.418999	-0.991117	-1.41012	0.36265	0.08615	0.02305	protein_coding
ENSG00000244242.1	IFITM10	chr11:1732409-1764573	34.3352	45.8936	19.9358	0.418605	-0.784328	-1.20293	0.4011	0.06345	0.02595	protein_coding
ENSG00000132005.8	RFX1	chr19:13961537-14007039	42.3832	209.288	13.5927	2.30392	-1.64066	-3.94458	0.12825	0.01185	0.021	protein_coding
ENSG00000160226.15	C21orf2	chr21:44328943-44340470	34.5623	51.6423	11.0865	0.579354	-1.64039	-2.21974	0.4385	0.0015	0.02785	protein_coding
ENSG00000144021.2	CIAO1	chr2:96266131-96273349	14.8286	19.7568	8.0634	0.413961	-0.878925	-1.29289	0.5014	0.1387	0.0148	protein_coding
ENSG00000211452.10	DIO1	chr1:53891238-53911086	19.0706	20.59	6.15063	0.110593	-1.63254	-1.74313	0.87115	0.0076	0.0235	protein_coding
ENSG00000110719.9	TCIRG1	chr11:68039015-68121444	43.9413	58.5042	20.4947	0.412963	-1.10033	-1.51329	0.4495	0.0939	0.02325	protein_coding
ENSG00000148400.9	NOTCH1	chr9:136494443-136545862	12.8673	17.1248	5.98968	0.412379	-1.10316	-1.51554	0.6343	0.15045	0.0435	protein_coding
ENSG00000147113.16	CXorf36	chrX:45148373-45333917	17.4807	23.2445	11.2591	0.411127	-0.634668	-1.0458	0.3305	0.1702	0.02105	protein_coding
ENSG00000152213.3	ARL11	chr13:49628298-49633872	9.17492	12.199	5.79239	0.410993	-0.663536	-1.07453	0.3699	0.2341	0.04905	protein_coding
ENSG00000110321.15	EIF4G2	chr11:10783312-10809110	38.7552	51.5212	21.843	0.410777	-0.827217	-1.23799	0.38745	0.0991	0.0179	protein_coding
ENSG00000076242.14	MLH1	chr3:36993331-37050918	19.9591	21.1567	6.45813	0.0840651	-1.62786	-1.71192	0.86985	0.0027	0.0041	protein_coding
ENSG00000185028.3	LRRC14B	chr5:191510-195353	11.163	14.8284	6.68052	0.409639	-0.740691	-1.15033	0.4377	0.19995	0.0481	protein_coding
ENSG00000183734.4	ASCL2	chr11:2268494-2270952	14.668	20.8083	4.75078	0.504495	-1.62643	-2.13092	0.2552	0.0097	0.00145	protein_coding
ENSG00000196684.12	HSH2D	chr19:16111628-16158575	19.1499	25.4168	11.2631	0.408448	-0.765734	-1.17418	0.49225	0.23725	0.04985	protein_coding
ENSG00000260458.3	KCNJ18	chr17:21692522-21704612	9.07801	12.0421	4.43535	0.407638	-1.03333	-1.44097	0.38245	0.08195	0.01855	protein_coding
ENSG00000136048.13	DRAM1	chr12:101877350-102012130	11.7835	15.6212	6.31104	0.406732	-0.900824	-1.30756	0.53855	0.1593	0.0349	protein_coding
ENSG00000188659.9	SAXO2	chr15:82262809-82284930	29.6305	38.6898	9.74649	0.384873	-1.60413	-1.989	0.52205	0.0172	0.0034	protein_coding
ENSG00000173950.15	XXYLT1	chr3:195068278-195271167	47.1491	52.9884	15.8944	0.168448	-1.56872	-1.73716	0.74005	0.00655	0.0031	protein_coding
ENSG00000105404.10	RABAC1	chr19:41956680-41959390	47.6277	71.2283	16.1256	0.58065	-1.56245	-2.1431	0.1828	0.0054	0.0003	protein_coding
ENSG00000180879.13	SSR4	chrX:153785765-153798505	27.0419	37.0538	9.25043	0.454423	-1.54761	-2.00203	0.21275	0.00115	5e-05	protein_coding
ENSG00000103507.13	BCKDK	chr16:31106106-31112791	35.4202	46.5972	20.8376	0.395671	-0.765381	-1.16105	0.46975	0.18065	0.046	protein_coding
ENSG00000141696.12	P3H4	chr17:41801946-41812604	52.1776	68.6195	30.732	0.395188	-0.763688	-1.15888	0.47875	0.15385	0.036	protein_coding
ENSG00000176783.14	RUFY1	chr5:179550557-179610026	60.5031	79.4034	33.218	0.392191	-0.865046	-1.25724	0.36705	0.1092	0.02635	protein_coding
ENSG00000131183.10	SLC34A1	chr5:177379234-177398848	18.0758	23.7194	11.5465	0.392008	-0.646605	-1.03861	0.31905	0.11295	0.0117	protein_coding
ENSG00000160410.14	SHKBP1	chr19:40576850-40591399	82.9437	108.832	43.9602	0.391904	-0.915934	-1.30784	0.41515	0.05625	0.01675	protein_coding
ENSG00000167378.8	IRGQ	chr19:43543039-43596135	19.372	25.4041	12.4706	0.391087	-0.635448	-1.02653	0.38005	0.18355	0.0208	protein_coding
ENSG00000187808.4	SOWAHD	chrX:119758612-119760164	9.43951	12.3742	4.01587	0.390546	-1.233	-1.62355	0.47745	0.0747	0.02555	protein_coding
ENSG00000113851.13	CRBN	chr3:3126915-3179710	10.8821	10.9111	3.74628	0.00383948	-1.53843	-1.54227	0.9955	0.0225	0.03925	protein_coding
ENSG00000170122.5	FOXD4	chr9:116230-118204	18.8982	30.7251	6.5456	0.701169	-1.52965	-2.23082	0.07175	0.00565	0.00015	protein_coding
ENSG00000177352.9	CCDC71	chr3:49162534-49166321	13.921	18.1965	8.17231	0.3864	-0.768443	-1.15484	0.3869	0.12445	0.02085	protein_coding
ENSG00000133937.4	GSC	chr14:94768215-94770230	13.3546	17.45	5.70999	0.385887	-1.22578	-1.61166	0.45775	0.07785	0.02715	protein_coding
ENSG00000177885.13	GRB2	chr17:75318075-75405709	25.107	32.7379	8.69866	0.382872	-1.52923	-1.9121	0.57605	0.0073	0.006	protein_coding
ENSG00000007314.11	SCN4A	chr17:63938553-63972918	59.4664	61.2922	20.6871	0.0436282	-1.52335	-1.56697	0.9448	0.037	0.02875	protein_coding
ENSG00000168411.13	RFWD3	chr16:74621393-74666881	46.1218	60.1121	23.9339	0.382207	-0.946392	-1.3286	0.5195	0.0787	0.02645	protein_coding
ENSG00000128563.13	PRKRIP1	chr7:102363871-102426676	17.593	22.906	11.2204	0.380721	-0.648874	-1.02959	0.3096	0.10535	0.0148	protein_coding
ENSG00000254858.9	MPV17L2	chr19:18193181-18204074	16.4285	24.7769	5.72495	0.592795	-1.52086	-2.11366	0.293	0.0238	0.0024	protein_coding
ENSG00000147133.15	TAF1	chrX:71366238-71532374	25.432	44.4442	8.86611	0.805348	-1.52027	-2.32562	0.2779	0.0195	0.00165	protein_coding
ENSG00000115297.10	TLX2	chr2:74513462-74517147	47.6688	67.1554	16.867	0.494458	-1.49884	-1.9933	0.3962	0.0165	0.0022	protein_coding
ENSG00000225828.1	FAM229A	chr1:32351520-32364312	18.9515	24.3912	12.0537	0.364048	-0.652841	-1.01689	0.3895	0.132	0.0301	protein_coding
ENSG00000184047.15	DIABLO	chr12:122203542-122266521	25.5587	32.8916	11.4679	0.363905	-1.15621	-1.52011	0.4268	0.0672	0.021	protein_coding
ENSG00000179044.15	EXOC3L1	chr16:67184365-67190204	12.1528	15.6363	6.25852	0.363604	-0.957401	-1.321	0.51915	0.1402	0.02485	protein_coding
ENSG00000204922.4	UQCC3	chr11:62646847-62673687	13.9833	17.9661	5.54244	0.361572	-1.33511	-1.69668	0.5846	0.1104	0.04705	protein_coding
ENSG00000103326.11	CAPN15	chr16:527716-554636	55.4906	83.0794	19.9592	0.582247	-1.47519	-2.05744	0.17725	0.00025	0.00055	protein_coding
ENSG00000142168.14	SOD1	chr21:31659621-31668931	13.8307	17.748	5.87477	0.359788	-1.23526	-1.59505	0.5967	0.07535	0.03065	protein_coding
ENSG00000167566.16	NCKAP5L	chr12:49791145-49843129	49.67	63.7079	29.1398	0.359099	-0.769382	-1.12848	0.4516	0.108	0.03065	protein_coding
ENSG00000134812.7	GIF	chr11:59829267-59845501	13.4547	15.1741	4.85169	0.173495	-1.47155	-1.64505	0.77465	0.0487	0.0304	protein_coding
ENSG00000167700.8	MFSD3	chr8:144509073-144511213	24.6661	32.6633	8.92583	0.40514	-1.46647	-1.87161	0.4811	0.02055	0.00495	protein_coding
ENSG00000147166.10	ITGB1BP2	chrX:71301733-71305371	19.6152	25.0368	9.45599	0.352074	-1.05267	-1.40475	0.5722	0.11145	0.0339	protein_coding
ENSG00000197768.10	STPG3	chr9:137250218-137253497	27.9093	35.6008	10.1314	0.351167	-1.46191	-1.81308	0.55355	0.0354	0.0101	protein_coding
ENSG00000101474.11	APMAP	chr20:24962924-24992979	7.3337	9.33438	3.82089	0.348014	-0.940632	-1.28865	0.4927	0.1176	0.03395	protein_coding
ENSG00000141522.11	ARHGDIA	chr17:81867720-81871406	65.4957	106.927	23.8769	0.707159	-1.45579	-2.16295	0.17235	0.0067	0.0002	protein_coding
ENSG00000165506.14	DNAAF2	chr14:49625173-49635230	13.4039	17.0504	7.32044	0.347152	-0.87265	-1.2198	0.37485	0.0501	0.0059	protein_coding
ENSG00000116793.15	PHTF1	chr1:113696830-113759489	32.2005	40.9477	18.2632	0.3467	-0.81814	-1.16484	0.4788	0.12305	0.03615	protein_coding
ENSG00000177000.10	MTHFR	chr1:11761786-11848345	62.0717	68.0372	22.7118	0.132389	-1.45049	-1.58288	0.80755	0.0243	0.0152	protein_coding
ENSG00000184743.12	ATL3	chr11:63624086-63671921	23.3594	24.2213	8.60268	0.0522688	-1.44115	-1.49342	0.9348	0.0461	0.04535	protein_coding
ENSG00000140365.15	COMMD4	chr15:75335890-75343224	60.0074	63.1226	22.4228	0.0730167	-1.42018	-1.49319	0.9042	0.0019	0.0182	protein_coding
ENSG00000175970.9	UNC119B	chr12:120710434-120723640	32.8744	41.6341	16.7949	0.340802	-0.968942	-1.30974	0.54155	0.1189	0.0491	protein_coding
ENSG00000162004.16	CCDC78	chr16:720580-741329	17.2247	21.7935	9.84145	0.339417	-0.807538	-1.14696	0.4842	0.10665	0.03065	protein_coding
ENSG00000141526.15	SLC16A3	chr17:82228396-82273731	44.9145	56.667	24.6673	0.335328	-0.864581	-1.19991	0.53975	0.099	0.04745	protein_coding
ENSG00000133265.10	HSPBP1	chr19:55262230-55280381	35.2497	44.4014	19.3892	0.332993	-0.862361	-1.19535	0.5285	0.1351	0.04735	protein_coding
ENSG00000102317.17	RBM3	chrX:48568013-48579066	21.8312	27.4473	13.1244	0.330276	-0.734139	-1.06441	0.51855	0.1521	0.0401	protein_coding
ENSG00000173080.5	RXFP4	chr1:155941709-155942949	17.3256	18.5267	6.47674	0.0966991	-1.41957	-1.51627	0.85075	0.03065	0.02455	protein_coding
ENSG00000187690.3	CXorf67	chrX:51396510-51465661	14.5454	18.2767	7.45671	0.329443	-0.963947	-1.29339	0.4457	0.0663	0.0169	protein_coding
ENSG00000204439.3	C6orf47	chr6:31658297-31660772	15.5939	19.592	8.62018	0.329282	-0.855193	-1.18447	0.39395	0.07725	0.01815	protein_coding
ENSG00000239697.10	TNFSF12	chr17:7548890-7561608	19.5095	24.4665	8.1693	0.326633	-1.25589	-1.58252	0.62995	0.09805	0.0359	protein_coding
ENSG00000164877.18	MICALL2	chr7:1428464-1459502	52.6479	65.9587	29.653	0.325188	-0.8282	-1.15339	0.44995	0.08765	0.01255	protein_coding
ENSG00000105514.7	RAB3D	chr19:11296138-11354944	12.1464	15.1878	6.48782	0.322382	-0.904721	-1.2271	0.4712	0.1028	0.0307	protein_coding
ENSG00000087250.8	MT3	chr16:56589073-56591088	26.706	29.4038	10.0622	0.138838	-1.40822	-1.54706	0.79305	0.01815	0.0123	protein_coding
ENSG00000163684.11	RPP14	chr3:58306246-58324695	13.2287	16.5124	6.69776	0.319881	-0.98192	-1.3018	0.67825	0.12565	0.04325	protein_coding
ENSG00000172059.10	KLF11	chr2:10042848-10054866	18.7367	23.2472	9.09109	0.31119	-1.04334	-1.35453	0.6209	0.05275	0.01945	protein_coding
ENSG00000181218.5	HIST3H2A	chr1:228456978-228457873	14.036	17.3491	5.71962	0.305729	-1.29515	-1.60087	0.62275	0.1008	0.04615	protein_coding
ENSG00000188493.14	C19orf54	chr19:40691528-40765389	19.4792	24.0725	9.07725	0.305453	-1.10161	-1.40706	0.61605	0.09525	0.0317	protein_coding
ENSG00000172830.12	SSH3	chr11:67303447-67312607	24.0494	28.8021	9.08325	0.260174	-1.40472	-1.66489	0.7007	0.0314	0.0074	protein_coding
ENSG00000080189.14	SLC35C2	chr20:46345979-46364458	31.0317	38.2019	18.439	0.299902	-0.750984	-1.05089	0.5044	0.05805	0.01725	protein_coding
ENSG00000166822.12	TMEM170A	chr16:75293697-75465497	13.7985	15.3661	5.22928	0.155238	-1.39983	-1.55506	0.84635	0.0467	0.03615	protein_coding
ENSG00000146729.9	GBAS	chr7:55887276-56000181	30.4073	37.4159	13.7202	0.299233	-1.14812	-1.44735	0.67595	0.0536	0.04155	protein_coding
ENSG00000149474.13	KAT14	chr20:18137872-18188387	26.226	28.0976	9.95211	0.0994485	-1.39792	-1.49737	0.89165	0.0234	0.02135	protein_coding
ENSG00000130724.8	CHMP2A	chr19:58551565-58555124	33.2449	35.6938	12.7495	0.10254	-1.3827	-1.48524	0.8489	0.0254	0.01705	protein_coding
ENSG00000130711.3	PRDM12	chr9:130664593-130682981	11.949	14.6818	7.24277	0.297133	-0.722279	-1.01941	0.48255	0.1321	0.0332	protein_coding
ENSG00000171999.7	OR52P2P	chr11:4431322-4432277	17.402	20.5559	7.03551	0.240297	-1.30653	-1.54682	0.6659	0.0663	0.03525	unitary_pseudogene
ENSG00000146540.14	C7orf50	chr7:996985-1138260	36.3244	44.6121	19.3492	0.296497	-0.908663	-1.20516	0.49535	0.05695	0.01015	protein_coding
ENSG00000108439.9	PNPO	chr17:47941505-47996196	16.8849	20.7316	6.78449	0.296094	-1.31542	-1.61152	0.675	0.10145	0.0412	protein_coding
ENSG00000186660.14	ZFP91	chr11:58579110-58625733	8.02437	9.84739	4.67522	0.295352	-0.779353	-1.07471	0.4707	0.10265	0.02695	protein_coding
ENSG00000163734.4	CXCL3	chr4:74036588-74038807	14.8654	18.2403	7.12367	0.295176	-1.06126	-1.35644	0.63595	0.1066	0.0432	protein_coding
ENSG00000114547.9	ROPN1B	chr3:125969143-125983454	16.0137	19.5949	9.25678	0.291169	-0.790725	-1.08189	0.4797	0.07565	0.01385	protein_coding
ENSG00000141582.14	CBX4	chr17:79833155-79839429	25.2371	32.6405	9.71432	0.371116	-1.37736	-1.74848	0.587	0.03845	0.00625	protein_coding
ENSG00000166823.5	MESP1	chr15:89748660-89751310	17.2109	17.7728	6.62503	0.0463468	-1.37732	-1.42367	0.91985	0.0066	0.009	protein_coding
ENSG00000167565.12	SERTAD3	chr19:40440843-40444705	16.7872	20.4407	6.92582	0.284082	-1.27731	-1.56139	0.61655	0.0839	0.0466	protein_coding
ENSG00000100600.14	LGMN	chr14:92703806-92748702	28.8473	43.9135	11.1201	0.60623	-1.37527	-1.9815	0.33675	0.01155	0.00465	protein_coding
ENSG00000171873.7	ADRA1D	chr20:4220630-4249074	15.8735	19.3035	8.78517	0.282243	-0.853479	-1.13572	0.584	0.0945	0.02815	protein_coding
ENSG00000166734.18	CASC4	chr15:44288728-44427144	28.6225	29.2542	11.1007	0.0314953	-1.3665	-1.398	0.95195	0.01865	0.0087	protein_coding
ENSG00000226479.3	TMEM185B	chr2:120221277-120223408	14.6483	17.7929	8.29155	0.28057	-0.821015	-1.10159	0.49965	0.09005	0.02205	protein_coding
ENSG00000115266.11	APC2	chr19:1446301-1479556	16.4764	20.0087	9.42952	0.280223	-0.805147	-1.08537	0.4652	0.07705	0.01845	protein_coding
ENSG00000184281.14	TSSC4	chr11:2400487-2403878	30.8497	34.0717	11.9809	0.143321	-1.36452	-1.50784	0.7716	0.00615	0.009	protein_coding
ENSG00000182195.7	LDOC1	chrX:141175744-141177125	16.836	22.5218	6.5583	0.419775	-1.36015	-1.77993	0.36725	0.0237	0.00495	protein_coding
ENSG00000276040.4	SPATA31A7	chr9:61190002-61203446	10.6022	12.8154	3.48529	0.273519	-1.60501	-1.87853	0.7401	0.06515	0.0376	protein_coding
ENSG00000173660.11	UQCRH	chr1:46303630-46316776	25.1776	26.3615	9.82495	0.0662893	-1.35762	-1.42391	0.9079	0.04865	0.04095	protein_coding
ENSG00000130307.11	USHBP1	chr19:17231882-17287646	22.8988	27.5902	11.9616	0.268884	-0.936857	-1.20574	0.6735	0.08955	0.0442	protein_coding
ENSG00000176584.16	DMBT1P1	chr10:122729428-122802665	11.5974	33.991	7.64774	1.55135	-0.600694	-2.15205	0.05625	0.252	0.0128	transcribed_unprocessed_pseudogene
ENSG00000176700.19	SCAND2P	chr15:84597808-84654343	16.4572	21.3263	8.71102	0.37391	-0.91781	-1.29172	0.55375	0.1143	0.0242	transcribed_unprocessed_pseudogene
ENSG00000169840.4	GSX1	chr13:27792642-27794768	29.4305	30.363	11.5952	0.045003	-1.34378	-1.38878	0.90535	0.0045	0.00355	protein_coding
ENSG00000136295.14	TTYH3	chr7:2631950-2664802	40.5966	44.2965	16.0077	0.125835	-1.34259	-1.46843	0.82835	0.0086	0.00665	protein_coding
ENSG00000176933.5	TOB2P1	chr6:28217642-28218634	19.893	28.834	11.7676	0.535508	-0.757444	-1.29295	0.2915	0.19135	0.02585	processed_pseudogene
ENSG00000008323.15	PLEKHG6	chr12:6310435-6328506	42.9214	57.2167	16.9431	0.414739	-1.341	-1.75574	0.5725	0.0226	0.0293	protein_coding
ENSG00000172366.19	MCRIP2	chr16:636816-649200	63.0623	74.7368	24.9508	0.245041	-1.33769	-1.58273	0.5679	0.00185	0.00035	protein_coding
ENSG00000010270.13	STARD3NL	chr7:38178221-38230671	10.1678	10.9279	4.05472	0.104	-1.32634	-1.43034	0.8446	0.0237	0.0135	protein_coding
ENSG00000011566.14	MAP4K3	chr2:39249265-39717963	31.7112	37.7871	10.6738	0.252901	-1.57092	-1.82382	0.73535	0.0527	0.0357	protein_coding
ENSG00000133243.8	BTBD2	chr19:1985437-2034881	43.8134	51.7835	17.5143	0.241119	-1.32284	-1.56396	0.5897	0.00525	0.00265	protein_coding
ENSG00000221900.5	POM121L12	chr7:53035641-53036924	17.1256	20.362	8.67768	0.249721	-0.980777	-1.2305	0.59565	0.08075	0.03125	protein_coding
ENSG00000178307.9	TMEM11	chr17:21197279-21230035	26.5187	31.4754	15.2935	0.247218	-0.794093	-1.04131	0.58645	0.1095	0.02705	protein_coding
ENSG00000164053.18	ATRIP	chr3:48446709-48467645	10.305	12.2254	4.27452	0.246545	-1.2695	-1.51605	0.6966	0.0668	0.0311	protein_coding
ENSG00000213015.8	ZNF580	chr19:55635015-55653161	37.0689	38.0969	14.9421	0.0394668	-1.31082	-1.35029	0.9392	0.0131	0.0192	protein_coding
ENSG00000133124.11	IRS4	chrX:108719948-108738903	11.9061	14.1125	6.1063	0.245266	-0.963336	-1.2086	0.56055	0.08205	0.0362	protein_coding
ENSG00000101204.16	CHRNA4	chr20:63343222-63378401	108.764	114.458	43.9669	0.0736172	-1.30671	-1.38033	0.9	0.01445	0.01155	protein_coding
ENSG00000137207.11	YIPF3	chr6:43506968-43576075	37.424	45.3158	15.1712	0.27605	-1.30263	-1.57868	0.68605	0.03025	0.04585	protein_coding
ENSG00000179277.9	MEIS3P1	chr17:15786617-15787575	15.8772	29.0428	10.9417	0.871222	-0.537125	-1.40835	0.10575	0.38225	0.02175	processed_pseudogene
ENSG00000166595.11	FAM96B	chr16:66932054-66934423	23.6438	26.2566	9.61127	0.151219	-1.29867	-1.44988	0.7735	0.0459	0.02665	protein_coding
ENSG00000254901.7	BORCS8	chr19:19145566-19203424	44.6685	53.712	18.2201	0.265987	-1.29373	-1.55972	0.64375	0.01775	0.00545	protein_coding
ENSG00000134461.15	ANKRD16	chr10:5861616-5889906	11.807	13.8782	5.7011	0.233169	-1.05034	-1.2835	0.7191	0.0849	0.03925	protein_coding
ENSG00000180712.3	RP11-290F5.2	chr4:184340755-184353977	6.84399	14.9008	5.07643	1.12248	-0.431023	-1.55351	0.0318	1	0.0094	lincRNA
ENSG00000132671.5	SSTR4	chr20:23031541-23039236	16.8381	24.065	6.86975	0.515208	-1.2934	-1.80861	0.2598	0.0361	0.0063	protein_coding
ENSG00000123364.4	HOXC13	chr12:53935327-53946544	15.2818	17.8741	7.58025	0.226053	-1.0115	-1.23755	0.59065	0.05045	0.01625	protein_coding
ENSG00000073150.13	PANX2	chr22:50170730-50180294	12.5334	14.6367	6.89578	0.223815	-0.861988	-1.0858	0.5771	0.05905	0.01875	protein_coding
ENSG00000174996.11	KLC2	chr11:66257293-66268129	46.9552	54.8344	25.1415	0.223798	-0.901212	-1.12501	0.60815	0.0653	0.01785	protein_coding
ENSG00000115053.15	NCL	chr2:231453530-231483641	47.81	63.4635	19.5351	0.408614	-1.29125	-1.69986	0.4165	0.0045	0.00195	protein_coding
ENSG00000181325.7	OR9G3P	chr11:56740178-56741096	17.7659	27.087	9.24092	0.608484	-0.943006	-1.55149	0.24855	0.1412	0.0209	unprocessed_pseudogene
ENSG00000186897.4	C1QL4	chr12:49332410-49337188	19.6036	20.6732	8.03991	0.0766446	-1.28587	-1.36251	0.8515	0.00915	0.00675	protein_coding
ENSG00000162068.1	NTN3	chr16:2471498-2474145	9.81692	11.4173	5.15003	0.217884	-0.93069	-1.14857	0.66435	0.10465	0.0474	protein_coding
ENSG00000166126.10	AMN	chr14:102922655-103057462	20.5954	23.9323	9.64035	0.216638	-1.09517	-1.3118	0.6657	0.05105	0.0281	protein_coding
ENSG00000196787.3	HIST1H2AG	chr6:27133041-27135291	15.3357	17.7991	8.12623	0.214915	-0.916231	-1.13115	0.59815	0.0596	0.02165	protein_coding
ENSG00000167173.18	C15orf39	chr15:75195642-75212169	34.0426	34.1394	13.9674	0.00409783	-1.28528	-1.28938	0.9923	0.00165	0.0024	protein_coding
ENSG00000184840.11	TMED9	chr5:177592157-177596124	44.9583	52.1441	24.7223	0.213918	-0.862774	-1.07669	0.5945	0.05165	0.01715	protein_coding
ENSG00000008513.14	ST3GAL1	chr8:133454847-133571940	63.662	77.8749	26.1494	0.290724	-1.28366	-1.57438	0.69575	0.03775	0.0304	protein_coding
ENSG00000131828.13	PDHA1	chrX:19343892-19515261	11.2682	12.9875	4.96812	0.204866	-1.18149	-1.38635	0.79225	0.1429	0.04855	protein_coding
ENSG00000136826.14	KLF4	chr9:107484851-107490482	23.0263	23.7027	9.46588	0.0417712	-1.28247	-1.32424	0.9325	0.03665	0.02935	protein_coding
ENSG00000127586.16	CHTF18	chr16:784973-800737	33.8644	41.0017	13.9321	0.275916	-1.28135	-1.55727	0.7018	0.04665	0.0322	protein_coding
ENSG00000008441.16	NFIX	chr19:12995607-13098796	22.313	27.4433	9.19901	0.29857	-1.27833	-1.5769	0.55085	0.003	0.01475	protein_coding
ENSG00000187714.6	SLC18A3	chr10:49609094-49665104	19.237	22.0503	10.2116	0.196916	-0.913675	-1.11059	0.63975	0.0615	0.02925	protein_coding
ENSG00000099364.16	FBXL19	chr16:30919318-30956511	11.6617	13.3603	5.09561	0.196171	-1.19445	-1.39062	0.73005	0.0905	0.04945	protein_coding
ENSG00000162069.14	BICDL2	chr16:3022619-3039133	24.672	25.7393	10.2031	0.0610944	-1.27387	-1.33496	0.90605	0.0343	0.02495	protein_coding
ENSG00000176396.10	EID2	chr19:39538704-39540333	13.2055	15.4607	5.46342	0.22747	-1.27326	-1.50073	0.63295	0.03745	0.0177	protein_coding
ENSG00000167971.15	CASKIN1	chr16:2155697-2196525	12.4224	14.1531	5.11517	0.188171	-1.28009	-1.46826	0.7981	0.07435	0.0429	protein_coding
ENSG00000148985.19	PGAP2	chr11:3665586-3826371	58.4387	85.5679	24.1922	0.550147	-1.27238	-1.82253	0.27765	0.03885	0.00265	protein_coding
ENSG00000125148.6	MT2A	chr16:56608198-56609497	33.4429	37.2427	13.8676	0.155258	-1.26998	-1.42524	0.72825	0.02265	0.0125	protein_coding
ENSG00000204839.8	MROH6	chr8:143566186-143572971	28.719	52.0559	11.9177	0.858057	-1.2689	-2.12696	0.20585	0.01225	0.0203	protein_coding
ENSG00000160570.13	DEDD2	chr19:42198597-42220140	29.1454	33.0414	14.5985	0.18101	-0.997448	-1.17846	0.75345	0.07045	0.0411	protein_coding
ENSG00000146083.11	RNF44	chr5:176526696-176538025	51.4558	57.6404	21.3631	0.163747	-1.26821	-1.43196	0.7478	0.03785	0.0241	protein_coding
ENSG00000113196.2	HAND1	chr5:154474971-154478264	11.1371	15.0837	4.63168	0.43762	-1.26577	-1.70339	0.35715	0.04705	0.0105	protein_coding
ENSG00000198039.11	ZNF273	chr7:64870171-64930966	31.7278	35.923	17.6415	0.179161	-0.84677	-1.02593	0.69015	0.10415	0.0364	protein_coding
ENSG00000183929.7	DUSP5P1	chr1:228650240-228651379	7.55059	21.8073	7.45097	1.53015	-0.0191599	-1.54931	0.0204	0.95555	0.01795	processed_pseudogene
ENSG00000007264.14	MATK	chr19:3777969-3802129	43.0747	44.5076	17.9529	0.0472111	-1.26263	-1.30984	0.92995	0.0237	0.02705	protein_coding
ENSG00000168298.6	HIST1H1E	chr6:26156353-26157107	25.0018	28.2808	10.0277	0.177796	-1.31804	-1.49584	0.7502	0.062	0.03885	protein_coding
ENSG00000184441.4	AP001062.7	chr21:44328943-44340470	10.9049	17.7081	6.84406	0.699428	-0.672058	-1.37149	0.1597	0.20955	0.00935	antisense
ENSG00000177354.11	C10orf71	chr10:49299192-49327487	33.3897	42.3829	13.9471	0.344078	-1.25944	-1.60352	0.4912	0.03625	0.0044	protein_coding
ENSG00000119669.4	IRF2BPL	chr14:77024542-77031572	12.2909	15.8515	5.16163	0.367028	-1.25169	-1.61872	0.49045	0.02135	0.00745	protein_coding
ENSG00000232434.2	C9orf172	chr9:136844414-136860799	14.992	16.3145	6.32305	0.121962	-1.2455	-1.36746	0.7597	0.0102	0.0057	protein_coding
ENSG00000169609.13	C15orf40	chr15:82836945-83103443	48.6532	74.8342	20.6723	0.621163	-1.23483	-1.856	0.3045	0.0196	0.00405	protein_coding
ENSG00000179833.4	SERTAD2	chr2:64631620-64751005	43.7266	75.321	18.7475	0.78454	-1.22181	-2.00635	0.2703	0.0287	0.01505	protein_coding
ENSG00000123136.14	DDX39A	chr19:14408818-14419383	43.837	55.0965	18.8035	0.329811	-1.22115	-1.55096	0.4098	0.00455	0.00075	protein_coding
ENSG00000172238.4	ATOH1	chr4:93828752-93830964	17.381	17.6579	7.46878	0.0228065	-1.21856	-1.24137	0.95545	0.01405	0.01225	protein_coding
ENSG00000164620.8	RELL2	chr5:141636949-141651419	13.5722	18.078	5.84203	0.413574	-1.21612	-1.62969	0.49485	0.0447	0.02465	protein_coding
ENSG00000179886.5	TIGD5	chr8:143573489-143603224	15.6784	16.9545	6.77659	0.112889	-1.21015	-1.32304	0.821	0.0415	0.02495	protein_coding
ENSG00000132000.11	PODNL1	chr19:13931186-13961449	30.5023	31.7672	13.232	0.0586184	-1.20488	-1.2635	0.90395	0.0122	0.00975	protein_coding
ENSG00000168101.14	NUDT16L1	chr16:4693693-4695859	13.2523	13.829	5.75212	0.0614504	-1.20408	-1.26553	0.88715	0.01665	0.0135	protein_coding
ENSG00000185839.3	RP4-592A1.2	chr1:58630840-58631530	31.6668	49.2239	17.8725	0.636389	-0.825228	-1.46162	0.21575	0.15285	0.0129	processed_pseudogene
ENSG00000175931.12	UBE2O	chr17:76389450-76453206	27.4461	28.6182	11.9402	0.0603323	-1.20077	-1.26111	0.8934	0.00665	0.0171	protein_coding
ENSG00000185105.5	MYADML2	chr17:81932383-81947601	17.7418	19.7518	9.30534	0.154834	-0.931019	-1.08585	0.74505	0.0592	0.04435	protein_coding
ENSG00000143878.9	RHOB	chr2:20447073-20449445	12.8788	14.6754	5.65172	0.188401	-1.18824	-1.37664	0.6573	0.02645	0.0113	protein_coding
ENSG00000243989.8	ACY1	chr3:51955313-51989202	59.9825	60.5565	26.3359	0.01374	-1.18751	-1.20125	0.9763	0.02325	0.01785	protein_coding
ENSG00000111676.14	ATN1	chr12:6924462-6942321	26.8529	28.315	11.7917	0.0764891	-1.18731	-1.2638	0.8796	0.0194	0.0151	protein_coding
ENSG00000127452.8	FBXL12	chr19:9810266-9827816	37.9505	41.7812	16.6874	0.138735	-1.18536	-1.32409	0.80285	0.0197	0.0144	protein_coding
ENSG00000174652.17	ZNF266	chr19:9412597-9435578	19.8425	23.0283	8.73555	0.214816	-1.18362	-1.39844	0.71005	0.02275	0.01505	protein_coding
ENSG00000225556.1	C2CD4D	chr1:151837818-151840557	13.8465	17.5523	6.13413	0.342144	-1.17459	-1.51673	0.45395	0.03835	0.00945	protein_coding
ENSG00000178015.4	GPR150	chr5:95620077-95622142	14.9005	15.094	6.60676	0.0186079	-1.17335	-1.19196	0.96945	0.02775	0.0267	protein_coding
ENSG00000219438.8	FAM19A5	chr22:48489459-48850912	16.4491	16.7946	7.31589	0.0299881	-1.1689	-1.19889	0.9486	0.03095	0.0281	protein_coding
ENSG00000169962.4	TAS1R3	chr1:1331313-1349350	13.8559	15.3171	6.17855	0.144635	-1.16516	-1.3098	0.7474	0.0237	0.01185	protein_coding
ENSG00000166337.9	TAF10	chr11:6603641-6612667	28.6334	31.7895	12.7932	0.150851	-1.16232	-1.31317	0.731	0.01155	0.00545	protein_coding
ENSG00000171163.15	ZNF692	chr1:248850005-248859144	71.0847	82.4037	31.873	0.21317	-1.15721	-1.37038	0.57135	0.00575	0.0009	protein_coding
ENSG00000188763.4	FZD9	chr7:73433782-73436120	18.1942	22.482	8.16468	0.305292	-1.15601	-1.4613	0.42155	0.0141	0.00245	protein_coding
ENSG00000245848.2	CEBPA	chr19:33299933-33302564	13.2295	16.8361	6.01648	0.3478	-1.13677	-1.48457	0.38965	0.028	0.00605	protein_coding
ENSG00000025708.13	TYMP	chr22:50523567-50532580	20.1112	21.6138	9.22012	0.103957	-1.12514	-1.2291	0.83195	0.0276	0.01675	protein_coding
ENSG00000178761.14	FAM219B	chr15:74890004-74907121	18.7082	22.3115	8.57841	0.254116	-1.12489	-1.37901	0.63045	0.02835	0.008	protein_coding
ENSG00000099341.11	PSMD8	chr19:38374535-38383824	22.8585	25.1357	10.5269	0.137006	-1.11865	-1.25566	0.79965	0.04775	0.02765	protein_coding
ENSG00000186193.8	SAPCD2	chr9:137057662-137070588	12.0204	13.426	5.53916	0.159536	-1.11775	-1.27729	0.6774	0.0128	0.0065	protein_coding
ENSG00000140612.13	SEC11A	chr15:84669537-84716716	29.524	31.3329	13.6113	0.0857919	-1.11708	-1.20287	0.8114	0.0125	0.00805	protein_coding
ENSG00000100036.12	SLC35E4	chr22:30635651-30669016	31.7227	34.6054	16.6112	0.125479	-0.933364	-1.05884	0.7743	0.0508	0.04645	protein_coding
ENSG00000106682.14	EIF4H	chr7:74174244-74197101	16.21	17.2281	7.47735	0.0878818	-1.11628	-1.20417	0.8418	0.04195	0.02855	protein_coding
ENSG00000139318.7	DUSP6	chr12:89347231-89353271	19.2526	20.9903	7.06759	0.124673	-1.44576	-1.57043	0.87425	0.1204	0.0322	protein_coding
ENSG00000170892.10	TSEN34	chr19:54189937-54194536	18.3824	20.4755	8.48973	0.155579	-1.11453	-1.27011	0.67205	0.0116	0.00415	protein_coding
ENSG00000204682.5	CASC10	chr10:21492657-21497262	15.1625	15.9046	7.04264	0.0689421	-1.10632	-1.17526	0.84765	0.0079	0.00475	protein_coding
ENSG00000089157.15	RPLP0	chr12:120196685-120201235	49.723	81.42	23.1646	0.711471	-1.10199	-1.81346	0.1353	0.00975	0.00065	protein_coding
ENSG00000152076.18	CCDC74B	chr2:130129620-130145134	45.8167	54.0433	21.3919	0.238243	-1.09881	-1.33705	0.67755	0.04125	0.0248	protein_coding
ENSG00000196668.3	LINC00173	chr12:116533421-116536518	20.9028	21.8956	8.2995	0.0669433	-1.3326	-1.39955	0.92385	0.08055	0.023	processed_transcript
ENSG00000112308.12	C6orf62	chr6:24667034-24720836	9.35531	10.0762	4.46653	0.107088	-1.06663	-1.17372	0.809	0.0664	0.0491	protein_coding
ENSG00000184659.5	FOXD4L4	chr9:65736554-65738784	19.6228	22.2224	9.20619	0.179482	-1.09186	-1.27134	0.6289	0.018	0.00685	protein_coding
ENSG00000103202.12	NME4	chr16:396724-412487	33.0824	36.3182	15.5676	0.134625	-1.08752	-1.22214	0.80635	0.0368	0.0367	protein_coding
ENSG00000141750.6	STAC2	chr17:39210535-39225872	15.4318	16.1279	7.28461	0.0636494	-1.08299	-1.14664	0.85805	0.01305	0.00845	protein_coding
ENSG00000197210.7	KB-1592A4.15	chr22:21103015-21124451	7.52995	9.94231	3.31602	0.400941	-1.18319	-1.58413	0.35105	0.07575	0.02675	lincRNA
ENSG00000196313.11	POM121	chr7:72879364-72954790	15.6608	15.6661	7.39604	0.000487125	-1.08233	-1.08282	0.99855	0.0053	0.0085	protein_coding
ENSG00000198026.7	ZNF335	chr20:45948652-45972172	44.0808	48.4322	20.836	0.135813	-1.08107	-1.21689	0.68785	0.0143	0.00705	protein_coding
ENSG00000196154.11	S100A4	chr1:153543612-153550136	24.0563	25.7426	5.67022	0.0977439	-2.08493	-2.18268	0.8598	0.05605	0.04875	protein_coding
ENSG00000127445.13	PIN1	chr19:9835256-9849682	26.5008	27.2604	12.5655	0.0407717	-1.07656	-1.11733	0.92685	0.0317	0.01945	protein_coding
ENSG00000141012.12	GALNS	chr16:88813733-88862686	85.0258	90.5814	32.62	0.0913146	-1.38214	-1.47346	0.8958	0.02015	0.06145	protein_coding
ENSG00000115507.9	OTX1	chr2:63050056-63057836	74.5886	75.3643	35.5378	0.0149265	-1.0696	-1.08453	0.97455	0.04195	0.03315	protein_coding
ENSG00000197989.13	SNHG12	chr1:28553084-28582983	19.7	42.25	15.0185	1.10075	-0.391453	-1.49221	0.0104	0.41775	0.0034	antisense
ENSG00000126391.13	FRMD8	chr11:65386598-65413525	15.4776	17.432	7.37609	0.171561	-1.06925	-1.24081	0.69445	0.02225	0.01295	protein_coding
ENSG00000011304.18	PTBP1	chr19:797074-812327	36.002	38.5899	17.1808	0.100147	-1.06728	-1.16743	0.8338	0.0497	0.0418	protein_coding
ENSG00000103502.13	CDIPT	chr16:29858356-29868053	44.1283	48.433	21.1548	0.134285	-1.06072	-1.195	0.74035	0.00625	0.00855	protein_coding
ENSG00000128272.14	ATF4	chr22:39519694-39522685	14.7789	16.7495	7.1072	0.180579	-1.05619	-1.23676	0.67425	0.04015	0.01645	protein_coding
ENSG00000165527.6	ARF6	chr14:49893091-49897054	7.80129	7.97408	3.75514	0.0316063	-1.05484	-1.08645	0.94655	0.0387	0.0343	protein_coding
ENSG00000197483.9	ZNF628	chr19:55475982-55484487	18.1827	21.5556	8.78619	0.245494	-1.04926	-1.29475	0.5018	0.02135	0.00515	protein_coding
ENSG00000183779.6	ZNF703	chr8:37695750-37700021	22.6554	22.909	10.9845	0.0160626	-1.04438	-1.06044	0.9602	0.0063	0.00575	protein_coding
ENSG00000118518.15	RNF146	chr6:127266609-127288567	14.4726	15.2433	6.82463	0.0748453	-1.08451	-1.15935	0.8914	0.06595	0.0245	protein_coding
ENSG00000203356.2	LINC01562	chr1:51195094-51235096	6.93874	13.1569	1.88246	0.92307	-1.88206	-2.80513	0.06735	1	0.00445	lincRNA
ENSG00000203414.2	BTBD7P1	chr10:13156683-13158136	9.35446	14.9699	5.12469	0.678341	-0.86819	-1.54653	0.20395	0.18615	0.02285	processed_pseudogene
ENSG00000167962.13	ZNF598	chr16:1997653-2009823	19.6964	25.9454	9.59545	0.397547	-1.03751	-1.43505	0.42905	0.0309	0.00305	protein_coding
ENSG00000203875.10	SNHG5	chr6:85660949-85678736	24.3255	40.5748	19.5798	0.738119	-0.313098	-1.05122	0.1082	0.4913	0.02055	processed_transcript
ENSG00000178996.13	SNX18	chr5:54517758-54546585	20.7305	27.1211	10.1092	0.387661	-1.03609	-1.42375	0.34405	0.0083	0.00235	protein_coding
ENSG00000204121.2	ECEL1P1	chr2:232415817-232419816	5.64482	10.4257	2.8786	0.88515	-0.971562	-1.85671	0.1481	1	0.0225	unprocessed_pseudogene
ENSG00000123901.8	GPR83	chr11:94377310-94401419	18.0357	21.7101	8.80806	0.267512	-1.03396	-1.30147	0.51225	0.01335	0.0019	protein_coding
ENSG00000106070.17	GRB10	chr7:50590062-50793462	73.5368	81.7227	35.9199	0.15227	-1.03368	-1.18595	0.79005	0.0318	0.03715	protein_coding
ENSG00000183072.9	NKX2-5	chr5:173232108-173235357	24.6211	36.7844	12.0324	0.579196	-1.03298	-1.61217	0.19825	0.03985	0.002	protein_coding
ENSG00000112787.12	FBRSL1	chr12:132489550-132585188	31.588	34.4711	15.4564	0.126007	-1.03118	-1.15719	0.7699	0.04435	0.0194	protein_coding
ENSG00000155034.18	FBXL18	chr7:5431334-5513798	27.8117	27.9323	13.6245	0.00624396	-1.02949	-1.03573	0.98965	0.0264	0.0435	protein_coding
ENSG00000149428.18	HYOU1	chr11:119044187-119057202	70.6558	79.9827	34.8683	0.17888	-1.01889	-1.19777	0.69175	0.006	0.01975	protein_coding
ENSG00000205664.10	RP11-706O15.1	chrX:3817527-3843857	8.72412	17.5866	6.71389	1.01139	-0.37786	-1.38925	0.1818	0.64185	0.04575	lincRNA
ENSG00000105443.13	CYTH2	chr19:48445772-48482314	67.4434	81.5133	33.4174	0.273357	-1.01308	-1.28643	0.59625	0.0429	0.01955	protein_coding
ENSG00000205885.7	C1RL-AS1	chr12:7080208-7122501	27.0472	70.3489	11.7737	1.37905	-1.19991	-2.57896	0.1883	0.0824	0.0266	antisense
ENSG00000207955.4	MIR219A2	chr9:128371318-128393510	12.6842	27.4284	6.78139	1.11264	-0.90338	-2.01602	0.1118	0.35905	0.04965	lincRNA
ENSG00000211677.2	IGLC2	chr22:22900975-22901437	32.2494	51.7507	18.78	0.682306	-0.780079	-1.46238	0.27965	0.28095	0.04665	IG_C_gene
ENSG00000161999.11	JMJD8	chr16:680223-684528	32.9435	61.7765	16.3403	0.907066	-1.01156	-1.91862	0.04195	0.0488	0.0004	protein_coding
ENSG00000101438.3	SLC32A1	chr20:38724461-38729372	18.3423	20.009	9.10224	0.125473	-1.01088	-1.13636	0.7349	0.01955	0.01095	protein_coding
ENSG00000213270.5	RPL6P25	chr12:83151330-83152190	17.6135	21.4037	7.02121	0.28118	-1.32689	-1.60807	0.62035	0.0841	0.04205	processed_pseudogene
ENSG00000213399.3	AC022210.2	chr2:84915867-84916660	11.3685	27.9139	7.21143	1.29594	-0.656686	-1.95262	0.04725	0.4073	0.02065	processed_pseudogene
ENSG00000213421.4	RP11-84O12.2	chr1:100586648-100587431	16.4071	24.3529	7.3284	0.569769	-1.16275	-1.73252	0.32335	0.13375	0.0337	processed_pseudogene
ENSG00000213452.4	AKR1B1P2	chr3:74135958-74136892	17.3579	30.9421	13.5724	0.833979	-0.354918	-1.1889	0.1087	0.5462	0.0377	processed_pseudogene
ENSG00000168875.2	SOX14	chr3:137764283-137766338	18.5168	18.8984	9.2432	0.0294264	-1.00237	-1.0318	0.9428	0.0366	0.0338	protein_coding
ENSG00000213606.3	AKR1B10P1	chr10:67750283-67751225	15.2864	20.6701	6.70051	0.435294	-1.18991	-1.6252	0.4369	0.09205	0.029	processed_pseudogene
ENSG00000175489.9	LRRC25	chr19:18391143-18397617	14.3362	15.5431	7.16398	0.116616	-1.00083	-1.11744	0.7747	0.0419	0.0233	protein_coding
ENSG00000165553.4	NGB	chr14:77265482-77271312	15.3396	17.8596	7.66716	0.219438	-1.00049	-1.21993	0.6148	0.0498	0.02055	protein_coding
ENSG00000132286.11	TIMM10B	chr11:6474682-6484679	19.3842	20.0572	7.77935	0.0492406	-1.31716	-1.3664	0.9405	0.0825	0.034	protein_coding
ENSG00000175718.9	RBMXL3	chrX:115110615-115234072	11.6638	13.3369	5.83416	0.193388	-0.999439	-1.19283	0.6925	0.039	0.04205	protein_coding
ENSG00000214544.7	GTF2IRD2P1	chr7:73242750-73280119	4.59449	7.67612	3.02739	0.740471	-0.60183	-1.3423	0.13565	1	0.0192	transcribed_unprocessed_pseudogene
ENSG00000213190.3	MLLT11	chr1:151047739-151070325	18.5645	18.9947	9.32649	0.0330495	-0.993139	-1.02619	0.93695	0.03095	0.02715	protein_coding
ENSG00000214856.11	KRT16P1	chr17:18432050-18442895	10.2155	29.9429	9.27077	1.55145	-0.140003	-1.69145	0.01595	0.81515	0.0034	transcribed_unprocessed_pseudogene
ENSG00000214894.6	LINC00243	chr6:30798653-30830659	13.0323	16.2033	7.37057	0.314204	-0.822239	-1.13644	0.48985	0.1439	0.0494	lincRNA
ENSG00000215014.4	RP5-832C2.5	chr1:1574974-1577075	9.85956	13.8183	5.2073	0.486984	-0.920987	-1.40797	0.29885	0.09915	0.0149	lincRNA
ENSG00000215270.3	LA16c-60H5.7	chr22:15852989-15893942	21.5026	39.8726	13.7477	0.890887	-0.645325	-1.53621	0.0493	0.2191	0.00445	processed_pseudogene
ENSG00000215354.9	FAM90A24P	chr8:8019428-8024652	18.6426	23.9296	9.62621	0.360198	-0.953561	-1.31376	0.3314	0.0278	0.00315	transcribed_unprocessed_pseudogene
ENSG00000135625.7	EGR4	chr2:73290928-73293705	17.8276	21.2289	8.99367	0.251914	-0.98713	-1.23904	0.51295	0.0288	0.00715	protein_coding
ENSG00000216436.2	HIST1H2APS1	chr6:25732496-25732827	47.7199	107.098	14.6614	1.16626	-1.70257	-2.86883	0.1234	0.14255	0.0424	processed_pseudogene
ENSG00000217325.2	PRELID1P1	chr6:126643487-126644390	12.7669	28.5178	9.43172	1.15945	-0.436818	-1.59627	0.0415	0.5169	0.02195	transcribed_processed_pseudogene
ENSG00000217372.2	TUBB4BP7	chr6:152898046-152899280	11.5781	15.7097	4.24019	0.440256	-1.4492	-1.88946	0.42585	0.0658	0.0245	processed_pseudogene
ENSG00000220804.8	AC093642.5	chr2:242088632-242160153	3.35125	14.8524	2.62273	2.14793	-0.353628	-2.50156	0.0124	1	0.01035	transcribed_unprocessed_pseudogene
ENSG00000197461.13	PDGFA	chr7:497257-520296	38.8236	39.5534	19.5908	0.0268706	-0.98676	-1.01363	0.9555	0.01615	0.028	protein_coding
ENSG00000170425.3	ADORA2B	chr17:15944916-15975746	16.8951	18.53	8.56615	0.133257	-0.979889	-1.11315	0.75765	0.0444	0.0251	protein_coding
ENSG00000160949.16	TONSL	chr8:144428774-144444444	11.3577	13.9818	5.76354	0.299882	-0.978645	-1.27853	0.35785	0.00555	0.00055	protein_coding
ENSG00000222033.1	LINC01124	chr2:170712450-170714567	18.4997	26.6126	11.9246	0.524614	-0.633553	-1.15817	0.17675	0.1445	0.0082	lincRNA
ENSG00000223495.2	RP11-763B22.7	chr1:143498784-143499102	53.0284	116.691	25.1059	1.13786	-1.07874	-2.2166	0.09805	0.20935	0.02175	processed_pseudogene
ENSG00000223729.1	RP11-145E17.2	chr9:134293930-134295397	25.0734	38.2675	11.4102	0.60996	-1.13584	-1.7458	0.2456	0.08455	0.0123	lincRNA
ENSG00000223745.7	CCDC18-AS1	chr1:93149741-93369498	13.6203	22.2901	9.77812	0.710646	-0.478128	-1.18877	0.16515	0.32125	0.0229	processed_transcript
ENSG00000223945.2	RP11-458I7.1	chr1:150053863-150055034	18.2283	22.7607	6.89864	0.320369	-1.40179	-1.72216	0.5748	0.0706	0.0319	processed_pseudogene
ENSG00000223972.5	DDX11L1	chr1:11868-31109	2.61377	7.93836	2.34099	1.60271	-0.159011	-1.76172	0.0533	1	0.04535	transcribed_unprocessed_pseudogene
ENSG00000224004.2	ATP5C1P1	chr14:53991100-53991995	6.20294	17.9498	3.76889	1.53294	-0.718813	-2.25176	0.05265	1	0.03585	processed_pseudogene
ENSG00000224376.1	AC017104.6	chr2:231388975-231394991	25.4074	34.1162	12.6998	0.425211	-1.00044	-1.42565	0.34555	0.0718	0.0126	processed_transcript
ENSG00000224826.1	AC019109.1	chr2:224169663-224171537	11.8098	19.3785	8.94727	0.71447	-0.400466	-1.11494	0.11345	0.43265	0.0249	processed_pseudogene
ENSG00000224948.1	ATP5G1P8	chr10:76836567-76836861	60.2543	106.737	21.7454	0.824928	-1.47036	-2.29528	0.36185	0.12035	0.0467	processed_pseudogene
ENSG00000180509.11	KCNE1	chr21:34446687-34512275	27.4876	32.0255	13.957	0.220437	-0.97779	-1.19823	0.61605	0.0289	0.0118	protein_coding
ENSG00000225889.7	AC074289.1	chr2:64092651-64252859	7.66545	15.3966	4.14729	1.00617	-0.886203	-1.89237	0.14075	0.26905	0.02885	antisense
ENSG00000160767.20	FAM189B	chr1:155247204-155255483	45.4833	47.0497	23.1302	0.0488467	-0.975557	-1.0244	0.89775	0.0177	0.01115	protein_coding
ENSG00000226537.2	OR7E33P	chr13:67910985-67911951	24.6814	28.1973	12.6304	0.192129	-0.966522	-1.15865	0.7001	0.09105	0.04925	unprocessed_pseudogene
ENSG00000226891.7	LINC01359	chr1:64972224-65002489	20.9325	46.4549	19.8372	1.15008	-0.0775414	-1.22763	0.01795	0.8519	0.01	processed_transcript
ENSG00000226955.1	AC104306.4	chr3:32592971-32593312	52.2058	90.8895	24.014	0.799902	-1.12034	-1.92024	0.2617	0.19005	0.0397	processed_pseudogene
ENSG00000227214.2	HCG15	chr6:28986202-28988536	9.17667	23.1148	8.0521	1.33277	-0.188605	-1.52138	0.03435	0.78475	0.02365	antisense
ENSG00000227477.1	STK4-AS1	chr20:44963793-44966402	5.69126	11.9499	4.72323	1.07018	-0.268974	-1.33915	0.0601	1	0.0276	lincRNA
ENSG00000227509.1	EIF2B5-IT1	chr3:184505112-184508399	14.9983	19.4874	3.7309	0.377739	-2.00721	-2.38495	0.56315	0.0664	0.0451	lincRNA
ENSG00000227586.5	RP11-162A23.5	chr10:123171534-123171875	21.1591	125.197	9.87129	2.56485	-1.09997	-3.66482	0.01875	0.36625	0.03515	processed_pseudogene
ENSG00000227733.9	RP4-565E6.1	chr1:148159212-148255012	16.9265	21.9948	10.8233	0.377877	-0.64515	-1.02303	0.27175	0.09715	0.01035	lincRNA
ENSG00000227893.1	LINC00352	chr13:23498795-23502874	10.8397	35.9296	8.13495	1.72886	-0.414113	-2.14297	0.0569	0.6998	0.0318	lincRNA
ENSG00000228232.1	GAPDHP1	chrX:39787131-39788136	9.44761	17.523	5.34921	0.891226	-0.820623	-1.71185	0.1494	0.28915	0.03365	processed_pseudogene
ENSG00000228259.3	RP11-1379J22.7	chr5:179651283-179652457	19.0038	22.3163	6.86703	0.231814	-1.46853	-1.70034	0.70445	0.06245	0.03375	unprocessed_pseudogene
ENSG00000228345.2	RP11-12D5.4	chrX:27854322-27855353	9.50619	20.8013	6.01049	1.12974	-0.661385	-1.79112	0.0703	0.36595	0.0183	processed_pseudogene
ENSG00000228376.3	GAS2L1P2	chr9:97075670-97081945	16.5071	31.8358	14.6558	0.947562	-0.171614	-1.11918	0.02915	0.69695	0.012	transcribed_processed_pseudogene
ENSG00000136099.13	PCDH8	chr13:52842888-52848641	9.50523	20.2574	4.88667	1.09166	-0.959869	-2.05153	0.05425	0.0447	0.0006	protein_coding
ENSG00000135297.15	MTO1	chr6:73461577-73509236	29.2847	30.0374	14.6631	0.036612	-0.99796	-1.03457	0.95205	0.0836	0.04435	protein_coding
ENSG00000229402.1	AL162151.4	chr14:99158415-99159669	18.9642	26.5948	7.0418	0.487868	-1.42926	-1.91713	0.4757	0.11975	0.04835	antisense
ENSG00000229422.1	RP11-262H14.5	chr9:62837747-62838372	21.8581	41.619	9.78841	0.929071	-1.15902	-2.0881	0.1271	0.1333	0.0143	processed_pseudogene
ENSG00000229443.1	LINC00433	chr13:88540863-88545509	7.14297	29.249	5.28828	2.03379	-0.433726	-2.46751	0.05275	0.60445	0.0307	lincRNA
ENSG00000229590.3	MSX2P1	chr17:58157027-58157800	14.6677	28.0201	5.15915	0.933821	-1.50743	-2.44126	0.1251	0.0921	0.01945	processed_pseudogene
ENSG00000229715.4	EEF1DP3	chr13:31846840-31953472	15.6273	27.7804	7.38544	0.830001	-1.08131	-1.91131	0.1787	0.12815	0.0057	transcribed_unprocessed_pseudogene
ENSG00000230080.2	AC139143.2	chr11:1802888-1804095	10.5756	15.9084	6.32038	0.58904	-0.742662	-1.3317	0.30895	0.2661	0.04705	processed_pseudogene
ENSG00000230265.1	RP11-702C7.1	chrX:26557674-26558330	13.1109	33.099	6.34571	1.33602	-1.04691	-2.38294	0.0609	0.2457	0.0176	processed_pseudogene
ENSG00000230359.5	TPI1P2	chr7:129055222-129057239	17.1215	31.9663	11.3891	0.900744	-0.588157	-1.4889	0.1001	0.2567	0.004	transcribed_processed_pseudogene
ENSG00000230707.1	RP11-364B14.3	chrX:140091742-140092561	9.67583	22.7729	8.57528	1.23486	-0.174202	-1.40906	0.07775	0.8236	0.0453	processed_pseudogene
ENSG00000230979.3	AC079250.1	chr2:47690715-47691246	20.6462	60.2703	12.3557	1.54557	-0.740697	-2.28627	0.02115	0.3438	0.01005	processed_pseudogene
ENSG00000231439.4	WASIR2	chr16:14380-38321	16.8166	19.845	4.69486	0.238891	-1.84073	-2.07962	0.7399	0.05405	0.02015	lincRNA
ENSG00000231876.7	AC009158.1	chr16:26302063-26334428	5.52191	20.8467	4.28011	1.91658	-0.36752	-2.2841	0.03575	1	0.01105	lincRNA
ENSG00000232164.1	AC092669.3	chr2:66383305-66392450	8.6284	12.9877	4.59129	0.589982	-0.910193	-1.50017	0.2518	0.15445	0.02525	lincRNA
ENSG00000232374.5	GPR79	chr3:158841092-158841960	17.4899	27.4486	6.39479	0.650214	-1.45155	-2.10176	0.23445	0.0644	0.0137	processed_pseudogene
ENSG00000232491.1	SAPCD2P3	chr7:66554587-66576923	8.50099	23.016	2.54593	1.43694	-1.73944	-3.17638	0.0721	0.16945	0.0463	processed_pseudogene
ENSG00000232706.3	NUTM2HP	chr10:50676742-50686326	7.10075	7.83143	2.67313	0.141304	-1.40944	-1.55075	0.7801	1	0.03065	unprocessed_pseudogene
ENSG00000232850.3	PTGES2-AS1	chr9:128128528-128130628	10.093	18.228	6.43348	0.852803	-0.649684	-1.50249	0.0562	0.21735	0.0057	lincRNA
ENSG00000233086.7	RP11-375O18.2	chr9:79505803-79532342	5.94656	16.0679	5.77237	1.43406	-0.0428899	-1.47695	0.0547	1	0.0137	lincRNA
ENSG00000147144.12	CCDC120	chrX:49053571-49069857	24.9227	25.5473	11.909	0.0357108	-1.06541	-1.10112	0.932	0.05895	0.03	protein_coding
ENSG00000233220.3	LINC00167	chr11:130002937-130004356	16.4644	18.902	7.72168	0.199186	-1.09236	-1.29155	0.6705	0.05945	0.02765	lincRNA
ENSG00000233951.3	RCC2P3	chr7:138122201-138124595	13.8357	16.6379	7.08762	0.266081	-0.965019	-1.2311	0.58005	0.0888	0.03295	processed_pseudogene
ENSG00000234123.1	RHBDF1P1	chr3:14572851-14574792	19.2205	22.9181	11.3779	0.253842	-0.756405	-1.01025	0.5226	0.08695	0.02455	processed_pseudogene
ENSG00000234312.1	SAPCD2P4	chr7:63113634-63114805	14.5719	21.2167	8.34566	0.542015	-0.804087	-1.3461	0.29945	0.1852	0.02765	processed_pseudogene
ENSG00000234402.1	ELK2BP	chr14:105546609-105549694	9.56561	21.5953	5.90225	1.17479	-0.696592	-1.87138	0.03945	0.3009	0.00805	unprocessed_pseudogene
ENSG00000234589.4	RP11-253E3.1	chr12:3071531-3072145	11.878	30.8788	7.75963	1.37833	-0.614229	-1.99256	0.0786	0.51375	0.03915	processed_pseudogene
ENSG00000177096.8	FAM109B	chr22:42074250-42079441	16.7852	17.8287	8.65432	0.0870182	-0.955695	-1.04271	0.8247	0.03535	0.0234	protein_coding
ENSG00000234612.1	H2AFZP5	chr10:77953494-77953876	12.002	83.5421	9.7477	2.79923	-0.300139	-3.09937	0.0335	0.82925	0.0378	processed_pseudogene
ENSG00000234761.1	RP11-38O14.5	chr1:202986556-202988582	20.7932	74.0837	15.7756	1.83304	-0.398416	-2.23146	0.0096	0.51935	0.00095	transcribed_unprocessed_pseudogene
ENSG00000235314.1	LINC00957	chr7:44026950-44042306	8.52617	25.9472	6.31824	1.60561	-0.432376	-2.03798	0.01525	0.49895	0.00135	lincRNA
ENSG00000235508.3	RPS2P7	chr20:45640485-45641370	7.92614	21.9409	3.35493	1.46893	-1.24034	-2.70927	0.04165	0.21995	0.0258	processed_pseudogene
ENSG00000235618.7	FAM21EP	chr10:50021181-50067803	14.6303	15.3652	6.58416	0.0707047	-1.15189	-1.22259	0.88205	0.05395	0.0432	transcribed_unprocessed_pseudogene
ENSG00000235652.7	RP11-545I5.3	chr6:145793501-145964423	28.0546	299.599	24.077	3.41673	-0.22058	-3.6373	0.0247	0.8455	0.0132	antisense
ENSG00000235857.1	CTBP2P1	chrY:56855243-56855488	167.542	650.197	116.641	1.95636	-0.522442	-2.4788	0.009	0.4148	0.00095	processed_pseudogene
ENSG00000236253.7	SLC25A3P1	chr1:53413148-53440020	19.4146	29.9583	12.9069	0.625814	-0.588993	-1.21481	0.22075	0.31745	0.0359	transcribed_processed_pseudogene
ENSG00000236296.7	GUSBP5	chr4:143559471-143865072	25.333	49.9097	14.7579	0.978301	-0.779533	-1.75783	0.22965	0.40555	0.0421	transcribed_processed_pseudogene
ENSG00000095397.13	WHRN	chr9:114402079-114505450	26.7063	38.4949	13.9422	0.527489	-0.937715	-1.4652	0.16175	0.0271	0.00075	protein_coding
ENSG00000236882.7	LINC01554	chr5:95835942-95860133	20.3595	23.158	10.4374	0.185805	-0.963938	-1.14974	0.69335	0.06545	0.03455	lincRNA
ENSG00000237265.6	RP11-402P6.9	chrX:71662997-71666767	17.0267	20.7523	6.35533	0.285469	-1.42176	-1.70723	0.61845	0.07555	0.03895	transcribed_unprocessed_pseudogene
ENSG00000237276.8	ANO7P1	chr1:16215908-16228027	10.1341	13.2529	1.77151	0.387086	-2.51617	-2.90326	0.77775	0.11385	0.02895	transcribed_unprocessed_pseudogene
ENSG00000237501.1	RP11-816B4.1	chr3:172830980-172831229	103.565	271.627	45.4748	1.39109	-1.1874	-2.57849	0.1132	0.18695	0.01955	processed_pseudogene
ENSG00000237988.3	OR2I1P	chr6:29553218-29554166	7.69087	14.7836	3.99358	0.942779	-0.945464	-1.88824	0.19415	0.2969	0.0457	unprocessed_pseudogene
ENSG00000237999.2	ACTG1P19	chr9:100731239-100732355	14.2594	22.5705	9.53409	0.662529	-0.580743	-1.24327	0.2036	0.33875	0.0397	processed_pseudogene
ENSG00000238005.2	RP11-443B7.1	chr1:234957230-234970062	18.6039	36.3486	11.5125	0.966294	-0.692403	-1.6587	0.1001	0.21945	0.00995	lincRNA
ENSG00000131037.14	EPS8L1	chr19:55072019-55087923	80.4018	82.1945	39.1638	0.0318135	-1.03771	-1.06952	0.94945	0.0447	0.0616	protein_coding
ENSG00000185614.4	FAM212A	chr3:49803253-49805030	20.6452	21.1051	8.7828	0.0317893	-1.23305	-1.26484	0.949	0.05205	0.04975	protein_coding
ENSG00000242611.2	AC093627.8	chr7:70971-95683	21.2313	27.1255	12.1398	0.35346	-0.80645	-1.15991	0.4418	0.1387	0.0334	lincRNA
ENSG00000242858.1	CTC-484M2.1	chr5:83746387-83746989	15.605	31.9608	11.078	1.03429	-0.494321	-1.52861	0.12115	0.52275	0.04955	processed_pseudogene
ENSG00000242912.3	RN7SL384P	chr10:114423769-114424067	30.2855	127.332	13.2432	2.07189	-1.19338	-3.26527	0.0498	0.3368	0.04245	misc_RNA
ENSG00000101216.10	GMEB2	chr20:63587601-63627041	12.09	13.747	6.3981	0.185309	-0.918094	-1.1034	0.60315	0.02205	0.0064	protein_coding
ENSG00000204482.10	LST1	chr6:31586123-31592985	45.7266	59.8934	24.4249	0.389364	-0.904679	-1.29404	0.40825	0.02925	0.0224	protein_coding
ENSG00000244065.1	MARK2P17	chr3:128843563-128844404	8.03508	21.9046	4.10656	1.44685	-0.968383	-2.41524	0.0435	0.3025	0.0194	processed_pseudogene
ENSG00000122068.12	FYTTD1	chr3:197671392-197787596	16.0473	16.394	6.64299	0.0308361	-1.27242	-1.30326	0.9663	0.03255	0.089	protein_coding
ENSG00000244521.3	RN7SL700P	chr13:47458940-47459234	17.3278	167.652	13.5869	3.27431	-0.35087	-3.62518	0.05535	0.8047	0.0253	misc_RNA
ENSG00000138080.13	EMILIN1	chr2:27078566-27086408	16.0038	23.6846	8.57976	0.56553	-0.899409	-1.46494	0.1285	0.03305	0.00135	protein_coding
ENSG00000125650.4	PSPN	chr19:6372432-6379058	16.7992	20.038	9.04506	0.25435	-0.893188	-1.14754	0.49195	0.03225	0.00665	protein_coding
ENSG00000247373.3	RP11-486O12.2	chr12:123575890-123598577	8.90394	15.2402	7.15196	0.775363	-0.316106	-1.09147	0.0203	0.37065	0.0021	lincRNA
ENSG00000248223.1	CTD-2139B15.2	chr5:17353694-17354899	9.55817	26.2831	7.53512	1.45933	-0.343104	-1.80243	0.07325	0.7133	0.0487	lincRNA
ENSG00000248530.1	BCL2L12P1	chr3:131526446-131527179	24.4695	38.4887	10.4133	0.653451	-1.23256	-1.88601	0.20775	0.0794	0.0129	processed_pseudogene
ENSG00000248608.2	RP11-206P5.2	chr4:25504996-25506675	8.23948	19.0535	8.23606	1.20943	-0.000599938	-1.21003	0.0264	0.969	0.0262	processed_pseudogene
ENSG00000249228.1	RP11-769N22.1	chr4:29046590-29048765	14.2268	24.1364	9.9062	0.762598	-0.522207	-1.28481	0.0962	0.30905	0.01345	lincRNA
ENSG00000249287.1	CTD-2593A12.3	chr5:180967188-180970762	13.1262	20.2429	5.4178	0.624968	-1.27667	-1.90164	0.26045	0.10895	0.02985	processed_pseudogene
ENSG00000249505.1	RP11-434H6.2	chr3:129045762-129046921	10.4904	24.8688	5.59754	1.24527	-0.906204	-2.15147	0.03115	0.1999	0.00725	processed_pseudogene
ENSG00000249628.2	LINC00942	chr12:1500524-1507318	11.574	15.0274	6.476	0.376713	-0.837712	-1.21442	0.3748	0.0862	0.01585	lincRNA
ENSG00000168096.14	ANKS3	chr16:4696509-4767624	65.5143	83.9297	35.3529	0.35737	-0.889982	-1.24735	0.4598	0.0486	0.01145	protein_coding
ENSG00000251108.1	YBX1P5	chr5:72417488-72418335	18.5582	31.8454	10.17	0.779032	-0.867739	-1.64677	0.15265	0.17925	0.0145	processed_pseudogene
ENSG00000251127.2	RP11-280G9.1	chr8:61759093-61765969	10.7432	20.7668	8.34608	0.95085	-0.364256	-1.31511	0.02085	0.4256	0.00465	lincRNA
ENSG00000251345.2	RP11-392L5.2	chr4:129133105-129134098	12.7266	18.7481	6.72185	0.558897	-0.920917	-1.47981	0.34315	0.1883	0.04135	processed_pseudogene
ENSG00000251474.6	RPL32P3	chr3:129381297-129399655	32.483	43.8906	19.6618	0.434225	-0.724293	-1.15852	0.43355	0.1173	0.0333	transcribed_unprocessed_pseudogene
ENSG00000253556.1	MTCO1P4	chr8:103088795-103090671	3.98666	10.8891	2.20841	1.44963	-0.852172	-2.3018	0.0626	1	0.0358	processed_pseudogene
ENSG00000253772.1	RP11-34P1.1	chr5:160247516-160248217	9.28308	32.3929	7.86776	1.803	-0.23865	-2.04165	0.02895	0.79275	0.02655	processed_pseudogene
ENSG00000253798.2	AC008694.3	chr5:157682984-157690878	21.328	34.5241	15.585	0.694852	-0.452597	-1.14745	0.2041	0.42745	0.0361	transcribed_unprocessed_pseudogene
ENSG00000159842.14	ABR	chr17:997116-1229021	120.654	238.972	65.6183	0.985961	-0.878709	-1.86467	0.0169	0.03645	0.0001	protein_coding
ENSG00000254189.1	RP11-296C13.1	chr8:83099975-83100846	9.31976	23.8978	5.42729	1.35852	-0.78006	-2.13858	0.0427	0.35435	0.0264	processed_pseudogene
ENSG00000254389.3	RHPN1-AS1	chr8:143366630-143368548	15.4423	20.8535	10.2937	0.4334	-0.585133	-1.01853	0.2991	0.2056	0.02655	antisense
ENSG00000254558.1	RP11-81M19.3	chr11:89863847-89865550	11.2065	19.1422	4.76472	0.772422	-1.23387	-2.00629	0.1774	0.10345	0.01425	unprocessed_pseudogene
ENSG00000254597.1	FAM90A10P	chr8:7768976-7771988	5.76242	8.68462	2.25422	0.591787	-1.35405	-1.94583	0.3733	1	0.0457	unprocessed_pseudogene
ENSG00000254785.1	RP11-81M19.1	chr11:89895798-89900449	4.80472	11.159	4.21024	1.21568	-0.190549	-1.40623	0.01685	1	0.01165	unprocessed_pseudogene
ENSG00000183741.11	CBX6	chr22:38861449-38872314	26.7804	29.6262	14.6307	0.145699	-0.872175	-1.01787	0.66855	0.02015	0.0082	protein_coding
ENSG00000254916.1	RP11-529A4.12	chr11:90051836-90053736	8.34735	17.3174	7.81352	1.05283	-0.0953452	-1.14817	0.0621	0.8785	0.04755	unprocessed_pseudogene
ENSG00000254991.1	RP13-631K18.3	chr11:12066928-12073014	11.4088	17.911	5.66639	0.650701	-1.00964	-1.66034	0.31715	0.1973	0.04245	lincRNA
ENSG00000114737.15	CISH	chr3:50606489-50649297	15.486	19.6863	8.49006	0.346227	-0.867119	-1.21335	0.33795	0.0338	0.0026	protein_coding
ENSG00000255111.1	RP11-163O19.8	chr11:49892261-49893777	14.6238	21.0311	9.74568	0.524207	-0.585481	-1.10969	0.27075	0.24985	0.033	processed_pseudogene
ENSG00000255153.1	TOLLIP-AS1	chr11:1309768-1310707	7.68434	23.0688	7.17078	1.58595	-0.099791	-1.68574	0.0275	0.89635	0.02595	antisense
ENSG00000255224.1	CTD-3065J16.9	chr8:144078001-144080647	18.0772	26.8865	7.56246	0.572707	-1.25725	-1.82995	0.30755	0.06435	0.01305	antisense
ENSG00000255273.1	AF238378.7	chr8:7082970-7083328	19.0436	91.5729	18.0991	2.26561	-0.0733903	-2.339	0.0269	0.9283	0.02095	processed_pseudogene
ENSG00000112539.14	C6orf118	chr6:165279663-165309607	14.714	14.9436	6.289	0.0223331	-1.22629	-1.24862	0.9673	0.035	0.0614	protein_coding
ENSG00000007392.16	LUC7L	chr16:188968-229463	37.4727	51.8106	20.6312	0.467405	-0.861016	-1.32842	0.3102	0.03145	0.00505	protein_coding
ENSG00000257415.1	RP11-626I20.1	chr12:103503380-103504936	12.0139	22.1933	10.5565	0.885422	-0.186576	-1.072	0.07095	0.73045	0.04115	processed_pseudogene
ENSG00000257433.5	RP1-197B17.3	chr12:47706084-47837898	25.5482	48.5554	15.2578	0.92641	-0.743678	-1.67009	0.19435	0.33135	0.04085	antisense
ENSG00000258343.1	RP11-536G4.2	chr12:95795344-95858839	15.9897	35.0337	5.76194	1.1316	-1.47251	-2.60412	0.1579	0.1871	0.0463	antisense
ENSG00000258572.1	RP11-1070N10.3	chr14:95516135-95517911	16.53	27.0995	11.3382	0.713179	-0.543899	-1.25708	0.1703	0.35135	0.03085	lincRNA
ENSG00000258711.2	RP11-218E20.3	chr14:50956258-50962002	9.11672	13.8357	6.26083	0.601803	-0.542161	-1.14396	0.0978	0.18875	0.0054	lincRNA
ENSG00000258736.1	RP11-982M15.7	chr14:104653547-104655787	12.9624	41.8189	11.9422	1.68982	-0.118268	-1.80809	0.0523	0.9077	0.0435	lincRNA
ENSG00000259144.2	RANBP20P	chr14:20720741-20723127	7.86899	16.0685	5.91607	1.02999	-0.411539	-1.44153	0.0363	0.45825	0.0085	processed_pseudogene
ENSG00000259428.1	HMGB3P26	chr14:103364238-103364820	12.9797	33.0923	10.8733	1.35024	-0.25547	-1.60571	0.0779	0.7737	0.0437	processed_pseudogene
ENSG00000259493.2	RP11-621H8.2	chr15:79559255-79560304	16.0977	21.382	6.32322	0.409546	-1.34812	-1.75767	0.4317	0.05535	0.01735	processed_pseudogene
ENSG00000259826.1	RP11-467D6.1	chr7:39947521-39949755	10.3986	16.7906	5.84638	0.691268	-0.830767	-1.52203	0.12105	0.1132	0.0056	antisense
ENSG00000259867.5	RP11-525K10.3	chr16:80065835-80563135	22.6959	31.6628	9.421	0.480354	-1.26848	-1.74884	0.55035	0.1667	0.0251	antisense
ENSG00000259877.2	RP11-46C24.7	chr16:89215210-89217653	9.31144	17.5883	7.95401	0.91754	-0.227322	-1.14486	0.0386	0.6494	0.015	antisense
ENSG00000259891.1	CTA-204B4.2	chr8:140505812-140508043	13.2144	16.8109	8.3419	0.347292	-0.663661	-1.01095	0.4218	0.17655	0.04255	antisense
ENSG00000259895.1	RP11-715J22.2	chr16:2460079-2468213	14.1453	18.3714	8.74902	0.377141	-0.693131	-1.07027	0.42585	0.1523	0.0437	antisense
ENSG00000260100.1	RP11-220I1.5	chr9:37078812-37079776	11.7073	13.9138	2.61236	0.249105	-2.16399	-2.41309	0.69745	0.0649	0.04615	lincRNA
ENSG00000260211.2	RP13-395E19.2	chr15:32313125-32315654	7.31224	9.35792	4.08559	0.355876	-0.83977	-1.19565	0.4689	0.1494	0.0425	processed_pseudogene
ENSG00000260231.1	JHDM1D-AS1	chr7:140177260-140179640	18.2287	22.7408	10.194	0.319077	-0.838484	-1.15756	0.38745	0.0496	0.00725	antisense
ENSG00000260236.1	RP11-708J19.1	chr3:47379088-47380999	18.3394	22.1288	9.56351	0.270976	-0.939338	-1.21031	0.5025	0.05	0.01325	antisense
ENSG00000163545.8	NUAK2	chr1:205302058-205321791	12.921	14.8364	7.12448	0.199417	-0.858862	-1.05828	0.59805	0.04575	0.0148	protein_coding
ENSG00000260563.3	RP13-516M14.1	chr17:82293715-82294910	8.56734	18.1487	4.7264	1.08294	-0.858107	-1.94105	0.07405	0.26395	0.01945	lincRNA
ENSG00000260628.5	RP11-1166P10.1	chr16:31975802-32003728	5.66543	13.792	1.61373	1.28358	-1.81179	-3.09537	0.1635	1	0.00915	transcribed_unprocessed_pseudogene
ENSG00000260805.2	RP11-61J19.5	chr1:212557832-212559731	13.2276	24.5872	12.1829	0.894359	-0.118689	-1.01305	0.03945	0.8012	0.02315	lincRNA
ENSG00000260811.1	OR4C45	chr11:50032873-50033794	13.9168	23.6201	8.8243	0.76319	-0.657271	-1.42046	0.20005	0.3299	0.03725	unprocessed_pseudogene
ENSG00000260889.1	CKBP1	chr16:46842631-46844618	11.9189	23.1587	9.48092	0.958302	-0.33015	-1.28845	0.09365	0.6033	0.0326	processed_pseudogene
ENSG00000260997.1	RP4-647J21.1	chr7:44958998-44960909	8.48341	13.3053	5.38626	0.649288	-0.655361	-1.30465	0.2026	0.2668	0.0224	sense_overlapping
ENSG00000261094.2	RP11-355O1.11	chr9:122937622-122940333	11.3935	20.4516	8.024	0.844002	-0.505817	-1.34982	0.14295	0.4446	0.03485	sense_overlapping
ENSG00000261251.1	RP3-388M5.9	chr22:43812455-43817394	14.1838	19.7643	8.39809	0.478659	-0.756107	-1.23477	0.38425	0.22875	0.0429	antisense
ENSG00000261338.2	RP11-378A13.1	chr2:218255318-218257366	6.18146	13.7934	4.22378	1.15796	-0.549414	-1.70737	0.0337	1	0.01085	sense_overlapping
ENSG00000261360.1	CTD-2165H16.4	chr5:14661807-14664604	12.4985	20.0842	8.41232	0.684312	-0.571177	-1.25549	0.0832	0.20115	0.0046	antisense
ENSG00000261449.1	RP11-589C21.5	chr8:42151771-42152763	10.8832	17.728	3.34522	0.70392	-1.70193	-2.40585	0.2413	0.0962	0.03865	antisense
ENSG00000261504.1	RP11-317P15.4	chr1:182615253-182616629	9.50465	20.3763	7.78942	1.10018	-0.287118	-1.3873	0.03875	0.63565	0.02095	lincRNA
ENSG00000261512.2	RP11-46D6.1	chr16:46622860-46624451	7.37551	8.68953	1.97584	0.236537	-1.90027	-2.13681	0.6854	0.0662	0.04805	lincRNA
ENSG00000160161.9	CILP2	chr19:19538247-19546659	14.1445	18.142	7.82967	0.35909	-0.853218	-1.21231	0.3662	0.04295	0.0066	protein_coding
ENSG00000261842.1	RP11-143I21.1	chr7:149422674-149424890	8.91956	13.8211	5.94429	0.631831	-0.585467	-1.2173	0.1736	0.2645	0.0245	lincRNA
ENSG00000261889.1	RP11-473M20.16	chr16:3156735-3157483	9.02212	23.3992	7.15221	1.37492	-0.335078	-1.71	0.07245	0.69775	0.03455	lincRNA
ENSG00000262539.1	RP11-259G18.3	chr17:46259550-46260606	7.26814	17.1129	4.72128	1.23543	-0.622408	-1.85783	0.0822	0.47895	0.03715	processed_pseudogene
ENSG00000262732.1	CTD-2135D7.2	chr16:13920156-13952345	3.96755	8.51093	3.35606	1.10107	-0.241481	-1.34255	0.06425	1	0.0496	antisense
ENSG00000263343.1	RP11-388M20.7	chr16:31165647-31165927	26.6902	134.4	24.3282	2.33215	-0.133684	-2.46584	0.06435	0.90815	0.03665	processed_pseudogene
ENSG00000263490.2	RN7SL155P	chr19:18631645-18631908	52.9137	365.748	39.2396	2.78914	-0.431332	-3.22047	0.01155	0.65875	0.00425	misc_RNA
ENSG00000263503.1	RP11-707O23.5	chr17:45600868-45602340	8.23762	14.5827	5.56255	0.823959	-0.566481	-1.39044	0.13675	0.38165	0.03205	processed_pseudogene
ENSG00000263731.1	RP11-498C9.15	chr17:81878424-81881106	11.9075	12.338	6.04969	0.0512304	-0.976943	-1.02817	0.90125	0.051	0.04065	lincRNA
ENSG00000263753.6	LINC00667	chr18:5232875-5246508	20.4633	30.281	13.1204	0.565376	-0.641228	-1.2066	0.2681	0.1685	0.02015	lincRNA
ENSG00000263826.1	RP11-573D15.9	chr3:186781779-186807058	8.03169	15.0468	5.65917	0.905682	-0.505112	-1.41079	0.11825	0.4673	0.0387	antisense
ENSG00000263884.1	RP11-705O1.8	chr18:268147-270278	7.57317	15.552	7.37918	1.03813	-0.0374364	-1.07556	0.03685	0.94775	0.0388	lincRNA
ENSG00000263934.4	SNORD3A	chr17:19188015-19188714	131.908	338.649	58.5169	1.36025	-1.17261	-2.53287	0.1766	0.27475	0.0162	snoRNA
ENSG00000264070.1	DND1P1	chr17:45585870-45586929	13.9043	23.6532	8.1838	0.766502	-0.764691	-1.53119	0.15675	0.23485	0.02265	processed_pseudogene
ENSG00000264735.1	RP11-498C9.17	chr17:81965631-81966589	15.8185	21.84	7.07043	0.465367	-1.16174	-1.6271	0.40745	0.0954	0.0248	lincRNA
ENSG00000265246.1	RP11-663N22.1	chr17:27237858-27241661	17.1753	30.1172	6.90887	0.810252	-1.31382	-2.12407	0.20895	0.1744	0.04285	lincRNA
ENSG00000265494.1	RP11-131K5.2	chr17:13756477-14069495	13.8939	20.3463	8.23564	0.55032	-0.754498	-1.30482	0.27465	0.2386	0.0447	lincRNA
ENSG00000228672.3	PROB1	chr5:139390591-139395713	17.4292	23.3706	9.67081	0.423189	-0.8498	-1.27299	0.17205	0.013	5e-05	protein_coding
ENSG00000266527.1	RP11-138P22.1	chr17:27756765-27894752	8.63832	20.0918	8.56027	1.21778	-0.0130939	-1.23088	0.0653	0.9831	0.04395	antisense
ENSG00000266605.1	LONRF2P1	chr18:14450215-14450883	11.0726	26.9335	5.59989	1.28241	-0.983524	-2.26593	0.0786	0.32205	0.0371	processed_pseudogene
ENSG00000267100.1	ILF3-AS1	chr19:10651861-10653844	8.98697	22.2772	8.21685	1.30966	-0.12925	-1.43891	0.00835	0.80505	0.0042	lincRNA
ENSG00000267153.1	CTBP2P3	chr18:60611772-60902726	6.98495	26.7607	6.40287	1.9378	-0.125532	-2.06333	0.00925	1	0.00695	processed_pseudogene
ENSG00000267244.5	CTB-31O20.4	chr19:1815245-1848463	18.7115	27.1258	9.83123	0.535742	-0.928482	-1.46422	0.25915	0.1365	0.0272	processed_transcript
ENSG00000267533.1	RP11-815J4.7	chr18:12067172-12068417	13.3547	24.3665	11.0133	0.867553	-0.278101	-1.14565	0.10035	0.64025	0.04175	processed_pseudogene
ENSG00000268535.1	RP11-420K14.3	chr19:21709521-21710191	17.4444	24.0035	3.44069	0.460477	-2.342	-2.80247	0.47535	0.05425	0.0432	processed_pseudogene
ENSG00000268654.1	MIMT1	chr19:56840901-56848556	12.8197	27.2486	10.0241	1.08782	-0.354885	-1.44271	0.03825	0.5411	0.0123	lincRNA
ENSG00000270055.1	CTD-3092A11.2	chr15:30470778-30513698	6.05426	11.9213	4.12856	0.97752	-0.552312	-1.52983	0.0877	1	0.02165	sense_intronic
ENSG00000270068.1	RP4-761J14.9	chr12:6723232-6723687	12.7899	44.3903	7.17633	1.79524	-0.833689	-2.62892	0.0616	0.455	0.03335	antisense
ENSG00000136630.12	HLX	chr1:220832762-220885059	15.7017	23.6732	8.83237	0.592332	-0.830053	-1.42238	0.1021	0.03225	0.0005	protein_coding
ENSG00000270194.1	RP11-259K5.2	chr3:37241788-37366751	8.74357	23.8363	8.71695	1.44687	-0.00439805	-1.45126	0.0212	0.9853	0.0364	antisense
ENSG00000270504.1	RP11-420L9.5	chr6:3722613-3753871	15.0415	16.8303	8.19541	0.162114	-0.876056	-1.03817	0.7026	0.0866	0.04385	antisense
ENSG00000270964.1	RP11-502I4.3	chr15:67541071-67542604	9.15438	19.0496	7.32825	1.05722	-0.320993	-1.37822	0.04775	0.59485	0.0163	lincRNA
ENSG00000271327.1	RP11-1109F11.3	chr12:89367806-89369301	10.6	13.8552	4.19455	0.386365	-1.33748	-1.72384	0.48135	0.0616	0.0192	lincRNA
ENSG00000271387.1	RP11-382D12.2	chr1:184385752-184386704	14.0858	27.7856	8.88225	0.980098	-0.665243	-1.64534	0.06945	0.30625	0.0151	lincRNA
ENSG00000271443.1	RP11-541E12.1	chr2:38535257-38536249	19.2929	56.7126	12.3745	1.5556	-0.640705	-2.1963	0.0418	0.49415	0.0354	transcribed_processed_pseudogene
ENSG00000271856.1	LINC01215	chr3:108125820-108138610	6.80833	11.3916	3.14212	0.742594	-1.11556	-1.85816	0.12615	1	0.0053	lincRNA
ENSG00000272081.1	CTD-2376I4.2	chr5:72955205-72955699	32.3119	54.1371	15.9154	0.744553	-1.02164	-1.7662	0.20645	0.15065	0.01865	lincRNA
ENSG00000272097.1	RP11-421M1.8	chr6:10743323-10747663	7.79097	24.1676	4.85758	1.6332	-0.681565	-2.31476	0.1037	0.49425	0.0104	lincRNA
ENSG00000272456.1	CTD-2342N23.3	chr8:134722946-134723949	12.1081	19.0638	2.48079	0.65486	-2.28711	-2.94196	0.2524	0.0568	0.0261	lincRNA
ENSG00000272473.1	AC006273.4	chr19:781001-781862	16.0502	28.5113	9.01099	0.828943	-0.832834	-1.66178	0.13425	0.1997	0.0159	lincRNA
ENSG00000272476.1	RP1-191J18.66	chr6:107867755-107959986	15.7708	21.2139	8.11447	0.427749	-0.958692	-1.38644	0.33655	0.07715	0.01375	antisense
ENSG00000272501.1	XXbac-BPG299F13.17	chr6:31195199-31203968	10.9092	20.6728	6.3865	0.922191	-0.772447	-1.69464	0.04435	0.1594	0.00405	antisense
ENSG00000272563.1	RP11-480C16.1	chr2:113432599-113436042	5.11244	8.15846	4.0188	0.674285	-0.347248	-1.02153	0.1682	1	0.0457	lincRNA
ENSG00000272663.1	RP11-191L17.1	chr2:48440042-48440597	31.4943	51.5152	18.7054	0.709909	-0.751636	-1.46154	0.2022	0.24615	0.0266	lincRNA
ENSG00000272716.1	RP11-563N4.1	chr2:32165045-32165757	11.6738	23.9693	7.65272	1.03791	-0.609236	-1.64714	0.1431	0.4672	0.0453	lincRNA
ENSG00000272787.1	KB-226F1.2	chr22:23966900-23983915	15.8687	29.724	5.595	0.905446	-1.50397	-2.40942	0.1991	0.1596	0.04715	lincRNA
ENSG00000272892.1	RP11-57G10.8	chr10:67849524-67850746	12.3063	29.0869	10.2097	1.24097	-0.269454	-1.51043	0.02185	0.6414	0.0068	lincRNA
ENSG00000273008.1	RP11-351D16.3	chr10:43136823-43138334	10.2807	16.1551	4.11306	0.652055	-1.32165	-1.97371	0.2093	0.0632	0.00965	lincRNA
ENSG00000273084.1	RP11-1275H24.3	chr7:5425769-5429672	15.5556	35.3978	9.81905	1.18623	-0.663777	-1.85	0.12585	0.42715	0.0208	lincRNA
ENSG00000273106.1	RP11-559M23.1	chr2:44167624-44244384	18.6722	27.6632	8.77006	0.567075	-1.09023	-1.65731	0.30965	0.1343	0.03365	antisense
ENSG00000196502.11	SULT1A1	chr16:28605195-28623625	19.4974	25.7179	10.9736	0.399493	-0.829238	-1.22873	0.3015	0.0303	0.0033	protein_coding
ENSG00000273145.1	CITF22-92A6.1	chr22:46013605-46015498	12.1364	28.1356	7.66322	1.21306	-0.663314	-1.87637	0.0226	0.28425	0.0031	lincRNA
ENSG00000273382.1	RP5-1065J22.8	chr1:109087970-109096934	14.6388	20.9631	7.59337	0.518053	-0.946989	-1.46504	0.18855	0.12595	0.03735	antisense
ENSG00000273428.3	RP4-539M6.22	chr22:30435543-30436247	29.0579	38.5418	15.68	0.407493	-0.890002	-1.2975	0.4185	0.1346	0.03325	lincRNA
ENSG00000273619.1	RP5-908M14.9	chr20:62386302-62386970	23.2497	41.071	7.59366	0.82091	-1.61434	-2.43525	0.13665	0.0659	0.01585	antisense
ENSG00000273674.4	CTD-2378E12.1	chr15:50839874-50908599	6.165	10.5525	4.66399	0.775407	-0.402538	-1.17794	0.13615	1	0.03995	lincRNA
ENSG00000274979.1	RP11-1143G9.5	chr12:69326573-69331882	6.33162	9.06081	3.77925	0.517065	-0.744474	-1.26154	0.2038	1	0.0061	lincRNA
ENSG00000275763.3	C18orf65	chr18:76495520-76498088	4.63096	10.1164	3.43449	1.12731	-0.431218	-1.55853	0.06	1	0.02925	lincRNA
ENSG00000275897.1	RP11-94C24.13	chr17:50475818-50478391	14.2444	17.5468	8.52889	0.300815	-0.73996	-1.04078	0.44565	0.09645	0.02025	lincRNA
ENSG00000164855.15	TMEM184A	chr7:1530713-1560821	29.9741	36.4879	16.9291	0.283701	-0.824209	-1.10791	0.53615	0.04925	0.0306	protein_coding
ENSG00000276550.4	HERC2P2	chr15:22495569-22590815	5.91468	34.096	3.45516	2.52723	-0.775546	-3.30278	0.02455	1	5e-05	transcribed_unprocessed_pseudogene
ENSG00000276850.4	CH17-360D5.2	chr10:47908063-47991850	4.6666	22.9747	4.27839	2.2996	-0.125305	-2.42491	0.0271	1	0.033	lincRNA
ENSG00000277308.1	Metazoa_SRP	chr10:97297289-97297557	30.6347	175.223	30.509	2.51595	-0.00593105	-2.52188	0.0561	0.92065	0.03275	misc_RNA
ENSG00000277449.1	CEBPB-AS1	chr20:50184597-50192689	9.8637	12.8511	5.21793	0.381688	-0.918651	-1.30034	0.5062	0.1285	0.04795	antisense
ENSG00000130589.16	HELZ2	chr20:63558085-63574239	24.0271	31.9396	14.0992	0.410687	-0.769044	-1.17973	0.2796	0.0398	0.00335	protein_coding
ENSG00000277592.1	Metazoa_SRP	chr3:59584168-59584445	58.4328	183.623	24.9367	1.65189	-1.22851	-2.8804	0.06215	0.20525	0.0107	misc_RNA
ENSG00000277794.1	Metazoa_SRP	chr13:40729134-40771173	86.2607	205.472	35.4977	1.25216	-1.28098	-2.53314	0.17045	0.17365	0.03465	misc_RNA
ENSG00000277895.1	RP11-114F3.4	chr12:64451590-64502108	16.3538	21.081	9.73022	0.366322	-0.749077	-1.1154	0.4566	0.19045	0.0482	antisense
ENSG00000278068.1	RP11-15E1.6	chr9:66029263-66030169	11.8788	37.3303	11.7223	1.65196	-0.0191382	-1.6711	0.00755	0.9608	0.00965	processed_pseudogene
ENSG00000278175.2	GLIDR	chr9:39807360-39810063	6.68107	14.2007	6.23397	1.08781	-0.0999289	-1.18774	0.0339	1	0.0191	lincRNA
ENSG00000278239.1	AC020956.3	chr19:41833685-41835950	5.38077	9.29927	3.46014	0.789305	-0.636984	-1.42629	0.1428	1	0.02955	lincRNA
ENSG00000278921.2	EPB41L4A-AS2	chr5:112419582-112420978	17.8063	24.2383	9.05772	0.444895	-0.975172	-1.42007	0.40055	0.0782	0.01235	lincRNA
ENSG00000278965.1	RP11-39H3.2	chr5:180078356-180081691	9.8731	17.9916	8.66114	0.865745	-0.188946	-1.05469	0.03105	0.65785	0.0109	TEC
ENSG00000278970.1	HEIH	chr5:180829953-180835726	15.013	21.2288	6.48843	0.499808	-1.21027	-1.71008	0.30555	0.06775	0.01495	TEC
ENSG00000278986.1	RP11-723J4.3	chr18:35972082-35979286	18.7466	24.0898	9.6679	0.361794	-0.955356	-1.31715	0.3835	0.093	0.0251	TEC
ENSG00000279034.1	RP11-5A1.1	chr18:40062902-40099233	3.38524	7.45413	2.43874	1.13878	-0.473123	-1.61191	0.044	1	0.03275	TEC
ENSG00000279035.1	RP11-649A18.3	chr17:75109951-75133043	13.6072	21.9598	6.41294	0.690488	-1.08532	-1.7758	0.1927	0.17895	0.0498	TEC
ENSG00000279070.2	RP11-287D1.2	chr2:74196697-74198560	11.5703	16.1518	6.3421	0.481273	-0.867392	-1.34866	0.308	0.10985	0.0155	lincRNA
ENSG00000279187.1	RP11-455O6.5	chr17:81244999-81295547	13.3199	23.2994	6.89025	0.806709	-0.950956	-1.75767	0.1324	0.1575	0.01435	TEC
ENSG00000279259.1	RP11-334C17.3	chr17:80147249-80148596	12.7818	18.769	6.73288	0.554265	-0.924794	-1.47906	0.27535	0.1354	0.0218	TEC
ENSG00000279345.1	RP3-522J7.7	chr22:49773282-49827512	13.4369	19.763	5.22857	0.556597	-1.36172	-1.91831	0.4059	0.091	0.02905	antisense
ENSG00000279504.1	AD001527.4	chr19:36111150-36125947	32.6286	42.6722	13.0239	0.387161	-1.32497	-1.71213	0.51395	0.1007	0.03455	TEC
ENSG00000279708.1	CTD-2335A18.2	chr15:89358840-89360377	20.0329	26.3589	11.6541	0.395913	-0.781532	-1.17745	0.35505	0.10855	0.01845	TEC
ENSG00000279721.1	RP11-416H1.2	chr2:121649649-121736923	8.25843	25.0029	7.48685	1.59816	-0.141508	-1.73966	0.0311	0.86345	0.0284	TEC
ENSG00000279775.1	RP5-1028K7.1	chr17:40597112-40598585	9.61052	17.7525	7.47378	0.885337	-0.362777	-1.24811	0.09865	0.53405	0.0293	TEC
ENSG00000279873.2	LINC01126	chr2:43227209-43228855	10.2123	17.0449	7.28967	0.739041	-0.486377	-1.22542	0.1524	0.37955	0.02825	lincRNA
ENSG00000279879.1	RP11-1072C15.6	chr17:44656403-44693340	10.9673	19.8955	7.85056	0.859232	-0.482344	-1.34158	0.0518	0.3299	0.0076	TEC
ENSG00000279943.1	FLJ38576	chr4:186189031-186191490	14.0681	17.3227	8.29778	0.300236	-0.761627	-1.06186	0.44995	0.1034	0.0231	TEC
ENSG00000280195.1	XX-FW83563B9.5	chrX:154389954-154421726	14.3483	19.248	4.66574	0.423833	-1.6207	-2.04453	0.4982	0.07185	0.02865	antisense
ENSG00000280254.1	RP11-81A22.4	chr17:4787056-4790390	9.52349	18.3802	7.81067	0.948594	-0.286043	-1.23464	0.0597	0.58415	0.01785	TEC
ENSG00000280351.2	CTD-2561B21.8	chr17:80991597-81009517	15.1834	17.6551	7.25166	0.217584	-1.06612	-1.2837	0.6962	0.08165	0.04895	TEC
ENSG00000280424.1	CITF22-92A6.2	chr22:46006615-46010777	16.2212	18.8667	9.29721	0.217964	-0.803011	-1.02097	0.51645	0.0305	0.0058	TEC
ENSG00000281720.1	DUX4L8	chr4:190067934-190069209	9.04028	16.1588	2.521	0.837881	-1.84237	-2.68026	0.15225	0.077	0.0264	unprocessed_pseudogene
ENSG00000282458.1	WASH5P	chr19:60950-71626	4.77631	7.47388	1.69773	0.645961	-1.49229	-2.13825	0.38245	1	0.0298	transcribed_processed_pseudogene
ENSG00000282501.1	RP11-126O22.3	chrX:9406024-9406778	15.7279	48.4831	13.6005	1.62416	-0.209664	-1.83382	0.01115	0.7541	0.0053	processed_pseudogene
ENSG00000283020.1	DUX4L37	chr20:29878635-29879363	14.8892	34.5848	9.24156	1.21587	-0.688059	-1.90393	0.04655	0.3398	0.0128	unprocessed_pseudogene
ENSG00000157240.3	FZD1	chr7:91264363-91271326	9.33419	11.4822	5.57168	0.298801	-0.744411	-1.04321	0.37325	0.0428	0.006	protein_coding
ENSG00000167792.11	NDUFV1	chr11:67606851-67612535	102.877	128.512	61.7951	0.320979	-0.735363	-1.05634	0.38475	0.0493	0.0052	protein_coding
ENSG00000130304.16	SLC27A1	chr19:17468768-17521288	41.4069	50.5977	24.8948	0.289199	-0.734028	-1.02323	0.4324	0.041	0.0076	protein_coding
ENSG00000212952.6	RP11-475I24.9	chr9:42566678-42569353	16.4952	106.649	11.9338	2.69275	-0.466989	-3.15974	0.0288	0.74665	0.15335	processed_pseudogene
ENSG00000229836.1	XXbac-BPG248L24.10	chr6:31307814-31308549	15.3723	123.882	2.46877	3.01056	-2.63847	-5.64903	0.03675	0.28755	0.24395	unprocessed_pseudogene
ENSG00000232504.4	ST3GAL5-AS1	chr2:85889279-85890980	6.10819	21.7438	3.89794	1.83178	-0.648035	-2.47982	0.04565	1	0.0585	lincRNA
ENSG00000181873.12	IBA57	chr1:228165814-228182257	14.7682	20.9888	8.92072	0.507123	-0.727263	-1.23439	0.20405	0.0181	0.01465	protein_coding
ENSG00000271420.1	RP5-1057J7.7	chr1:23378379-23379029	9.12576	32.7159	2.90398	1.84197	-1.65191	-3.49389	0.02785	0.1809	0.05165	lincRNA
ENSG00000277001.1	Metazoa_SRP	chr5:91314715-91314997	19.513	232.573	11.9911	3.57517	-0.702471	-4.27765	0.02895	0.6327	0.06235	misc_RNA
ENSG00000278249.1	SCARNA2	chr1:109100192-109100619	8.72738	49.5872	0	2.50635	#NAME?	#NAME?	0.0496	0.0099	5e-05	scaRNA

## Sheet: HML
Supplemental table 3 Genes in the six expression trends
Gene_id	Gene	Locus	HC	LTBI	ATB	log2(IN/HC)	log2(TB/HC)	log2(TB/IN)	P-value(LTBI/HC)	P-value(ATB/HC)	P-value(ATB/LTBI)	genetype
ENSG00000007384.15	RHBDF1	chr16:58058-76355	68.4894	53.1919	31.357	-0.364675	-1.12709	-0.762419	0.4044	0.01395	0.12075	protein_coding
ENSG00000007516.13	BAIAP3	chr16:1333600-1351911	53.1155	28.8108	11.8402	-0.882521	-2.16544	-1.28292	0.1785	0.0113	0.14745	protein_coding
ENSG00000007541.16	PIGQ	chr16:566994-584136	96.673	86.5383	40.4205	-0.159774	-1.25803	-1.09825	0.76045	0.0082	0.04855	protein_coding
ENSG00000007968.6	E2F2	chr1:23506429-23531220	25.0392	21.1725	10.9311	-0.241999	-1.19575	-0.953754	0.5779	0.0048	0.02895	protein_coding
ENSG00000008988.9	RPS20	chr8:56067294-56074581	62.265	32.5651	26.8777	-0.935095	-1.21201	-0.276918	0.04675	0.01215	0.59085	protein_coding
ENSG00000009780.15	FAM76A	chr1:27725978-27763122	19.7832	7.57833	6.17466	-1.38433	-1.67985	-0.29552	0.02575	0.00475	0.64205	protein_coding
ENSG00000009950.15	MLXIPL	chr7:73593193-73624543	53.0081	25.69	23.7552	-1.04501	-1.15797	-0.112959	0.0448	0.01405	0.822	protein_coding
ENSG00000010539.11	ZNF200	chr16:3188211-3236221	54.2942	44.4566	21.4435	-0.2884	-1.34026	-1.05186	0.6397	0.01045	0.09365	protein_coding
ENSG00000011243.17	AKAP8L	chr19:15353384-15419141	75.9904	41.6458	35.3204	-0.867647	-1.10532	-0.237669	0.13765	0.04655	0.7077	protein_coding
ENSG00000012171.18	SEMA3B	chr3:50267557-50277546	43.7187	34.8383	18.0672	-0.327578	-1.27488	-0.947301	0.5205	0.0284	0.0858	protein_coding
ENSG00000012779.10	ALOX5	chr10:45374175-45453121	46.8556	44.7192	17.0624	-0.0673261	-1.4574	-1.39007	0.90155	0.0342	0.05075	protein_coding
ENSG00000013561.17	RNF14	chr5:141943584-141990291	24.7029	11.7393	7.25201	-1.07334	-1.76823	-0.694894	0.20585	0.0248	0.3289	protein_coding
ENSG00000017483.14	SLC38A5	chrX:48458536-48470256	33.7346	17.7789	15.9169	-0.924061	-1.08367	-0.159607	0.01895	0.0167	0.7144	protein_coding
ENSG00000018280.16	SLC11A1	chr2:218382028-218396894	61.715	39.4809	27.6359	-0.644465	-1.15908	-0.514615	0.14245	0.0251	0.28805	protein_coding
ENSG00000018408.14	WWTR1	chr3:149517234-149736714	69.8672	50.3825	23.0772	-0.471692	-1.59815	-1.12646	0.4685	0.0266	0.18835	protein_coding
ENSG00000019582.14	CD74	chr5:150401636-150412929	85.9451	41.3294	36.3395	-1.05625	-1.24188	-0.185631	0.0249	0.0052	0.70125	protein_coding
ENSG00000029364.11	SLC39A9	chr14:69380122-69462388	72.4874	34.0872	14.1732	-1.0885	-2.35457	-1.26607	0.0088	5e-05	0.01245	protein_coding
ENSG00000029559.6	IBSP	chr4:87799580-87812435	35.3049	15.2752	13.1315	-1.20868	-1.42684	-0.218163	0.00705	0.00285	0.65355	protein_coding
ENSG00000034677.12	RNF19A	chr8:100157905-100336218	62.5621	39.4413	22.1714	-0.665582	-1.49659	-0.831004	0.2487	0.0118	0.20895	protein_coding
ENSG00000037897.16	METTL1	chr12:57762333-57818704	69.4085	42.5449	22.9214	-0.706125	-1.59841	-0.89229	0.2999	0.04985	0.28805	protein_coding
ENSG00000043591.5	ADRB1	chr10:114044055-114046908	13.8566	10.3967	6.71086	-0.414448	-1.046	-0.631556	0.32255	0.0235	0.17695	protein_coding
ENSG00000046651.14	OFD1	chrX:13734744-13769353	13.8436	3.08952	2.11265	-2.16376	-2.71209	-0.548326	0.0222	0.00805	1	protein_coding
ENSG00000047249.16	ATP6V1H	chr8:53715556-53843558	32.8196	22.4703	15.5503	-0.546536	-1.07762	-0.531084	0.248	0.04465	0.3207	protein_coding
ENSG00000048392.11	RRM2B	chr8:102204501-102239118	17.7103	14.0911	6.78643	-0.329801	-1.38386	-1.05406	0.65845	0.0452	0.1644	protein_coding
ENSG00000054967.12	RELT	chr11:73376263-73397474	39.8728	29.3918	18.9727	-0.439991	-1.07148	-0.631491	0.296	0.02545	0.1676	protein_coding
ENSG00000059915.16	PSD	chr10:102402616-102423136	56.5566	47.1096	22.8458	-0.263672	-1.30777	-1.04409	0.57535	0.0233	0.07195	protein_coding
ENSG00000060138.12	YBX3	chr12:10699088-10723312	82.9714	39.0314	31.0816	-1.08798	-1.41655	-0.328575	0.0516	0.0072	0.56505	protein_coding
ENSG00000063176.15	SPHK2	chr19:48615327-48637438	76.1431	54.1612	31.0999	-0.491455	-1.2918	-0.800348	0.3637	0.02015	0.1557	protein_coding
ENSG00000063177.12	RPL18	chr19:48615327-48637438	55.0869	22.817	22.5593	-1.2716	-1.28799	-0.0163905	0.0315	0.03225	0.9739	protein_coding
ENSG00000063322.13	MED29	chr19:39391302-39400637	25.8905	10.7552	6.9109	-1.26739	-1.90548	-0.638092	0.00195	5e-05	0.1408	protein_coding
ENSG00000064601.16	CTSA	chr20:45888624-45912155	94.611	59.7668	46.4628	-0.662664	-1.02593	-0.363269	0.1869	0.045	0.5116	protein_coding
ENSG00000064666.14	CNN2	chr19:1026580-1039068	58.9301	36.9742	27.6648	-0.672486	-1.09095	-0.418466	0.15375	0.03375	0.37175	protein_coding
ENSG00000067082.14	KLF6	chr10:3775995-3785281	74.3213	31.7574	20.2466	-1.22669	-1.8761	-0.649414	0.04365	0.0037	0.3091	protein_coding
ENSG00000067596.10	DHX8	chr17:43483864-43610338	51.9009	27.1852	15.1777	-0.932941	-1.77381	-0.840866	0.3007	0.02055	0.34075	protein_coding
ENSG00000067836.12	ROGDI	chr16:4796967-4802950	51.0893	45.8294	23.7205	-0.156749	-1.10688	-0.950135	0.72385	0.02495	0.0391	protein_coding
ENSG00000068028.17	RASSF1	chr3:50329781-50340980	24.8773	24.5219	10.0941	-0.0207554	-1.30132	-1.28056	0.9605	0.0071	0.00815	protein_coding
ENSG00000068078.17	FGFR3	chr4:1793306-1808872	28.9844	14.5593	10.6189	-0.993332	-1.44864	-0.455309	0.2018	0.02115	0.55605	protein_coding
ENSG00000068120.14	COASY	chr17:42536171-42566277	88.2449	71.6049	34.257	-0.301455	-1.36511	-1.06366	0.64335	0.04585	0.1198	protein_coding
ENSG00000068137.14	PLEKHH3	chr17:42667913-42676994	20.9257	14.498	9.05709	-0.529422	-1.20815	-0.678731	0.19885	0.00855	0.13295	protein_coding
ENSG00000068654.15	POLR1A	chr2:86020215-86106155	91.3555	16.1765	13.0026	-2.4976	-2.81269	-0.315099	0.01595	0.00765	0.5269	protein_coding
ENSG00000069696.6	DRD4	chr11:637292-640706	10.1877	9.09033	1.73784	-0.164426	-2.55146	-2.38704	0.77925	0.0405	0.0489	protein_coding
ENSG00000069998.12	CECR5	chr22:17137510-17165445	31.9465	27.6401	14.6026	-0.208898	-1.12943	-0.920533	0.6354	0.01135	0.04525	protein_coding
ENSG00000070669.16	ASNS	chr7:97852117-97872542	76.5608	31.5457	26.2427	-1.27916	-1.54469	-0.265524	0.00995	0.0011	0.6069	protein_coding
ENSG00000071553.16	ATP6AP1	chrX:154428631-154436516	17.576	15.1074	7.44572	-0.218355	-1.23912	-1.02077	0.6762	0.0337	0.082	protein_coding
ENSG00000072786.12	STK10	chr5:172042072-172188386	147.284	108.087	45.9622	-0.44641	-1.68008	-1.23368	0.3646	0.0097	0.06295	protein_coding
ENSG00000073067.13	CYP2W1	chr7:983198-989640	25.3252	19.397	11.4982	-0.38474	-1.13917	-0.754426	0.5466	0.0469	0.2096	protein_coding
ENSG00000073921.17	PICALM	chr11:85957683-86069882	43.7986	15.6743	13.766	-1.48248	-1.66978	-0.187295	0.0189	0.00445	0.7442	protein_coding
ENSG00000074370.17	ATP2A3	chr17:3923869-3964464	81.3413	68.8713	37.6221	-0.240086	-1.11241	-0.872321	0.61775	0.00995	0.0825	protein_coding
ENSG00000074660.15	SCARF1	chr17:1633857-1645747	35.7965	20.6142	15.1086	-0.796175	-1.24444	-0.448267	0.08635	0.00865	0.3807	protein_coding
ENSG00000075223.13	SEMA3C	chr7:80742537-80922359	30.688	11.0596	8.50549	-1.47238	-1.85121	-0.378831	0.05295	0.0468	0.6943	protein_coding
ENSG00000075234.16	TTC38	chr22:46267960-46294008	51.5553	16.4713	9.67232	-1.64617	-2.41419	-0.768019	0.0098	0.00165	0.3104	protein_coding
ENSG00000075785.12	RAB7A	chr3:128726121-128814796	23.5832	11.0707	8.87935	-1.09101	-1.40923	-0.318217	0.0606	0.012	0.5931	protein_coding
ENSG00000076201.14	PTPN23	chr3:47381010-47413441	44.0649	27.7133	18.4405	-0.669052	-1.25675	-0.587698	0.20905	0.0306	0.3459	protein_coding
ENSG00000077454.15	LRCH4	chr7:100572227-100608175	99.7745	70.0084	37.4388	-0.511143	-1.41414	-0.902993	0.41505	0.02305	0.17305	protein_coding
ENSG00000078808.16	SDF4	chr1:1216907-1232031	34.7351	31.5395	11.4242	-0.139234	-1.60431	-1.46507	0.75295	0.00025	0.00185	protein_coding
ENSG00000079432.7	CIC	chr19:42268536-42295797	51.1349	35.6779	19.09	-0.519276	-1.42149	-0.902213	0.52	0.04815	0.30245	protein_coding
ENSG00000079841.18	RIMS1	chr6:71886702-72403143	20.143	8.50012	8.26191	-1.24472	-1.28573	-0.0410075	0.00285	0.0017	0.9207	protein_coding
ENSG00000080819.6	CPOX	chr3:98497603-98593723	42.1025	18.0159	11.3088	-1.22463	-1.89646	-0.671826	0.149	0.0455	0.5169	protein_coding
ENSG00000080839.11	RBL1	chr20:36996348-37097178	12.9915	2.95184	2.38472	-2.13789	-2.44568	-0.30779	0.0361	0.02115	1	protein_coding
ENSG00000080845.17	DLGAP4	chr20:36306335-36573391	46.8877	30.8141	22.4706	-0.605617	-1.06117	-0.455553	0.09285	0.0046	0.2311	protein_coding
ENSG00000082438.15	COBLL1	chr2:164653623-164849334	43.2623	22.1203	20.948	-0.967738	-1.0463	-0.0785598	0.0688	0.03205	0.8773	protein_coding
ENSG00000082684.14	SEMA5B	chr3:122909192-123028605	35.8122	31.5672	10.6456	-0.182025	-1.75019	-1.56817	0.75315	0.0078	0.0159	protein_coding
ENSG00000083093.9	PALB2	chr16:23603159-23641310	25.3249	17.6399	9.32009	-0.521719	-1.44214	-0.920422	0.3904	0.03295	0.1945	protein_coding
ENSG00000084207.15	GSTP1	chr11:67583594-67586660	34.8742	21.5345	13.7845	-0.695508	-1.33911	-0.6436	0.1074	0.00625	0.1921	protein_coding
ENSG00000084636.17	COL16A1	chr1:31617685-31704319	67.1351	29.8228	27.0798	-1.17065	-1.30985	-0.139195	0.01265	0.004	0.76505	protein_coding
ENSG00000084733.10	RAB10	chr2:26034106-26137454	12.9269	10.5425	5.88527	-0.294157	-1.13519	-0.841034	0.64785	0.0357	0.19465	protein_coding
ENSG00000086730.16	LAT2	chr7:74199651-74229834	47.4965	38.4671	20.0763	-0.304194	-1.24232	-0.93813	0.48085	0.01195	0.07875	protein_coding
ENSG00000087074.7	PPP1R15A	chr19:48872391-48876057	58.3493	27.1359	18.0651	-1.10451	-1.69151	-0.587	0.0021	5e-05	0.131	protein_coding
ENSG00000087152.15	ATXN7L3	chr17:44191804-44223710	52.0374	42.778	20.4847	-0.282681	-1.34501	-1.06232	0.64875	0.0196	0.10675	protein_coding
ENSG00000087301.8	TXNDC16	chr14:52430589-52552522	8.65866	5.67497	1.73552	-0.609531	-2.31878	-1.70925	0.5704	0.0256	1	protein_coding
ENSG00000088179.8	PTPN4	chr2:119759630-119983818	19.627	11.075	8.69137	-0.825526	-1.17518	-0.349655	0.22745	0.0429	0.55475	protein_coding
ENSG00000088256.8	GNA11	chr19:3094409-3124004	31.7547	27.5963	14.3311	-0.202493	-1.14782	-0.94533	0.55005	0.00355	0.0157	protein_coding
ENSG00000088367.21	EPB41L1	chr20:36091503-36232799	30.1262	20.3152	15.0594	-0.568454	-1.00035	-0.4319	0.1429	0.00985	0.2413	protein_coding
ENSG00000089327.14	FXYD5	chr19:35154729-35169883	28.2133	27.3788	11.6546	-0.0433173	-1.27547	-1.23215	0.92285	0.0176	0.0213	protein_coding
ENSG00000089639.10	GMIP	chr19:19629475-19643667	12.1909	10.2699	4.55481	-0.247387	-1.42034	-1.17295	0.65425	0.01865	0.0243	protein_coding
ENSG00000089847.12	ANKRD24	chr19:4183353-4224814	17.1589	10.7772	5.29269	-0.670969	-1.69688	-1.02591	0.1065	0.00095	0.0399	protein_coding
ENSG00000090432.6	MUL1	chr1:20499447-20508161	30.3092	14.3418	10.8777	-1.07952	-1.47838	-0.398857	0.00645	0.0009	0.3656	protein_coding
ENSG00000090554.12	FLT3LG	chr19:49446297-49492308	34.0255	29.1075	11.7573	-0.225228	-1.53306	-1.30783	0.7455	0.0465	0.1227	protein_coding
ENSG00000090776.5	EFNB1	chrX:68828996-68842147	13.7898	13.1528	4.51306	-0.0682302	-1.61142	-1.54319	0.8582	0.0028	0.00375	protein_coding
ENSG00000091164.12	TXNL1	chr18:56597207-57038845	53.3202	35.4362	19.2533	-0.589459	-1.46958	-0.880117	0.22195	0.00635	0.13	protein_coding
ENSG00000099622.13	CIRBP	chr19:1259383-1274880	110.396	79.0073	53.5633	-0.482633	-1.04337	-0.560741	0.38835	0.03595	0.2308	protein_coding
ENSG00000099817.11	POLR2E	chr19:1065922-1095380	55.8053	31.1889	22.8011	-0.839372	-1.2913	-0.451926	0.1045	0.03755	0.38685	protein_coding
ENSG00000099821.13	POLRMT	chr19:617223-633604	55.6493	35.4765	23.4037	-0.6495	-1.24962	-0.600124	0.13325	0.00745	0.19315	protein_coding
ENSG00000099860.8	GADD45B	chr19:2476121-2478259	47.6603	18.2759	5.85995	-1.38285	-3.02383	-1.64098	0.009	5e-05	0.0052	protein_coding
ENSG00000099864.17	PALM	chr19:708938-748329	82.8579	77.6406	36.0527	-0.0938293	-1.20053	-1.1067	0.8217	0.013	0.0238	protein_coding
ENSG00000099875.14	MKNK2	chr19:2037464-2051244	28.8309	14.9499	11.0888	-0.947482	-1.37851	-0.431029	0.01775	0.00545	0.34745	protein_coding
ENSG00000099910.16	KLHL22	chr22:20424814-20495883	102.679	33.3236	24.9417	-1.62353	-2.04151	-0.417987	0.033	0.0053	0.60615	protein_coding
ENSG00000099998.17	GGT5	chr22:24219653-24245142	44.214	30.5999	19.9943	-0.530977	-1.14491	-0.613937	0.1933	0.01235	0.17345	protein_coding
ENSG00000099999.14	RNF215	chr22:30331987-30429053	62.6152	34.4493	23.0569	-0.862038	-1.44132	-0.579279	0.18035	0.03195	0.26195	protein_coding
ENSG00000100034.13	PPM1F	chr22:21919419-21982816	75.4724	41.6772	22.2442	-0.856692	-1.76252	-0.905828	0.23215	0.01885	0.1656	protein_coding
ENSG00000100065.14	CARD10	chr22:37490361-37519542	32.7303	17.1007	8.40783	-0.936576	-1.96082	-1.02425	0.0826	0.0007	0.07935	protein_coding
ENSG00000100095.18	SEZ6L	chr22:26169473-26383597	18.2594	17.1866	9.02766	-0.0873497	-1.01621	-0.928863	0.8914	0.04845	0.1369	protein_coding
ENSG00000100129.17	EIF3L	chr22:37830854-37895563	14.9487	7.063	3.49037	-1.08167	-2.09856	-1.0169	0.20855	0.00795	1	protein_coding
ENSG00000100266.18	PACSIN2	chr22:42796501-43015145	14.6807	7.89366	5.71607	-0.895151	-1.36082	-0.465669	0.1367	0.0363	0.40485	protein_coding
ENSG00000100285.9	NEFH	chr22:29480219-29491390	40.4531	16.1049	13.2417	-1.32875	-1.61117	-0.282415	0.00015	5e-05	0.432	protein_coding
ENSG00000100307.12	CBX7	chr22:39120166-39152674	77.2866	54.734	32.9222	-0.497782	-1.23116	-0.733375	0.462	0.0475	0.2989	protein_coding
ENSG00000100364.18	KIAA0930	chr22:45190337-45240769	50.7545	42.7161	21.5488	-0.248757	-1.23593	-0.987172	0.6583	0.033	0.09185	protein_coding
ENSG00000100429.17	HDAC10	chr22:50245182-50261825	72.2809	57.0146	26.8789	-0.342282	-1.42714	-1.08486	0.57965	0.0139	0.1167	protein_coding
ENSG00000100441.9	KHNYN	chr14:24426531-24442905	48.765	44.5125	20.1008	-0.131635	-1.27859	-1.14696	0.82105	0.03315	0.0513	protein_coding
ENSG00000100478.14	AP4S1	chr14:30874513-31096450	56.4926	39.4687	18.1784	-0.517354	-1.63583	-1.11848	0.31085	0.0007	0.0299	protein_coding
ENSG00000100583.4	SAMD15	chr14:77335020-77391497	30.3866	14.1074	12.1906	-1.10698	-1.31767	-0.210687	0.0308	0.02565	0.7322	protein_coding
ENSG00000100647.7	SUSD6	chr14:69611595-69715142	24.1425	15.7854	11.5132	-0.612988	-1.06829	-0.455304	0.1378	0.01015	0.24415	protein_coding
ENSG00000100823.11	APEX1	chr14:20455190-20461612	31.4963	23.4314	13.2023	-0.426738	-1.25439	-0.827654	0.4587	0.0325	0.11	protein_coding
ENSG00000100906.10	NFKBIA	chr14:35401510-35404749	57.8886	23.6657	18.7478	-1.29048	-1.62656	-0.33608	0.02315	0.0033	0.58025	protein_coding
ENSG00000100997.18	ABHD12	chr20:25248068-25390983	25.9937	19.9114	5.46098	-0.384567	-2.25093	-1.86636	0.56995	0.0029	0.02245	protein_coding
ENSG00000101057.15	MYBL2	chr20:43667018-43716496	7.27345	4.48567	2.11163	-0.697315	-1.78428	-1.08697	0.20505	0.01665	1	protein_coding
ENSG00000101188.4	NTSR1	chr20:62708836-62762771	20.7397	17.2976	9.5506	-0.26182	-1.11873	-0.856912	0.46865	0.00485	0.02765	protein_coding
ENSG00000101220.17	C20orf27	chr20:3753507-3768387	23.9271	17.9466	10.9918	-0.414936	-1.12221	-0.707276	0.308	0.02575	0.1566	protein_coding
ENSG00000101222.12	SPEF1	chr20:3777503-3781448	19.7981	9.72561	8.9854	-1.0255	-1.13971	-0.114205	0.028	0.02395	0.8259	protein_coding
ENSG00000101298.13	SNPH	chr20:1226055-1309328	25.1909	17.8956	12.1394	-0.493295	-1.0532	-0.559903	0.1086	0.001	0.09685	protein_coding
ENSG00000101311.15	FERMT1	chr20:6074844-6123544	10.555	10.1564	5.1609	-0.0555409	-1.03223	-0.97669	0.89385	0.03	0.0416	protein_coding
ENSG00000101333.16	PLCB4	chr20:9068762-9481242	22.6163	10.3366	6.08129	-1.1296	-1.89491	-0.765319	0.16235	0.0248	0.4175	protein_coding
ENSG00000101365.20	IDH3B	chr20:2658394-2664219	63.6363	34.0715	23.9519	-0.901285	-1.40971	-0.508423	0.06615	0.00205	0.305	protein_coding
ENSG00000101460.12	MAP1LC3A	chr20:34546853-34560345	19.7424	17.7373	5.4272	-0.154509	-1.86302	-1.70851	0.7208	0.003	0.00515	protein_coding
ENSG00000101608.12	MYL12A	chr18:3247480-3261850	100.948	36.593	30.8981	-1.46398	-1.70803	-0.244051	0.00165	0.00265	0.64665	protein_coding
ENSG00000101901.11	ALG13	chrX:111665810-111760649	25.6913	22.1707	10.5124	-0.212628	-1.28919	-1.07656	0.72555	0.02365	0.07915	protein_coding
ENSG00000102003.10	SYP	chrX:49187803-49202454	88.5601	43.0125	26.1763	-1.0419	-1.75839	-0.716492	0.00075	5e-05	0.0356	protein_coding
ENSG00000102096.9	PIM2	chrX:48913181-48919024	27.7852	14.8211	10.2935	-0.906665	-1.43259	-0.525922	0.1434	0.03045	0.4666	protein_coding
ENSG00000102225.15	CDK16	chrX:47217859-47229997	59.3939	41.2653	14.3516	-0.525386	-2.0491	-1.52372	0.3253	0.0001	0.00515	protein_coding
ENSG00000102879.15	CORO1A	chr16:30182826-30189076	39.9549	24.4895	7.48286	-0.70621	-2.41671	-1.7105	0.1528	5e-05	0.0012	protein_coding
ENSG00000103154.9	NECAB2	chr16:83968631-84002776	26.0062	10.8319	8.71569	-1.26356	-1.57717	-0.313605	0.04505	0.02345	0.6593	protein_coding
ENSG00000103187.7	COTL1	chr16:84565593-84618077	64.3987	44.9588	20.5529	-0.518429	-1.64769	-1.12926	0.4701	0.02205	0.07705	protein_coding
ENSG00000103269.13	RHBDL1	chr16:675665-678268	20.4729	14.7842	6.76395	-0.469663	-1.59778	-1.12811	0.3005	0.007	0.0471	protein_coding
ENSG00000104447.11	TRPS1	chr8:115408495-115809673	74.9683	28.5873	17.7575	-1.39091	-2.07785	-0.686944	0.0149	5e-05	0.25435	protein_coding
ENSG00000104723.20	TUSC3	chr8:15417214-15766649	9.15794	6.20778	2.06491	-0.560945	-2.14895	-1.588	0.4847	0.0088	1	protein_coding
ENSG00000104783.11	KCNN4	chr19:43766532-43781257	53.0599	40.4827	25.0871	-0.390316	-1.08068	-0.690363	0.35895	0.0126	0.1479	protein_coding
ENSG00000104852.14	SNRNP70	chr19:49085418-49108605	34.5219	27.9378	16.6779	-0.305294	-1.04957	-0.744277	0.36115	0.00595	0.04305	protein_coding
ENSG00000104853.15	CLPTM1	chr19:44954584-44993341	89.4324	46.2867	26.0796	-0.950199	-1.77788	-0.827676	0.04325	0.00015	0.10015	protein_coding
ENSG00000104870.12	FCGRT	chr19:49506815-49526333	53.499	34.0525	26.1151	-0.651749	-1.03463	-0.38288	0.08665	0.00955	0.34705	protein_coding
ENSG00000104894.11	CD37	chr19:49331616-49388081	64.6414	27.608	26.6428	-1.22737	-1.27871	-0.0513363	0.05	0.02835	0.92655	protein_coding
ENSG00000104903.4	LYL1	chr19:13099032-13103161	41.1871	27.7197	15.6229	-0.571281	-1.39853	-0.827252	0.193	0.00495	0.0962	protein_coding
ENSG00000104904.12	OAZ1	chr19:2252251-2354806	59.72	30.1849	20.3177	-0.984387	-1.55547	-0.571086	0.12225	0.02235	0.3975	protein_coding
ENSG00000104915.14	STX10	chr19:13144057-13150383	20.5847	19.2816	9.1802	-0.0943497	-1.16498	-1.07063	0.84165	0.03195	0.0404	protein_coding
ENSG00000105088.8	OLFM2	chr19:9853717-9936552	28.1286	13.8781	12.8027	-1.01923	-1.13559	-0.116362	0.029	0.0167	0.82065	protein_coding
ENSG00000105204.13	DYRK1B	chr19:39825349-39834201	21.35	10.3641	9.473	-1.04264	-1.17234	-0.1297	0.0861	0.0351	0.83375	protein_coding
ENSG00000105251.10	SHD	chr19:4278600-4290724	46.3748	18.2447	13.2461	-1.34587	-1.80778	-0.461911	0.0113	0.00285	0.373	protein_coding
ENSG00000105329.9	TGFB1	chr19:41262495-41425005	48.1998	29.8933	12.1695	-0.689209	-1.98576	-1.29655	0.51455	0.0472	0.24475	protein_coding
ENSG00000105352.10	CEACAM4	chr19:41618970-41627074	24.3634	17.7785	8.53755	-0.454587	-1.51282	-1.05824	0.48035	0.0461	0.2019	protein_coding
ENSG00000105373.18	GLTSCR2	chr19:47745521-47768840	50.484	43.9536	25.0661	-0.199844	-1.01009	-0.810242	0.71395	0.0452	0.11105	protein_coding
ENSG00000105376.4	ICAM5	chr19:10289980-10296778	50.7979	31.4354	20.3465	-0.692377	-1.31999	-0.62761	0.1338	0.0054	0.20685	protein_coding
ENSG00000105438.8	KDELR1	chr19:48382569-48391553	29.9574	13.0388	8.2999	-1.2001	-1.85175	-0.651645	0.02375	0.00325	0.2464	protein_coding
ENSG00000105447.12	GRWD1	chr19:48445772-48482314	45.3716	31.9682	16.3478	-0.505151	-1.47269	-0.967543	0.49255	0.0293	0.1562	protein_coding
ENSG00000105464.3	GRIN2D	chr19:48394874-48444931	9.24888	8.54728	2.8029	-0.113815	-1.72236	-1.60855	0.75945	0.00185	0.00305	protein_coding
ENSG00000105472.12	CLEC11A	chr19:50723328-50725718	19.3331	15.6642	4.45537	-0.303602	-2.11745	-1.81385	0.5426	0.0052	0.01295	protein_coding
ENSG00000105516.10	DBP	chr19:48615327-48637438	22.9553	21.2928	10.2178	-0.108467	-1.16774	-1.05927	0.81345	0.01855	0.03125	protein_coding
ENSG00000105605.7	CACNG7	chr19:53909334-53943941	29.3829	18.3991	12.9854	-0.675338	-1.17808	-0.502743	0.05435	0.003	0.204	protein_coding
ENSG00000105610.4	KLF1	chr19:12884422-12887181	15.2764	10.8032	6.30307	-0.499845	-1.27717	-0.777328	0.336	0.03375	0.21075	protein_coding
ENSG00000105647.15	PIK3R2	chr19:18153117-18178117	74.7947	33.6921	19.6704	-1.15052	-1.92691	-0.776382	0.2051	0.01425	0.44755	protein_coding
ENSG00000105732.12	ZNF574	chr19:41998320-42081549	39.8565	30.1535	15.4415	-0.402489	-1.368	-0.965515	0.30065	0.0008	0.03045	protein_coding
ENSG00000105887.10	MTPN	chr7:135926454-135977353	22.3454	14.3775	7.28509	-0.636158	-1.61696	-0.980798	0.3787	0.00095	0.19535	protein_coding
ENSG00000106009.15	BRAT1	chr7:2537876-2555727	20.5755	20.0566	9.55213	-0.0368477	-1.10703	-1.07019	0.9052	0.0019	0.00295	protein_coding
ENSG00000106211.8	HSPB1	chr7:76302543-76304295	31.9618	23.6909	11.8185	-0.432014	-1.4353	-1.00328	0.35865	0.00375	0.05715	protein_coding
ENSG00000106511.5	MEOX2	chr7:15611211-15686812	20.7832	13.1112	7.26667	-0.664616	-1.51605	-0.851434	0.108	0.0048	0.09295	protein_coding
ENSG00000106538.9	RARRES2	chr7:150338316-150341674	24.2941	19.909	11.777	-0.287184	-1.04463	-0.757443	0.447	0.01315	0.07395	protein_coding
ENSG00000106638.15	TBL2	chr7:73568931-73578791	51.1923	35.1725	23.5494	-0.541479	-1.12023	-0.578756	0.2677	0.01965	0.2474	protein_coding
ENSG00000106665.15	CLIP2	chr7:74289474-74405943	84.8765	60.966	32.9739	-0.47736	-1.36404	-0.886683	0.3366	0.00895	0.1032	protein_coding
ENSG00000107014.8	RLN2	chr9:5299867-5304969	18.3969	14.2412	7.22824	-0.369392	-1.34775	-0.978355	0.46865	0.0262	0.10455	protein_coding
ENSG00000107130.9	NCS1	chr9:130172577-130237304	21.3376	14.4906	9.05875	-0.558281	-1.23601	-0.677731	0.11915	0.00405	0.10965	protein_coding
ENSG00000107263.18	RAPGEF1	chr9:131576769-131740074	18.5955	9.51836	8.9054	-0.966172	-1.06221	-0.096033	0.01085	0.0197	0.81455	protein_coding
ENSG00000107819.13	SFXN3	chr10:101031233-101041244	46.0949	23.9179	18.8952	-0.946519	-1.28658	-0.340065	0.01795	0.0016	0.3592	protein_coding
ENSG00000107859.9	PITX3	chr10:102230185-102241474	16.4693	15.6552	7.14195	-0.0731367	-1.20539	-1.13225	0.88865	0.0475	0.06685	protein_coding
ENSG00000108298.9	RPL19	chr17:39200282-39204727	51.2708	25.6748	21.0415	-0.997785	-1.2849	-0.287115	0.04275	0.02565	0.61405	protein_coding
ENSG00000108515.17	ENO3	chr17:4945651-4957131	91.503	86.3871	35.8297	-0.0830024	-1.35266	-1.26966	0.8685	0.01155	0.02175	protein_coding
ENSG00000108551.4	RASD1	chr17:17494436-17496395	19.5044	18.6707	5.46191	-0.0630239	-1.83632	-1.7733	0.89175	0.00425	0.00615	protein_coding
ENSG00000108849.7	PPY	chr17:43940803-43942468	70.6597	47.192	18.7181	-0.582345	-1.91645	-1.33411	0.2524	0.00885	0.04685	protein_coding
ENSG00000109047.7	RCVRN	chr17:9896319-9905621	21.9266	17.1382	9.18608	-0.355466	-1.25516	-0.899695	0.43245	0.0149	0.04075	protein_coding
ENSG00000109065.11	NAT9	chr17:74770546-74776367	85.5875	72.2088	38.449	-0.245226	-1.15445	-0.909226	0.5048	0.004	0.0256	protein_coding
ENSG00000109089.7	CDR2L	chr17:74987631-75005800	15.3939	12.5459	6.1827	-0.295143	-1.31605	-1.02091	0.4368	0.00445	0.0243	protein_coding
ENSG00000109118.13	PHF12	chr17:28905249-29057220	65.9947	37.4124	27.4764	-0.818835	-1.26416	-0.445323	0.1414	0.0327	0.4338	protein_coding
ENSG00000109475.16	RPL34	chr4:108620565-108630412	44.0437	14.0874	5.37059	-1.64454	-3.03578	-1.39125	0.01175	5e-05	0.02855	protein_coding
ENSG00000109758.8	HGFAC	chr4:3441886-3449495	20	10.5682	8.76073	-0.920271	-1.19088	-0.270607	0.1013	0.0292	0.62655	protein_coding
ENSG00000109971.13	HSPA8	chr11:123057488-123063230	40.3344	39.3641	17.1864	-0.0351303	-1.23074	-1.19561	0.9315	0.0056	0.00715	protein_coding
ENSG00000110048.11	OSBP	chr11:59574397-59616144	27.7853	20.1624	12.2624	-0.462652	-1.18008	-0.717425	0.39235	0.0439	0.23895	protein_coding
ENSG00000110057.7	UNC93B1	chr11:67991103-68004982	37.7447	28.707	6.64866	-0.39487	-2.50514	-2.11027	0.41045	0.00025	0.00135	protein_coding
ENSG00000110484.6	SCGB2A2	chr11:62270154-62273156	19.5588	9.35934	9.17153	-1.06334	-1.09258	-0.0292443	0.0517	0.039	0.96325	protein_coding
ENSG00000110497.14	AMBRA1	chr11:46396413-46594125	88.1003	30.5921	27.539	-1.52598	-1.67767	-0.151685	0.01325	0.0056	0.81715	protein_coding
ENSG00000110851.11	PRDM4	chr12:107732865-107761272	26.8969	24.2193	8.48497	-0.151279	-1.66446	-1.51318	0.8295	0.0071	0.0193	protein_coding
ENSG00000111145.7	ELK3	chr12:96194381-96269835	26.3979	8.26062	7.17482	-1.6761	-1.87941	-0.203308	0.03425	0.02285	0.69875	protein_coding
ENSG00000111186.12	WNT5B	chr12:1529890-1647243	47.7	42.9004	17.746	-0.152997	-1.42649	-1.2735	0.79315	0.02535	0.04765	protein_coding
ENSG00000111276.10	CDKN1B	chr12:12715057-12722371	23.5895	16.7512	7.24208	-0.493877	-1.70367	-1.20979	0.26675	0.00605	0.0348	protein_coding
ENSG00000111644.7	ACRBP	chr12:6638074-6647460	87.6106	32.2628	30.3718	-1.44124	-1.52837	-0.0871395	0.0137	0.0042	0.88555	protein_coding
ENSG00000111679.16	PTPN6	chr12:6946467-6961316	40.3208	37.3062	19.1631	-0.112106	-1.0732	-0.961089	0.78835	0.01	0.03395	protein_coding
ENSG00000111834.12	RSPH4A	chr6:116616478-116632985	26.8775	11.0316	6.03778	-1.28476	-2.15431	-0.869551	0.00345	5e-05	0.0657	protein_coding
ENSG00000112041.12	TULP1	chr6:35497873-35512938	52.0546	34.246	19.4358	-0.604091	-1.42131	-0.81722	0.2497	0.01605	0.17115	protein_coding
ENSG00000112081.16	SRSF3	chr6:36594352-36605600	30.9642	22.4477	11.5874	-0.464031	-1.41805	-0.954016	0.4506	0.0149	0.1257	protein_coding
ENSG00000112096.16	SOD2	chr6:159669056-159789749	66.3161	34.1175	28.635	-0.958845	-1.21158	-0.252736	0.03825	0.00625	0.598	protein_coding
ENSG00000112195.8	TREML2	chr6:41190276-41201194	16.4472	10.1437	7.99538	-0.697255	-1.0406	-0.343347	0.078	0.0165	0.4279	protein_coding
ENSG00000112335.14	SNX3	chr6:108211221-108261260	18.7423	10.6872	8.63643	-0.810422	-1.11779	-0.307372	0.15675	0.0472	0.6228	protein_coding
ENSG00000112514.15	CUTA	chr6:33410398-33418317	36.1818	20.7244	15.4056	-0.803935	-1.23181	-0.427874	0.12505	0.03065	0.46985	protein_coding
ENSG00000112667.12	DNPH1	chr6:43225628-43229484	25.0961	23.3667	7.15364	-0.103009	-1.81071	-1.70771	0.8706	0.0191	0.02525	protein_coding
ENSG00000112715.20	VEGFA	chr6:43770183-43786487	67.0348	46.5012	29.3672	-0.527644	-1.1907	-0.663059	0.21935	0.0019	0.11135	protein_coding
ENSG00000112759.16	SLC29A1	chr6:44219504-44234151	35.1928	20.8585	15.2969	-0.754644	-1.20204	-0.447395	0.0527	0.00435	0.30415	protein_coding
ENSG00000113273.15	ARSB	chr5:78777208-78986087	79.2164	31.9327	21.2418	-1.31076	-1.89889	-0.588131	0.0474	0.00175	0.39345	protein_coding
ENSG00000113328.18	CCNG1	chr5:163437568-163446151	9.58936	8.54661	3.50475	-0.166083	-1.45212	-1.28604	0.8282	0.0466	0.1184	protein_coding
ENSG00000113368.11	LMNB1	chr5:126776622-126837020	20.841	8.86555	5.76417	-1.23314	-1.85424	-0.621097	0.00725	0.0014	0.25095	protein_coding
ENSG00000113384.13	GOLPH3	chr5:32124703-32174350	36.7545	9.25416	8.10184	-1.98975	-2.1816	-0.191853	0.0081	0.00165	0.7851	protein_coding
ENSG00000113739.10	STC2	chr5:173314712-173329503	63.93	34.3074	25.4154	-0.897974	-1.33079	-0.432818	0.14535	0.02505	0.48085	protein_coding
ENSG00000114019.14	AMOTL2	chr3:134351851-134375479	35.2817	24.9375	13.0307	-0.500605	-1.437	-0.936399	0.33775	0.0039	0.08515	protein_coding
ENSG00000114098.17	ARMC8	chr3:138187247-138329886	26.4	20.1739	12.7163	-0.388053	-1.05387	-0.665812	0.4462	0.04305	0.18825	protein_coding
ENSG00000114626.17	ABTB1	chr3:127672934-127680920	49.6178	27.2198	17.2945	-0.866199	-1.52055	-0.654348	0.06495	0.0008	0.1703	protein_coding
ENSG00000114631.10	PODXL2	chr3:127629180-127672809	28.0006	10.7753	8.63086	-1.37773	-1.69788	-0.32015	0.00365	0.0006	0.51945	protein_coding
ENSG00000114993.15	RTKN	chr2:74425835-74442422	83.2613	68.3738	40.9975	-0.284202	-1.02211	-0.737906	0.4632	0.01125	0.08025	protein_coding
ENSG00000115041.12	KCNIP3	chr2:95297303-95386083	94.4461	51.9766	45.5455	-0.861629	-1.05218	-0.190554	0.07815	0.0414	0.70335	protein_coding
ENSG00000115226.9	FNDC4	chr2:27491882-27495245	20.0627	10.2181	8.58084	-0.973389	-1.22533	-0.251937	0.06755	0.04	0.65145	protein_coding
ENSG00000115241.10	PPM1G	chr2:27381193-27409687	15.6677	13.304	6.72867	-0.23593	-1.2194	-0.983468	0.56725	0.0136	0.0461	protein_coding
ENSG00000115274.14	INO80B	chr2:74455022-74460891	42.6226	31.0204	8.2553	-0.458403	-2.36823	-1.90982	0.37435	0.0053	0.0176	protein_coding
ENSG00000115596.3	WNT6	chr2:218859820-218874233	10.683	8.29263	1.59577	-0.365422	-2.74299	-2.37757	0.5204	0.02695	0.0418	protein_coding
ENSG00000116514.16	RNF19B	chr1:32936444-32964685	7.87545	6.46677	3.43478	-0.284316	-1.19714	-0.912827	0.5751	0.046	1	protein_coding
ENSG00000116521.10	SCAMP3	chr1:155255978-155262430	39.3553	33.3083	15.6268	-0.240676	-1.33253	-1.09186	0.64595	0.028	0.09185	protein_coding
ENSG00000116544.11	DLGAP3	chr1:34865435-34929585	22.7432	14.0496	9.47995	-0.694913	-1.26249	-0.567574	0.15385	0.0177	0.1948	protein_coding
ENSG00000116604.17	MEF2D	chr1:156463726-156500828	31.9547	12.3449	11.945	-1.37212	-1.41962	-0.0475036	0.0195	0.01635	0.9029	protein_coding
ENSG00000116670.14	MAD2L2	chr1:11674479-11691650	51.3856	35.3107	23.927	-0.541256	-1.10272	-0.561468	0.20835	0.01285	0.2199	protein_coding
ENSG00000116688.16	MFN2	chr1:11980180-12013514	11.1329	6.01144	4.13014	-0.889047	-1.43057	-0.541519	0.11855	0.02115	1	protein_coding
ENSG00000116750.13	UCHL5	chr1:193012249-193091777	32.4062	16.9412	5.53793	-0.935731	-2.54885	-1.61312	0.24295	0.00255	0.06945	protein_coding
ENSG00000117091.9	CD48	chr1:160670147-160711851	31.7446	27.0443	12.7941	-0.231184	-1.31103	-1.07984	0.61895	0.0242	0.06245	protein_coding
ENSG00000117245.12	KIF17	chr1:20664013-20718017	23.7417	12.559	9.50816	-0.918706	-1.32018	-0.401477	0.16445	0.04975	0.48145	protein_coding
ENSG00000117266.15	CDK18	chr1:205504594-205532793	201.07	98.863	82.4909	-1.02419	-1.28539	-0.261197	0.0228	0.0082	0.6172	protein_coding
ENSG00000117419.14	ERI3	chr1:44221069-44355260	40.0295	18.9493	18.8378	-1.07892	-1.08743	-0.00851272	0.0449	0.0641	0.98975	protein_coding
ENSG00000117425.13	PTCH2	chr1:44819843-44843063	24.016	19.0706	10.7339	-0.332643	-1.16182	-0.82918	0.5193	0.04415	0.17935	protein_coding
ENSG00000117592.8	PRDX6	chr1:173477265-173488807	23.9326	17.102	8.43804	-0.484813	-1.504	-1.01919	0.38745	0.0193	0.12075	protein_coding
ENSG00000118137.9	APOA1	chr11:116835750-117098437	40.9533	19.2715	12.0399	-1.08751	-1.76616	-0.678649	0.1132	0.03115	0.42635	protein_coding
ENSG00000118369.12	USP35	chr11:78139770-78214711	38.4776	22.4964	15.0159	-0.774324	-1.35753	-0.583204	0.10115	0.0095	0.2815	protein_coding
ENSG00000118804.8	STBD1	chr4:76214039-76311599	12.5036	6.28828	4.77029	-0.991602	-1.39019	-0.398589	0.14795	0.04805	1	protein_coding
ENSG00000119139.17	TJP2	chr9:69121263-69255208	52.4132	35.3936	21.6982	-0.566444	-1.27236	-0.705911	0.27575	0.01285	0.2394	protein_coding
ENSG00000119632.3	IFI27L2	chr14:94127778-94130253	105.928	28.4493	24.6089	-1.89663	-2.10584	-0.209213	0.0006	0.0002	0.71975	protein_coding
ENSG00000119681.11	LTBP2	chr14:74498169-74612378	29.0526	12.1855	10.3311	-1.2535	-1.49168	-0.238178	0.10655	0.0416	0.76345	protein_coding
ENSG00000119950.20	MXI1	chr10:110207604-110287365	25.3456	8.4172	8.40946	-1.59032	-1.59165	-0.00132664	0.00505	0.00845	0.9981	protein_coding
ENSG00000120068.6	HOXB8	chr17:48607226-48634932	36.014	16.0905	15.1073	-1.16235	-1.25331	-0.0909643	0.09045	0.012	0.88545	protein_coding
ENSG00000120709.10	FAM53C	chr5:138285264-138349729	59.8482	42.2504	27.9736	-0.502344	-1.09724	-0.5949	0.2002	0.0062	0.14855	protein_coding
ENSG00000120833.13	SOCS2	chr12:93542462-93583487	46.1618	28.4136	19.5265	-0.700119	-1.24127	-0.541149	0.09965	0.0082	0.2845	protein_coding
ENSG00000120896.13	SORBS3	chr8:22440818-22575788	54.2076	30.2059	25.1304	-0.843664	-1.10906	-0.265399	0.10675	0.02645	0.62515	protein_coding
ENSG00000120913.23	PDLIM2	chr8:22578278-22604150	107.76	48.431	28.0006	-1.15382	-1.9443	-0.790473	0.01325	5e-05	0.04235	protein_coding
ENSG00000121281.12	ADCY7	chr16:50246136-50371480	49.6978	28.9638	14.6174	-0.77893	-1.76549	-0.986564	0.17775	0.0113	0.1228	protein_coding
ENSG00000121644.18	DESI2	chr1:244652934-244709033	25.4773	22.5919	12.2215	-0.173404	-1.05979	-0.886389	0.70385	0.04395	0.09625	protein_coding
ENSG00000121853.3	GHSR	chr3:172445132-172448456	32.0282	20.7573	6.91051	-0.625723	-2.21248	-1.58675	0.21955	0.0054	0.03135	protein_coding
ENSG00000122042.9	UBL3	chr13:29764370-29850684	9.61446	7.5282	4.78329	-0.352902	-1.0072	-0.6543	0.37625	0.02485	0.14725	protein_coding
ENSG00000122122.9	SASH3	chrX:129779978-129796963	13.4324	9.00192	2.95573	-0.57741	-2.18413	-1.60672	0.4103	0.01805	0.0305	protein_coding
ENSG00000122584.12	NXPH1	chr7:8433954-8752963	37.0994	18.0809	9.26384	-1.03692	-2.00171	-0.964788	0.0202	0.00025	0.0582	protein_coding
ENSG00000122852.14	SFTPA1	chr10:79610938-79615455	40.0588	34.6631	12.1181	-0.208721	-1.72496	-1.51623	0.80925	0.0078	0.09095	protein_coding
ENSG00000123080.10	CDKN2C	chr1:50960744-50974633	30.9693	27.626	11.5253	-0.164811	-1.42604	-1.26122	0.6629	0.0031	0.0091	protein_coding
ENSG00000123143.12	PKN1	chr19:14433052-14471867	59.9113	36.786	25.2961	-0.703671	-1.24391	-0.54024	0.32845	0.04435	0.4622	protein_coding
ENSG00000123146.19	ADGRE5	chr19:14380500-14408725	52.4599	31.8887	22.5399	-0.718168	-1.21874	-0.500567	0.20275	0.02665	0.37295	protein_coding
ENSG00000123609.10	NMI	chr2:151270464-151290057	25.0177	15.2484	7.45468	-0.714292	-1.74673	-1.03244	0.24635	0.0066	0.10535	protein_coding
ENSG00000123685.8	BATF3	chr1:212686417-212699985	34.9402	16.8893	12.1754	-1.04878	-1.52092	-0.472143	0.0833	0.0064	0.4281	protein_coding
ENSG00000124140.13	SLC12A5	chr20:46008907-46060152	130.645	53.9416	40.6943	-1.27618	-1.68276	-0.406573	0.0147	0.00235	0.44375	protein_coding
ENSG00000124177.14	CHD6	chr20:41402100-41618494	79.313	32.1348	29.6781	-1.30342	-1.41816	-0.114738	0.01175	0.00445	0.80735	protein_coding
ENSG00000124222.22	STX16	chr20:58651252-58719238	26.6199	11.7238	8.07087	-1.18307	-1.72171	-0.538638	0.0901	0.0176	0.27945	protein_coding
ENSG00000124251.10	TP53TG5	chr20:45361936-45410610	36.0202	22.3328	14.0867	-0.689645	-1.35448	-0.664831	0.34595	0.0457	0.356	protein_coding
ENSG00000124302.12	CHST8	chr19:33621954-33773509	30.9445	22.4185	13.2289	-0.464996	-1.22599	-0.76099	0.29605	0.00565	0.07595	protein_coding
ENSG00000124357.12	NAGK	chr2:70935881-71079805	115.293	91.2984	38.9036	-0.336644	-1.56733	-1.23069	0.55215	0.00585	0.02315	protein_coding
ENSG00000124449.6	IRGC	chr19:43716009-43720021	24.9546	24.9379	6.73595	-0.000963843	-1.88935	-1.88839	0.9957	0.0015	0.00155	protein_coding
ENSG00000124466.8	LYPD3	chr19:43460786-43465660	47.0999	40.8038	14.5552	-0.20702	-1.69419	-1.48717	0.70905	0.00285	0.0189	protein_coding
ENSG00000124562.9	SNRPC	chr6:34757405-34773794	19.5878	5.68452	3.93099	-1.78484	-2.31699	-0.532147	0.01495	0.0084	1	protein_coding
ENSG00000124602.9	UNC5CL	chr6:41026910-41099976	14.1867	10.2131	6.12526	-0.474116	-1.2117	-0.737583	0.37685	0.0399	0.2473	protein_coding
ENSG00000124659.6	TBCC	chr6:42744480-42746096	16.9164	11.3815	5.53596	-0.571738	-1.61152	-1.03978	0.25555	0.01495	0.102	protein_coding
ENSG00000124766.6	SOX4	chr6:21528738-21598619	18.9437	12.7215	9.45085	-0.574441	-1.0032	-0.428758	0.08005	0.0048	0.23045	protein_coding
ENSG00000124786.9	SLC35B3	chr6:8413067-8435483	10.6469	8.04436	2.80611	-0.404384	-1.92379	-1.51941	0.4202	0.0113	0.03465	protein_coding
ENSG00000125089.16	SH3TC1	chr4:8182071-8241803	259.455	119.363	91.8821	-1.12013	-1.49763	-0.377501	0.0331	0.0019	0.5071	protein_coding
ENSG00000125285.5	SOX21	chr13:94709621-94712399	22.1081	7.55323	5.18692	-1.54941	-2.09163	-0.542216	0.00075	0.00015	0.2924	protein_coding
ENSG00000125449.6	ARMC7	chr17:75109951-75133043	31.8078	24.7637	14.039	-0.361152	-1.17994	-0.818784	0.475	0.0442	0.1638	protein_coding
ENSG00000125656.8	CLPP	chr19:6343760-6368908	42.1855	28.6668	15.6085	-0.55737	-1.43442	-0.877049	0.18635	0.0028	0.06725	protein_coding
ENSG00000125691.12	RPL23	chr17:38847864-38853843	89.3571	25.3887	20.9423	-1.8154	-2.09317	-0.277769	0.00015	0.0001	0.53855	protein_coding
ENSG00000125812.15	GZF1	chr20:23362181-23373063	42.1882	28.9362	12.7805	-0.543965	-1.7229	-1.17893	0.38345	0.02955	0.15445	protein_coding
ENSG00000125813.13	PAX1	chr20:21705658-21718486	48.0227	31.1046	23.0809	-0.626589	-1.05702	-0.43043	0.19835	0.0369	0.33795	protein_coding
ENSG00000125817.7	CENPB	chr20:3783850-3786690	22.7224	14.7431	10.1562	-0.624073	-1.16176	-0.537687	0.10235	0.00495	0.1968	protein_coding
ENSG00000125820.5	NKX2-2	chr20:21511009-21514026	15.8961	13.7667	7.19552	-0.207496	-1.1435	-0.936008	0.63895	0.03715	0.08875	protein_coding
ENSG00000125841.12	NRSN2	chr20:320312-359660	36.9618	29.7049	15.3806	-0.315335	-1.26492	-0.949584	0.59795	0.02805	0.1351	protein_coding
ENSG00000125898.12	FAM110A	chr20:833714-857463	39.5723	26.8209	14.0505	-0.561131	-1.49387	-0.932739	0.14845	0.002	0.03825	protein_coding
ENSG00000125910.5	S1PR4	chr19:3172345-3180332	20.4752	19.4637	7.93882	-0.0730918	-1.36688	-1.29379	0.8764	0.0157	0.0222	protein_coding
ENSG00000125966.9	MMP24	chr20:35172072-35284985	13.6514	10.3991	6.06441	-0.392584	-1.17061	-0.778022	0.4699	0.0433	0.2072	protein_coding
ENSG00000125970.11	RALY	chr20:33983051-34112332	57.4504	44.4014	21.9115	-0.371713	-1.39063	-1.01892	0.54035	0.0312	0.1409	protein_coding
ENSG00000126001.15	CEP250	chr20:35455163-35519280	54.0918	43.1699	26.3934	-0.325382	-1.03523	-0.709851	0.5761	0.02995	0.2849	protein_coding
ENSG00000126062.3	TMEM115	chr3:50347329-50504244	21.9183	20.0388	5.12144	-0.129346	-2.09752	-1.96817	0.83725	0.0224	0.03195	protein_coding
ENSG00000126251.6	GPR42	chr19:35370928-35372962	9.00229	5.47775	2.34555	-0.716709	-1.94037	-1.22366	0.216	0.03105	1	protein_coding
ENSG00000126457.21	PRMT1	chr19:49675785-49690575	104.218	96.3531	50.915	-0.113203	-1.03344	-0.920239	0.78525	0.01805	0.04505	protein_coding
ENSG00000126464.13	PRR12	chr19:49591642-49626439	25.0229	13.7006	6.61421	-0.869008	-1.91961	-1.0506	0.1637	0.01405	0.0221	protein_coding
ENSG00000126467.10	TSKS	chr19:49739752-49763330	32.6082	16.3565	8.6025	-0.995369	-1.92241	-0.92704	0.13395	0.00655	0.22315	protein_coding
ENSG00000126524.9	SBDS	chr7:66987676-67239519	20.0143	5.83991	4.54979	-1.77702	-2.13716	-0.360144	0.03555	0.0343	1	protein_coding
ENSG00000126561.16	STAT5A	chr17:42287546-42311943	52.2217	26.05	24.7448	-1.00336	-1.07752	-0.0741592	0.0475	0.04975	0.8823	protein_coding
ENSG00000126603.8	GLIS2	chr16:4314760-4425705	22.3226	11.1152	7.68802	-1.00598	-1.53782	-0.531844	0.15165	0.0105	0.4822	protein_coding
ENSG00000126759.12	CFP	chrX:47624212-47630305	11.1053	7.80706	5.11502	-0.508391	-1.11843	-0.610038	0.32135	0.0468	0.1885	protein_coding
ENSG00000126768.12	TIMM17B	chrX:48893446-48903143	29.124	23.4514	8.43884	-0.312534	-1.78709	-1.47455	0.58645	0.0077	0.0221	protein_coding
ENSG00000127084.17	FGD3	chr9:92947450-93036236	28.8935	18.7815	12.0248	-0.621427	-1.26473	-0.643305	0.17815	0.00275	0.2147	protein_coding
ENSG00000127578.6	WFIKKN1	chr16:589356-634116	23.8689	16.1689	8.05428	-0.56191	-1.5673	-1.00539	0.1291	0.00025	0.0212	protein_coding
ENSG00000127838.13	PNKD	chr2:218270391-218368099	52.6649	36.2459	24.1562	-0.539024	-1.12445	-0.585426	0.26	0.0307	0.27335	protein_coding
ENSG00000127920.5	GNG11	chr7:93921698-93928610	15.8816	11.3624	7.23658	-0.483092	-1.13398	-0.650884	0.22345	0.01135	0.149	protein_coding
ENSG00000127990.15	SGCE	chr7:94585229-94656209	16.4542	9.94931	1.66082	-0.725786	-3.30848	-2.5827	0.34775	0.00125	0.007	protein_coding
ENSG00000128011.4	LRFN1	chr19:39306567-39320858	23.0571	19.3804	9.51343	-0.250614	-1.27717	-1.02656	0.4588	0.0016	0.0088	protein_coding
ENSG00000128335.13	APOL2	chr22:36226202-36239954	59.6653	30.3965	22.6465	-0.97299	-1.3976	-0.424615	0.0993	0.0092	0.49015	protein_coding
ENSG00000128564.6	VGF	chr7:101162508-101165593	21.9088	14.0804	7.32799	-0.637818	-1.58002	-0.942201	0.098	0.00105	0.04935	protein_coding
ENSG00000128709.12	HOXD9	chr2:176121610-176173102	28.1643	19.3441	7.72513	-0.541977	-1.86624	-1.32426	0.3319	0.02445	0.0898	protein_coding
ENSG00000129347.19	KRI1	chr19:10543894-10566037	43.4065	25.3349	18.8318	-0.776782	-1.20474	-0.42796	0.2503	0.0454	0.5027	protein_coding
ENSG00000129534.13	MIS18BP1	chr14:45203189-45253540	74.1425	41.5722	26.4894	-0.834682	-1.48489	-0.650207	0.1208	0.00555	0.25815	protein_coding
ENSG00000129562.10	DAD1	chr14:22564904-22589269	21.093	11.326	4.12528	-0.897127	-2.3542	-1.45707	0.16315	0.02815	0.1279	protein_coding
ENSG00000129757.12	CDKN1C	chr11:2883212-2885881	24.5088	20.2908	10.6481	-0.272479	-1.20271	-0.930231	0.5599	0.0254	0.0778	protein_coding
ENSG00000129951.18	PLPPR3	chr19:812487-821977	30.9634	12.9479	5.22954	-1.25784	-2.56581	-1.30796	0.02675	0.0002	0.0457	protein_coding
ENSG00000130005.11	GAMT	chr19:1397083-1401570	16.1585	12.3966	6.73293	-0.38234	-1.26298	-0.880644	0.4656	0.04795	0.15985	protein_coding
ENSG00000130176.7	CNN1	chr19:11538716-11550323	76.3053	27.7385	24.7593	-1.45989	-1.62381	-0.163918	0.0223	0.0034	0.79985	protein_coding
ENSG00000130182.7	ZSCAN10	chr16:3088889-3099317	36.2982	36.0978	15.3974	-0.00798905	-1.23721	-1.22922	0.98675	0.0099	0.0174	protein_coding
ENSG00000130255.12	RPL36	chr19:5674946-5720572	73.6143	50.2282	14.5045	-0.551487	-2.34348	-1.792	0.38405	0.0018	0.0143	protein_coding
ENSG00000130349.9	C6orf203	chr6:107028212-107051342	12.967	12.5363	3.68629	-0.0487344	-1.8146	-1.76587	0.9337	0.03305	0.03765	protein_coding
ENSG00000130487.5	KLHDC7B	chr22:50548032-50551023	19.8481	19.2233	7.5095	-0.0461503	-1.40221	-1.35606	0.90025	0.0026	0.0034	protein_coding
ENSG00000130511.15	SSBP4	chr19:18418863-18438301	24.1531	7.20094	6.63892	-1.74595	-1.86319	-0.117237	0.0262	0.01755	1	protein_coding
ENSG00000130529.15	TRPM4	chr19:49157740-49211836	124.885	57.3831	35.4803	-1.1219	-1.81551	-0.693609	0.01075	0.00055	0.1598	protein_coding
ENSG00000130590.13	SAMD10	chr20:63974112-63980008	17.064	13.3363	6.52806	-0.355599	-1.38623	-1.03063	0.39555	0.00705	0.0417	protein_coding
ENSG00000130600.16	H19	chr11:1995162-2001470	48.9749	35.0288	20.8427	-0.483502	-1.2325	-0.749001	0.2598	0.01265	0.13085	processed_transcript
ENSG00000130811.11	EIF3G	chr19:10106222-10119918	78.5615	75.4702	39.1435	-0.0579141	-1.00505	-0.947137	0.90545	0.04245	0.09635	protein_coding
ENSG00000130822.15	PNCK	chrX:153669729-153696593	91.2372	71.6353	40.9858	-0.348952	-1.1545	-0.805544	0.49	0.01895	0.0941	protein_coding
ENSG00000130829.17	DUSP9	chrX:153642491-153651326	24.4062	8.94643	6.20921	-1.44787	-1.97477	-0.526901	0.02875	0.00595	0.3546	protein_coding
ENSG00000131089.14	ARHGEF9	chrX:63634966-63809274	36.6091	19.0582	15.4923	-0.941792	-1.24065	-0.298856	0.0454	0.0165	0.57405	protein_coding
ENSG00000131508.15	UBE2D2	chr5:139526430-139628433	40.6923	16.9105	15.005	-1.26684	-1.43931	-0.172474	0.0118	0.03455	0.78685	protein_coding
ENSG00000131653.12	TRAF7	chr16:2155697-2196525	18.4891	10.0348	5.60231	-0.881669	-1.72258	-0.840915	0.1803	0.00645	0.1788	protein_coding
ENSG00000131669.9	NINJ1	chr9:93121488-93134288	39.1141	33.6897	11.3032	-0.215383	-1.79096	-1.57558	0.7244	0.0056	0.0186	protein_coding
ENSG00000131943.17	C19orf12	chr19:29698885-29715789	27.3778	23.1879	11.2614	-0.239635	-1.28162	-1.04199	0.6736	0.01155	0.0762	protein_coding
ENSG00000132016.11	C19orf57	chr19:13882347-13930879	71.4335	40.6814	21.2528	-0.81223	-1.74895	-0.936719	0.18255	0.00625	0.1676	protein_coding
ENSG00000132434.9	LANCL2	chr7:55365447-55433742	23.4185	12.2692	8.32921	-0.932607	-1.4914	-0.558789	0.182	0.0162	0.3456	protein_coding
ENSG00000132475.9	H3F3B	chr17:75776433-75825799	65.0136	32.4371	30.8084	-1.0031	-1.07742	-0.0743175	0.0367	0.0374	0.8844	protein_coding
ENSG00000132563.15	REEP2	chr5:138439016-138446969	68.4486	36.8636	27.0671	-0.892824	-1.33848	-0.445658	0.0772	0.00525	0.38645	protein_coding
ENSG00000132677.12	RHBG	chr1:156369211-156385219	56.1168	30.0904	19.4525	-0.899132	-1.52848	-0.629349	0.0509	0.0045	0.23555	protein_coding
ENSG00000132801.6	ZSWIM3	chr20:45857616-45879122	10.2306	9.04472	4.66067	-0.177738	-1.13428	-0.956538	0.68915	0.0354	0.0737	protein_coding
ENSG00000132821.11	VSTM2L	chr20:37903103-37945350	21.419	16.0858	9.69013	-0.413103	-1.14431	-0.731203	0.3305	0.012	0.12655	protein_coding
ENSG00000132881.11	RSG1	chr1:16231699-16237162	17.2666	14.4867	6.06364	-0.253255	-1.50973	-1.25647	0.60295	0.01925	0.04875	protein_coding
ENSG00000132964.11	CDK8	chr13:26254103-26405238	10.4605	5.9486	3.9362	-0.814323	-1.41007	-0.595745	0.08075	0.01265	1	protein_coding
ENSG00000133627.17	ACTR3B	chr7:152759748-152855378	8.54458	6.08722	3.31305	-0.489228	-1.36685	-0.877624	0.43615	0.04005	1	protein_coding
ENSG00000133739.15	LRRCC1	chr8:85107146-85146076	9.16907	5.55866	3.21666	-0.722037	-1.51121	-0.789173	0.13445	0.00655	1	protein_coding
ENSG00000134186.11	PRPF38B	chr1:108692322-108701803	42.4843	21.1632	20.2863	-1.00537	-1.06642	-0.0610536	0.00665	0.0034	0.8695	protein_coding
ENSG00000134222.16	PSRC1	chr1:109279555-109283186	41.9734	26.0248	14.7434	-0.689591	-1.5094	-0.819814	0.09965	0.0015	0.08415	protein_coding
ENSG00000134363.11	FST	chr5:53480408-53487134	25.6453	11.4572	6.84432	-1.16245	-1.90571	-0.743269	0.1605	0.02085	0.43835	protein_coding
ENSG00000134463.14	ECHDC3	chr10:11742365-11764070	56.3906	36.1528	20.2884	-0.641347	-1.4748	-0.833455	0.32135	0.0242	0.28015	protein_coding
ENSG00000134882.15	UBAC2	chr13:99200773-99386434	36.2069	18.9447	17.0727	-0.934472	-1.08457	-0.150099	0.0449	0.02325	0.7737	protein_coding
ENSG00000135097.6	MSI1	chr12:120341329-120369180	10.1138	5.9746	4.57895	-0.759408	-1.14323	-0.383827	0.1256	0.0391	1	protein_coding
ENSG00000135127.11	BICDL1	chr12:119989868-120094494	49.5477	32.6172	20.8087	-0.603184	-1.25163	-0.648443	0.23575	0.01215	0.2127	protein_coding
ENSG00000135363.11	LMO2	chr11:33858575-33892289	34.886	23.4894	12.7251	-0.570638	-1.45497	-0.884336	0.27465	0.0095	0.1421	protein_coding
ENSG00000135632.11	SMYD5	chr2:73214221-73227237	60.5303	49.5129	20.4007	-0.289855	-1.56904	-1.27919	0.6551	0.02055	0.0386	protein_coding
ENSG00000135638.13	EMX1	chr2:72916259-72936071	65.5266	63.0851	32.2327	-0.0547829	-1.02355	-0.968772	0.88405	0.0091	0.0204	protein_coding
ENSG00000135821.17	GLUL	chr1:182381703-182392206	44.7746	23.2055	21.0183	-0.948218	-1.09104	-0.14282	0.0288	0.01155	0.6732	protein_coding
ENSG00000136144.11	RCBTB1	chr13:49531945-49585583	70.986	33.9565	20.0905	-1.06385	-1.82102	-0.757173	0.23435	0.04665	0.4927	protein_coding
ENSG00000136463.7	TACO1	chr17:63600871-63608365	12.1779	11.3075	5.85806	-0.106981	-1.05577	-0.94879	0.8195	0.04945	0.0851	protein_coding
ENSG00000136490.8	LIMD2	chr17:63622414-63702670	51.066	34.0275	16.3005	-0.585663	-1.64745	-1.06179	0.2285	0.006	0.0767	protein_coding
ENSG00000136802.11	LRRC8A	chr9:128832941-128918039	57.9244	53.9044	21.9607	-0.103767	-1.39925	-1.29548	0.8744	0.03505	0.0691	protein_coding
ENSG00000136807.12	CDK9	chr9:127785678-127790787	35.6496	19.239	9.81927	-0.889856	-1.8602	-0.970344	0.207	0.01445	0.24375	protein_coding
ENSG00000136830.11	FAM129B	chr9:127505338-127578989	63.4167	37.4871	21.2327	-0.758469	-1.57857	-0.820103	0.31135	0.0218	0.31205	protein_coding
ENSG00000137074.18	APTX	chr9:32972605-33025168	32.1012	26.5455	12.1992	-0.27416	-1.39585	-1.12169	0.58555	0.0022	0.03095	protein_coding
ENSG00000137098.13	SPAG8	chr9:35792153-35812272	44.1215	34.7373	19.9782	-0.344995	-1.14305	-0.798058	0.58285	0.01455	0.2499	protein_coding
ENSG00000137154.12	RPS6	chr9:19375450-19380254	46.7697	24.226	17.0998	-0.949017	-1.4516	-0.502578	0.07025	0.00905	0.4101	protein_coding
ENSG00000137309.19	HMGA1	chr6:34236872-34246231	17.7796	11.0461	7.12367	-0.686692	-1.31953	-0.632839	0.1279	0.01115	0.2116	protein_coding
ENSG00000137331.11	IER3	chr6:30742928-30744554	23.7565	11.5771	8.0164	-1.03705	-1.5673	-0.530251	0.05015	0.00745	0.37715	protein_coding
ENSG00000137496.17	IL18BP	chr11:71998540-72112780	23.6267	17.4535	8.67419	-0.436898	-1.44562	-1.00872	0.43135	0.0157	0.0749	protein_coding
ENSG00000137500.9	CCDC90B	chr11:83156987-83423516	26.9604	18.1323	11.5371	-0.572279	-1.22456	-0.65228	0.34405	0.04755	0.26455	protein_coding
ENSG00000137575.11	SDCBP	chr8:58552923-58582860	42.7023	16.7278	16.3154	-1.35206	-1.38808	-0.0360164	0.0254	0.01975	0.95395	protein_coding
ENSG00000137692.11	DCUN1D5	chr11:103062075-103092215	31.06	30.161	4.216	-0.0423749	-2.88111	-2.83874	0.94615	0.0005	0.0007	protein_coding
ENSG00000137970.7	RPL7P9	chr1:96678873-96679620	47.684	20.5882	14.2888	-1.21169	-1.73863	-0.526938	0.0301	0.0063	0.4032	processed_pseudogene
ENSG00000138166.5	DUSP5	chr10:110497837-110511544	14.3411	7.01599	6.68865	-1.03144	-1.10037	-0.0689315	0.03025	0.0234	1	protein_coding
ENSG00000138303.17	ASCC1	chr10:72096031-72235860	58.1323	33.726	21.8715	-0.785479	-1.41029	-0.624811	0.11215	0.00515	0.2279	protein_coding
ENSG00000138623.9	SEMA7A	chr15:74409288-74434467	36.0277	25.0434	9.5154	-0.524675	-1.92077	-1.3961	0.4823	0.0017	0.05665	protein_coding
ENSG00000138772.12	ANXA3	chr4:78551518-78610451	45.3472	27.4182	17.0817	-0.725879	-1.40856	-0.682686	0.1342	0.002	0.1773	protein_coding
ENSG00000139832.4	RAB20	chr13:110523065-110561733	22.3383	17.7841	5.96871	-0.328929	-1.90403	-1.5751	0.4524	0.00845	0.0234	protein_coding
ENSG00000140332.15	TLE3	chr15:70047789-70098176	68.3252	48.9373	28.9458	-0.481483	-1.23906	-0.757582	0.40285	0.03825	0.1674	protein_coding
ENSG00000140367.11	UBE2Q2	chr15:75843284-75901078	87.1408	42.4471	14.6808	-1.03768	-2.56942	-1.53174	0.04735	0.0005	0.02575	protein_coding
ENSG00000140368.12	PSTPIP1	chr15:76993358-77037332	49.573	28.1431	15.9338	-0.816774	-1.63746	-0.82069	0.0619	0.00035	0.076	protein_coding
ENSG00000140451.12	PIF1	chr15:64815631-64825668	88.4901	48.2265	23.7845	-0.87569	-1.89549	-1.0198	0.0704	0.0016	0.05175	protein_coding
ENSG00000140932.9	CMTM2	chr16:66579447-66588275	20.9929	13.933	5.8968	-0.591391	-1.8319	-1.2405	0.3673	0.0347	0.12685	protein_coding
ENSG00000140988.15	RPS2	chr16:1962051-1964860	38.4039	35.6828	17.8418	-0.106025	-1.10599	-0.999968	0.7975	0.0231	0.0393	protein_coding
ENSG00000141401.11	IMPA2	chr18:11981024-12030883	64.5844	47.8972	31.7432	-0.431246	-1.02474	-0.593493	0.34645	0.02655	0.24275	protein_coding
ENSG00000141431.10	ASXL3	chr18:33578576-33751192	49.9523	32.0326	21.3501	-0.641013	-1.22631	-0.585294	0.3735	0.0415	0.40455	protein_coding
ENSG00000141570.10	CBX8	chr17:79792131-79802529	35.7313	19.5978	5.63147	-0.866493	-2.6656	-1.79911	0.0849	5e-05	0.00155	protein_coding
ENSG00000141574.7	SECTM1	chr17:82321023-82334074	34.5297	16.6499	14.6083	-1.05233	-1.24105	-0.18872	0.03155	0.0175	0.708	protein_coding
ENSG00000141905.17	NFIC	chr19:3359562-3469217	56.7447	44.109	25.0215	-0.363415	-1.18132	-0.817902	0.54005	0.0494	0.19635	protein_coding
ENSG00000142025.15	DMRTC2	chr19:41844742-41852333	46.2724	21.1311	15.2604	-1.13079	-1.60036	-0.469573	0.08025	0.01835	0.51735	protein_coding
ENSG00000142039.3	CCDC97	chr19:41262495-41425005	48.7498	25.4548	15.5766	-0.937461	-1.64602	-0.70856	0.11015	0.0254	0.3064	protein_coding
ENSG00000142185.16	TRPM2	chr21:44350162-44443081	28.6283	10.7482	6.51515	-1.41334	-2.13557	-0.72223	0.02755	5e-05	0.2567	protein_coding
ENSG00000142544.6	CTU1	chr19:51097605-51108370	18.1275	13.6529	5.61586	-0.408977	-1.6906	-1.28163	0.33955	0.00375	0.02045	protein_coding
ENSG00000142669.14	SH3BGRL3	chr1:26279175-26320523	59.9083	21.521	20.9765	-1.47701	-1.51398	-0.0369732	0.05895	0.02105	0.964	protein_coding
ENSG00000142676.12	RPL11	chr1:23691778-23696425	69.2833	19.6746	13.858	-1.81617	-2.32179	-0.505619	0.0016	0.0007	0.40215	protein_coding
ENSG00000142733.14	MAP3K6	chr1:27355183-27366892	36.0709	30.8244	8.56729	-0.226764	-2.07393	-1.84716	0.72925	0.01495	0.0247	protein_coding
ENSG00000142959.4	BEST4	chr1:44783584-44787705	11.9662	6.1216	5.38901	-0.966983	-1.15087	-0.183889	0.0715	0.04975	1	protein_coding
ENSG00000143252.14	SDHC	chr1:161314256-161375340	80.3986	37.6383	24.8258	-1.09497	-1.69533	-0.600363	0.09615	0.03235	0.45205	protein_coding
ENSG00000143294.14	PRCC	chr1:156742106-156800817	49.8946	30.5679	24.0103	-0.706867	-1.05523	-0.348362	0.20775	0.0448	0.47235	protein_coding
ENSG00000143321.18	HDGF	chr1:156742106-156800817	70.9385	36.1038	26.9562	-0.97442	-1.39595	-0.421532	0.094	0.0117	0.50575	protein_coding
ENSG00000143373.17	ZNF687	chr1:151280023-151327715	48.4781	34.5364	19.5958	-0.489214	-1.30679	-0.817573	0.4348	0.03805	0.21705	protein_coding
ENSG00000143842.14	SOX13	chr1:204073114-204127743	85.3916	38.8343	34.1777	-1.13676	-1.32104	-0.184276	0.0338	0.00365	0.7104	protein_coding
ENSG00000144283.21	PKP4	chr2:158456963-158753775	59.8698	42.6523	19.4392	-0.489204	-1.62286	-1.13365	0.44675	0.0046	0.07	protein_coding
ENSG00000144331.18	ZNF385B	chr2:179441981-179861505	11.6173	9.2317	3.80083	-0.331601	-1.61188	-1.28028	0.56255	0.0107	0.0466	protein_coding
ENSG00000144566.10	RAB5A	chr3:19947078-20012330	49.5218	28.4938	19.6482	-0.797419	-1.33367	-0.536252	0.20115	0.0277	0.4599	protein_coding
ENSG00000144579.7	CTDSP1	chr2:218398255-218405941	50.7298	41.2323	22.6913	-0.29906	-1.16069	-0.861634	0.55165	0.0258	0.08905	protein_coding
ENSG00000144635.8	DYNC1LI1	chr3:32525970-32570874	32.9441	23.5959	5.04918	-0.481485	-2.7059	-2.22441	0.51745	5e-05	0.00845	protein_coding
ENSG00000144655.14	CSRNP1	chr3:39141854-39154562	16.8293	9.67196	7.90124	-0.799093	-1.09082	-0.291728	0.0454	0.0108	0.5062	protein_coding
ENSG00000144736.13	SHQ1	chr3:72749276-72861914	36.6378	22.4305	11.9137	-0.707869	-1.62071	-0.91284	0.33565	0.0198	0.24465	protein_coding
ENSG00000144840.8	RABL3	chr3:120686680-120783069	17.5962	8.83669	8.49833	-0.993684	-1.05001	-0.0563273	0.03675	0.03415	0.9155	protein_coding
ENSG00000145248.6	SLC10A4	chr4:48483342-48489196	11.6624	11.5048	4.50446	-0.0196372	-1.37244	-1.35281	0.97475	0.036	0.03905	protein_coding
ENSG00000145332.13	KLHL8	chr4:87160102-87240314	27.0088	21.894	13.4725	-0.302898	-1.00342	-0.700518	0.44875	0.02055	0.11135	protein_coding
ENSG00000145491.11	ROPN1L	chr5:10441289-10472029	23.016	20.0813	6.86575	-0.196781	-1.74515	-1.54837	0.7082	0.01185	0.02385	protein_coding
ENSG00000145642.11	FAM159B	chr5:64690307-64718090	63.3666	28.1929	8.95921	-1.16839	-2.82228	-1.65389	0.01965	0.0014	0.02565	protein_coding
ENSG00000146090.15	RASGEF1C	chr5:180100790-180209153	13.0051	10.6737	5.98464	-0.285017	-1.11974	-0.834724	0.5119	0.0309	0.1088	protein_coding
ENSG00000146094.13	DOK3	chr5:177483393-177511274	93.9755	38.0645	37.761	-1.30384	-1.31539	-0.0115463	0.0031	0.0068	0.9807	protein_coding
ENSG00000146112.11	PPP1R18	chr6:30676388-30687895	35.5544	21.3024	12.9639	-0.739012	-1.45553	-0.716516	0.01185	5e-05	0.0264	protein_coding
ENSG00000146278.10	PNRC1	chr6:89080750-89085160	37.8162	19.1576	12.82	-0.981089	-1.56061	-0.579526	0.02495	0.0008	0.21395	protein_coding
ENSG00000146670.9	CDCA5	chr11:65066299-65084164	57.1642	29.556	24.1007	-0.951661	-1.24604	-0.294375	0.02535	0.0067	0.5267	protein_coding
ENSG00000146707.14	POMZP3	chr7:76549359-76627982	9.11038	5.83742	0.529325	-0.642182	-4.10529	-3.4631	0.5999	0.04705	1	protein_coding
ENSG00000146834.13	MEPCE	chr7:100400825-100434126	17.9045	15.2169	7.14274	-0.234651	-1.32578	-1.09113	0.59875	0.00715	0.0443	protein_coding
ENSG00000146926.10	ASB10	chr7:151175697-151187832	33.9301	27.0281	10.5093	-0.328103	-1.69089	-1.36279	0.492	0.0048	0.0223	protein_coding
ENSG00000146963.17	LUC7L2	chr7:139339456-139423457	46.6524	25.216	21.3435	-0.887612	-1.12816	-0.240543	0.17535	0.04775	0.7067	protein_coding
ENSG00000147081.14	AKAP4	chrX:50190767-50201013	9.35565	4.85306	3.06958	-0.946943	-1.6078	-0.660855	0.0605	0.01065	1	protein_coding
ENSG00000147160.9	AWAT2	chrX:70040541-70049938	11.915	9.37517	3.53419	-0.345864	-1.75333	-1.40746	0.5803	0.0326	0.06385	protein_coding
ENSG00000147164.11	SNX12	chrX:71056331-71073426	23.6805	11.5637	6.10304	-1.0341	-1.9561	-0.921998	0.0374	0.0038	0.13695	protein_coding
ENSG00000147408.14	CSGALNACT1	chr8:19404160-19758029	29.5661	18.6191	12.1675	-0.667165	-1.28091	-0.613743	0.16265	0.0245	0.17895	protein_coding
ENSG00000147439.11	BIN3	chr8:22604631-22669148	40.9916	31.2048	16.9721	-0.393561	-1.27216	-0.878603	0.5266	0.04665	0.1264	protein_coding
ENSG00000147509.13	RGS20	chr8:53851807-53959303	27.8033	11.4154	10.9092	-1.28427	-1.3497	-0.0654297	0.0876	0.0439	0.9354	protein_coding
ENSG00000148296.6	SURF6	chr9:133328773-133336398	31.1557	24.7606	14.1702	-0.331452	-1.13664	-0.805187	0.505	0.0276	0.13425	protein_coding
ENSG00000148773.13	MKI67	chr10:128096658-128126385	25.0419	17.2488	11.7599	-0.537842	-1.09047	-0.552626	0.1094	0.0006	0.1252	protein_coding
ENSG00000148826.8	NKX6-2	chr10:132537819-132786052	17.9088	13.586	7.82402	-0.398551	-1.19469	-0.796135	0.3794	0.0204	0.13405	protein_coding
ENSG00000148926.9	ADM	chr11:10304679-10307397	29.3088	25.6367	9.84479	-0.193127	-1.5739	-1.38078	0.59545	0.0009	0.0028	protein_coding
ENSG00000149043.16	SYT8	chr11:1828306-1837521	32.1885	28.6936	14.3335	-0.165815	-1.16715	-1.00134	0.6066	0.0041	0.01225	protein_coding
ENSG00000149091.15	DGKZ	chr11:46332904-46380554	94.6736	91.4514	43.8759	-0.0499573	-1.10953	-1.05958	0.9148	0.01025	0.0162	protein_coding
ENSG00000149150.8	SLC43A1	chr11:57484533-57515786	30.0841	16.9082	10.398	-0.83128	-1.53269	-0.701408	0.0984	0.0065	0.21595	protein_coding
ENSG00000149489.8	ROM1	chr11:62602217-62615120	41.6924	20.3751	15.9	-1.03298	-1.39076	-0.357777	0.1111	0.0497	0.6037	protein_coding
ENSG00000149499.11	EML3	chr11:62602217-62615120	104.261	79.4705	42.8332	-0.391711	-1.2834	-0.891692	0.5473	0.02195	0.1892	protein_coding
ENSG00000149600.11	COMMD7	chr20:32702690-32743997	12.2373	10.8986	5.70209	-0.167144	-1.10172	-0.934579	0.71985	0.0472	0.0931	protein_coding
ENSG00000149636.15	DSN1	chr20:36751790-36773818	17.3675	15.0452	5.85952	-0.207088	-1.56754	-1.36045	0.73525	0.01195	0.0378	protein_coding
ENSG00000149654.9	CDH22	chr20:46173732-46308498	23.9058	13.9221	11.7679	-0.779978	-1.02251	-0.242529	0.0837	0.0245	0.6186	protein_coding
ENSG00000149761.8	NUDT22	chr11:64206677-64234352	41.6045	40.7185	16.1582	-0.0310561	-1.36447	-1.33342	0.95765	0.04065	0.06885	protein_coding
ENSG00000149922.10	TBX6	chr16:30085792-30091887	16.1264	13.1721	7.96933	-0.291942	-1.01689	-0.724952	0.5026	0.0413	0.1493	protein_coding
ENSG00000149926.13	FAM57B	chr16:30023333-30052978	40.6406	33.6388	17.2703	-0.272797	-1.23463	-0.961833	0.42785	0.0017	0.01415	protein_coding
ENSG00000149929.15	HIRIP3	chr16:29992320-30023270	41.0944	37.2342	20.2769	-0.142312	-1.0191	-0.876793	0.81365	0.04025	0.16255	protein_coding
ENSG00000149930.17	TAOK2	chr16:29973640-29992261	33.1596	31.1939	15.9651	-0.0881644	-1.0545	-0.966338	0.8081	0.0051	0.0135	protein_coding
ENSG00000149932.16	TMEM219	chr16:29940884-29973052	32.2136	23.8018	15.022	-0.436599	-1.1006	-0.663996	0.3216	0.02125	0.1895	protein_coding
ENSG00000150281.6	CTF1	chr16:30896606-30903560	34.3463	20.0809	11.9276	-0.774333	-1.52586	-0.751523	0.0579	0.00215	0.1151	protein_coding
ENSG00000150873.11	C2orf50	chr2:11133052-11146790	24.8485	22.0381	10.7577	-0.17316	-1.20779	-1.03463	0.65085	0.0058	0.014	protein_coding
ENSG00000151176.7	PLBD2	chr12:113298758-113391625	26.5474	16.3099	11.5595	-0.702826	-1.19949	-0.496665	0.17555	0.0075	0.3952	protein_coding
ENSG00000151445.15	VIPAS39	chr14:77426674-77469474	40.7425	15.7362	15.1223	-1.37245	-1.42985	-0.0574049	0.0656	0.0477	0.94515	protein_coding
ENSG00000151665.12	PIGF	chr2:46490749-46625742	23.8202	11.8953	5.43069	-1.0018	-2.13298	-1.13118	0.2566	0.01825	0.1262	protein_coding
ENSG00000152292.16	SH2D6	chr2:85418720-85437029	61.5646	39.075	23.1596	-0.655853	-1.41049	-0.75464	0.23005	0.01175	0.219	protein_coding
ENSG00000152348.15	ATG10	chr5:81972024-82278577	45.1878	26.259	17.1121	-0.783122	-1.40092	-0.617796	0.1484	0.01215	0.259	protein_coding
ENSG00000152601.17	MBNL1	chr3:152243827-152496813	47.7172	25.3719	12.2932	-0.911277	-1.95665	-1.04537	0.17175	0.00605	0.1203	protein_coding
ENSG00000152669.8	CCNO	chr5:55231151-55233680	27.7445	19.8471	10.7522	-0.483274	-1.36757	-0.884297	0.25	0.0061	0.0715	protein_coding
ENSG00000153048.10	CARHSP1	chr16:8674564-8869012	34.4696	22.0443	15.3809	-0.644917	-1.16419	-0.519269	0.1912	0.0205	0.3368	protein_coding
ENSG00000153391.15	INO80C	chr18:35443868-35497991	179.48	72.5492	40.3974	-1.3068	-2.15149	-0.844696	0.0187	0.0002	0.1574	protein_coding
ENSG00000153789.12	FAM92B	chr16:85098357-85112508	13.5687	5.96578	4.62458	-1.1855	-1.55289	-0.367387	0.0397	0.0125	1	protein_coding
ENSG00000155026.16	RSPH10B	chr7:5898724-5970683	13.4731	7.60548	3.08869	-0.824975	-2.12502	-1.30004	0.46005	0.0289	1	protein_coding
ENSG00000155096.13	AZIN1	chr8:102826356-102977876	18.2283	13.8717	6.47184	-0.394035	-1.49394	-1.0999	0.4444	0.02005	0.0811	protein_coding
ENSG00000155368.16	DBI	chr2:119366920-119372560	36.5694	23.7695	15.6025	-0.621524	-1.22886	-0.607334	0.2262	0.0208	0.27585	protein_coding
ENSG00000155508.13	CNOT8	chr5:154818490-154876793	78.1149	25.7727	15.9829	-1.59975	-2.28907	-0.689314	0.0116	0.0002	0.25985	protein_coding
ENSG00000156265.15	MAP3K7CL	chr21:29077470-29175889	58.5639	10.6298	6.77209	-2.4619	-3.11234	-0.650438	5e-05	5e-05	0.21645	protein_coding
ENSG00000156508.17	EEF1A1	chr6:73515749-73570596	52.794	21.6969	18.779	-1.28289	-1.49125	-0.208363	0.0189	0.0059	0.7072	protein_coding
ENSG00000156787.16	TBC1D31	chr8:123002559-123152153	39.669	31.8486	10.6212	-0.316785	-1.90107	-1.58428	0.6227	0.00355	0.00715	protein_coding
ENSG00000156983.15	BRPF1	chr3:9731728-9748018	22.084	11.8574	6.62759	-0.897211	-1.73645	-0.839237	0.1616	0.0138	0.08565	protein_coding
ENSG00000157326.18	DHRS4	chr14:23938730-24006408	18.6306	13.2254	4.45122	-0.494359	-2.0654	-1.57104	0.5796	0.02385	0.1372	protein_coding
ENSG00000157350.12	ST3GAL2	chr16:70375977-70439237	62.227	29.396	25.3057	-1.08192	-1.29808	-0.216161	0.0681	0.04485	0.68545	protein_coding
ENSG00000157540.19	DYRK1A	chr21:37365476-37517450	70.0844	31.0086	11.2214	-1.17643	-2.64284	-1.46641	0.09515	5e-05	0.03995	protein_coding
ENSG00000157557.11	ETS2	chr21:38805306-38824955	16.7517	12.2393	6.39823	-0.452786	-1.38856	-0.935776	0.3992	0.0085	0.08575	protein_coding
ENSG00000157570.11	TSPAN18	chr11:44719391-44951306	49.5933	29.7669	22.5121	-0.736438	-1.13945	-0.403009	0.1988	0.0399	0.45165	protein_coding
ENSG00000158050.4	DUSP2	chr2:96143165-96145440	23.0998	22.578	9.09301	-0.0329669	-1.34505	-1.31209	0.94735	0.02655	0.0326	protein_coding
ENSG00000158062.20	UBXN11	chr1:26279175-26320523	19.4289	17.7383	9.46409	-0.131339	-1.03767	-0.906333	0.75995	0.0396	0.0636	protein_coding
ENSG00000158482.10	SNX29P1	chr16:21376647-21386064	13.762	4.73864	2.06072	-1.53814	-2.73946	-1.20132	0.0782	0.04315	1	unprocessed_pseudogene
ENSG00000158717.10	RNF166	chr16:88696494-88706421	74.9839	68.2405	21.682	-0.135952	-1.79008	-1.65413	0.76055	5e-05	0.0008	protein_coding
ENSG00000158773.14	USF1	chr1:161039250-161045977	28.7413	15.9894	12.8734	-0.84601	-1.15873	-0.312724	0.06055	0.0189	0.52335	protein_coding
ENSG00000158856.17	DMTN	chr8:22048994-22082527	70.3533	34.9538	28.005	-1.00917	-1.32893	-0.319766	0.1269	0.00605	0.61995	protein_coding
ENSG00000158887.15	MPZ	chr1:161304734-161309972	40.2897	27.5998	17.962	-0.545755	-1.16546	-0.619706	0.2717	0.01825	0.26915	protein_coding
ENSG00000159166.13	LAD1	chr1:201359007-201401190	62.0966	26.2938	18.493	-1.23979	-1.74753	-0.507741	0.07875	0.0137	0.4476	protein_coding
ENSG00000159450.12	TCHH	chr1:152106316-152115454	65.151	22.1287	17.9621	-1.55787	-1.85883	-0.300961	5e-05	5e-05	0.29435	protein_coding
ENSG00000159714.10	ZDHHC1	chr16:67394418-67416833	56.574	37.4414	24.7593	-0.595505	-1.19217	-0.596667	0.204	0.0332	0.31655	protein_coding
ENSG00000159761.14	C16orf86	chr16:67662944-67668758	24.2646	22.8849	5.96289	-0.0844558	-2.02477	-1.94031	0.85115	0.00285	0.00425	protein_coding
ENSG00000159904.11	ZNF890P	chr7:5121238-5144546	20.4749	9.07874	6.69939	-1.17329	-1.61175	-0.438462	0.05455	0.01665	0.52495	transcribed_unprocessed_pseudogene
ENSG00000160117.14	ANKLE1	chr19:17231882-17287646	69.0125	35.8057	18.3816	-0.94667	-1.9086	-0.96193	0.2533	0.0362	0.32875	protein_coding
ENSG00000160208.12	RRP1B	chr21:43659547-43696079	12.2598	11.5445	5.13936	-0.0867305	-1.25427	-1.16754	0.80365	0.0049	0.00735	protein_coding
ENSG00000160447.6	PKN3	chr9:128702522-128724127	11.3407	4.73412	2.59213	-1.26034	-2.1293	-0.868957	0.04855	0.0213	1	protein_coding
ENSG00000160471.12	COX6B2	chr19:55349305-55363260	116.132	37.7607	24.8934	-1.62081	-2.22193	-0.601119	0.01465	0.00215	0.39625	protein_coding
ENSG00000160685.13	ZBTB7B	chr1:155002629-155033781	20.8137	16.1996	9.13729	-0.361572	-1.1877	-0.826123	0.35765	0.0207	0.1016	protein_coding
ENSG00000160703.15	NLRX1	chr11:119166567-119184016	36.9866	35.1	16.5997	-0.0755338	-1.15585	-1.08031	0.85605	0.0089	0.00765	protein_coding
ENSG00000160886.13	LY6K	chr8:142700110-142726973	22.385	20.6655	6.91019	-0.115304	-1.69573	-1.58043	0.87875	0.031	0.06525	protein_coding
ENSG00000160888.6	IER2	chr19:13150414-13154908	26.0313	18.842	8.20429	-0.466291	-1.6658	-1.19951	0.2145	0.00105	0.01315	protein_coding
ENSG00000160932.10	LY6E	chr8:142981737-143023832	62.5309	35.7211	24.4243	-0.807792	-1.35625	-0.548463	0.1683	0.0257	0.3848	protein_coding
ENSG00000160999.10	SH2B2	chr7:102285090-102321711	20.2672	18.3839	1.60475	-0.140705	-3.65873	-3.51802	0.80125	0.00255	0.00295	protein_coding
ENSG00000161016.16	RPL8	chr8:144789764-144792587	62.2566	35.0594	26.2595	-0.828425	-1.24539	-0.416963	0.06695	0.01165	0.4298	protein_coding
ENSG00000161281.10	COX7A1	chr19:36150921-36152869	35.207	15.4151	7.00018	-1.19152	-2.3304	-1.13888	0.1034	0.00585	0.17515	protein_coding
ENSG00000161542.16	PRPSAP1	chr17:76309485-76387860	52.8676	46.8979	18.6251	-0.172861	-1.50514	-1.33228	0.70565	0.0044	0.006	protein_coding
ENSG00000161714.11	PLCD3	chr17:45023339-45144181	104.548	55.1411	17.7147	-0.922967	-2.56115	-1.63818	0.36895	0.0196	0.0395	protein_coding
ENSG00000161914.9	ZNF653	chr19:11451325-11529174	39.2331	38.5928	12.5019	-0.0237425	-1.64993	-1.62618	0.979	0.04605	0.0868	protein_coding
ENSG00000161920.9	MED11	chr17:4731427-4739922	44.7753	32.0061	13.9966	-0.484354	-1.67763	-1.19327	0.4327	0.04965	0.17995	protein_coding
ENSG00000161992.5	PRR35	chr16:560421-565528	11.4554	10.2299	4.73089	-0.163227	-1.27584	-1.11262	0.72275	0.02565	0.04925	protein_coding
ENSG00000162302.12	RPS6KA4	chr11:64359147-64372215	55.7249	30.2389	18.2126	-0.881918	-1.61338	-0.731465	0.16775	0.02425	0.35215	protein_coding
ENSG00000162687.16	KCNT2	chr1:196225778-196609225	14.9538	5.7543	4.66316	-1.3778	-1.68113	-0.303334	0.0013	0.0003	1	protein_coding
ENSG00000162746.14	FCRLB	chr1:161721562-161728143	28.8065	20.2482	12.0417	-0.508603	-1.25836	-0.749753	0.18965	0.00725	0.0903	protein_coding
ENSG00000162771.7	FAM71A	chr1:212624283-212626778	25.3612	17.5759	8.50008	-0.529026	-1.57708	-1.04805	0.18445	0.0065	0.04905	protein_coding
ENSG00000162783.10	IER5	chr1:181088711-181092899	13.0831	10.8319	6.52873	-0.27242	-1.00283	-0.730413	0.4608	0.0173	0.0831	protein_coding
ENSG00000162804.13	SNED1	chr2:240998837-241102332	55.9172	35.438	24.2596	-0.657995	-1.20474	-0.546743	0.18995	0.02645	0.316	protein_coding
ENSG00000162881.6	OXER1	chr2:42762480-42764261	32.6197	22.5863	14.4755	-0.530296	-1.17213	-0.641832	0.17065	0.0074	0.1494	protein_coding
ENSG00000162889.10	MAPKAPK2	chr1:206684943-206734283	46.9115	25.8702	20.0641	-0.858648	-1.22533	-0.366681	0.0946	0.02265	0.5347	protein_coding
ENSG00000162897.14	FCAMR	chr1:206957964-206970625	45.0597	26.2703	21.1691	-0.778403	-1.08987	-0.311472	0.04155	0.0059	0.4422	protein_coding
ENSG00000162992.3	NEUROD1	chr2:181536675-181680876	24.1593	13.0768	11.1702	-0.885563	-1.11292	-0.227353	0.06555	0.04055	0.6947	protein_coding
ENSG00000163041.9	H3F3A	chr1:226060711-226072001	12.0469	6.28727	2.23086	-0.938159	-2.43299	-1.49483	0.20775	0.0077	1	protein_coding
ENSG00000163157.14	TMOD4	chr1:151156628-151195321	10.0637	6.75493	0.260584	-0.575143	-5.27126	-4.69612	0.73705	0.0132	1	protein_coding
ENSG00000163207.6	IVL	chr1:152908544-152911886	35.9072	19.3885	14.0222	-0.889076	-1.35656	-0.467488	0.0181	0.001	0.26495	protein_coding
ENSG00000163295.4	ALPI	chr2:232456122-232460032	13.0636	12.7222	5.20355	-0.0382087	-1.32798	-1.28977	0.93075	0.01365	0.01605	protein_coding
ENSG00000163362.10	C1orf106	chr1:200891047-200915735	56.0217	44.6606	11.0036	-0.326981	-2.34801	-2.02103	0.5519	0.0003	0.00255	protein_coding
ENSG00000163389.10	POGLUT1	chr3:119468937-119494708	31.0891	23.2935	9.62925	-0.416482	-1.69091	-1.27443	0.4756	0.00225	0.02425	protein_coding
ENSG00000163462.17	TRIM46	chr1:155169407-155192916	21.5526	15.1431	9.54463	-0.509207	-1.1751	-0.665895	0.303	0.0349	0.27505	protein_coding
ENSG00000163623.9	NKX6-1	chr4:84491986-84498450	29.2978	19.044	11.7244	-0.62146	-1.32128	-0.699817	0.0848	0.0031	0.09755	protein_coding
ENSG00000163645.14	ERICH6	chr3:150659884-150720836	14.8757	10.0509	4.43792	-0.565635	-1.745	-1.17937	0.50345	0.0163	0.19165	protein_coding
ENSG00000163803.12	PLB1	chr2:28457144-28664540	48.4778	21.5385	14.1818	-1.1704	-1.77329	-0.602882	0.06745	0.00785	0.4091	protein_coding
ENSG00000163874.9	ZC3H12A	chr1:37474551-37484379	54.3154	38.3034	13.7545	-0.503889	-1.98146	-1.47757	0.48025	0.0129	0.11025	protein_coding
ENSG00000163888.3	CAMK2N2	chr3:184249649-184293031	26.2416	12.0289	4.05586	-1.12536	-2.69378	-1.56842	0.1346	0.0393	0.18065	protein_coding
ENSG00000163900.10	TMEM41A	chr3:185282940-185499057	83.8095	39.3532	28.5346	-1.09063	-1.5544	-0.463766	0.12825	0.0156	0.50965	protein_coding
ENSG00000163930.9	BAP1	chr3:52401012-52410350	52.295	35.0482	17.8716	-0.577332	-1.549	-0.971673	0.1676	0.0028	0.04935	protein_coding
ENSG00000163956.10	LRPAP1	chr4:3506375-3532559	22.8804	15.092	11.3174	-0.600333	-1.01558	-0.415242	0.2266	0.0222	0.37935	protein_coding
ENSG00000164442.9	CITED2	chr6:139371806-139374620	19.8875	14.6753	7.42541	-0.438479	-1.42132	-0.982843	0.3972	0.01065	0.0717	protein_coding
ENSG00000164494.11	PDSS2	chr6:107152556-107459564	17.1447	8.71396	6.92985	-0.976367	-1.30687	-0.330504	0.10555	0.03175	0.6168	protein_coding
ENSG00000164778.4	EN2	chr7:155458128-155464831	21.3629	15.6137	9.46128	-0.452292	-1.175	-0.722707	0.19275	0.00385	0.066	protein_coding
ENSG00000164853.8	UNCX	chr7:1232906-1237318	20.5878	5.1242	3.87766	-2.00639	-2.40853	-0.402139	0.0031	0.0012	1	protein_coding
ENSG00000164889.13	SLC4A2	chr7:151053811-151076530	171.415	104.989	82.0261	-0.707253	-1.06334	-0.356086	0.17395	0.0315	0.52025	protein_coding
ENSG00000164896.19	FASTK	chr7:151076592-151080866	94.7379	70.6742	45.232	-0.422757	-1.0666	-0.643841	0.3851	0.02855	0.20785	protein_coding
ENSG00000164898.12	C7orf55	chr7:139339456-139423457	11.8686	11.4138	1.00226	-0.0563678	-3.56582	-3.50945	0.93505	0.03835	0.0387	protein_coding
ENSG00000164924.17	YWHAZ	chr8:100916524-100953388	68.2178	37.1174	21.8432	-0.878052	-1.64297	-0.764914	0.0271	0.00015	0.0567	protein_coding
ENSG00000165025.14	SYK	chr9:90801786-90898549	29.8444	22.5769	9.60099	-0.402612	-1.63621	-1.2336	0.6544	0.0238	0.11825	protein_coding
ENSG00000165066.12	NKX6-3	chr8:41645177-41650669	39.563	20.5438	16.6802	-0.945444	-1.24601	-0.300566	0.025	0.0049	0.50915	protein_coding
ENSG00000165175.15	MID1IP1	chrX:38801431-38806537	15.2114	14.1483	6.89881	-0.104524	-1.14073	-1.03621	0.78925	0.0185	0.03395	protein_coding
ENSG00000165215.6	CLDN3	chr7:73768996-73770270	13.0593	12.2774	4.09464	-0.0890685	-1.67327	-1.5842	0.87165	0.03545	0.05175	protein_coding
ENSG00000165233.17	CARD19	chr9:93096217-93113283	23.7214	18.2306	11.5608	-0.379829	-1.03695	-0.657118	0.3389	0.0421	0.1836	protein_coding
ENSG00000165370.1	GPR101	chrX:137030147-137031674	20.7342	10.6093	10.1835	-0.966681	-1.02577	-0.0590919	0.0545	0.0428	0.9099	protein_coding
ENSG00000165424.6	ZCCHC24	chr10:79382324-79445627	13.6524	12.2554	6.24408	-0.155742	-1.12859	-0.972852	0.65	0.00475	0.0157	protein_coding
ENSG00000165556.9	CDX2	chr13:27962136-27971139	14.4576	10.3683	6.86647	-0.479653	-1.07419	-0.594535	0.23635	0.01575	0.16585	protein_coding
ENSG00000165568.17	AKR1E2	chr10:4786628-4848062	14.7344	11.3936	6.27875	-0.37097	-1.23064	-0.85967	0.47675	0.0365	0.1352	protein_coding
ENSG00000165617.14	DACT1	chr14:58633966-58648321	32.8126	25	10.1638	-0.39232	-1.69081	-1.29849	0.3549	0.0002	0.0023	protein_coding
ENSG00000165794.9	SLC39A2	chr14:20999254-21001871	21.9345	17.0347	7.89258	-0.364729	-1.47464	-1.10991	0.46055	0.02515	0.0766	protein_coding
ENSG00000165917.9	RAPSN	chr11:47437756-47449178	50.8742	18.9857	18.1633	-1.42202	-1.48591	-0.0638882	0.0298	0.09745	0.9367	protein_coding
ENSG00000165923.15	AGBL2	chr11:47659590-47715389	83.3011	41.2557	22.1201	-1.01374	-1.91298	-0.899236	0.03455	0.00015	0.0515	protein_coding
ENSG00000166049.10	PASD1	chrX:151563621-151676739	8.26872	6.79187	3.95374	-0.283856	-1.06445	-0.78059	0.51015	0.0326	1	protein_coding
ENSG00000166165.12	CKB	chr14:103519658-103523111	33.1359	29.0158	9.58409	-0.191559	-1.78968	-1.59812	0.69275	0.002	0.00645	protein_coding
ENSG00000166166.12	TRMT61A	chr14:103529183-103537073	26.529	15.6823	13.0564	-0.758432	-1.02282	-0.264385	0.0367	0.0057	0.49865	protein_coding
ENSG00000166311.9	SMPD1	chr11:6390430-6394998	44.3165	43.0243	11.4933	-0.0426915	-1.94705	-1.90436	0.94975	0.0044	0.0016	protein_coding
ENSG00000166340.15	TPP1	chr11:6612762-6619764	112.209	54.7063	41.1413	-1.03641	-1.44753	-0.41112	0.0824	0.0043	0.5003	protein_coding
ENSG00000166455.13	C16orf46	chr16:81053496-81096403	58.0729	31.1329	14.7991	-0.899424	-1.97236	-1.07293	0.13225	0.0015	0.1028	protein_coding
ENSG00000166925.8	TSC22D4	chr7:100456614-100479279	38.5434	26.8485	12.7936	-0.521641	-1.59107	-1.06942	0.2359	0.02355	0.0867	protein_coding
ENSG00000167105.7	TMEM92	chr17:50271405-50281485	17.0048	16.4961	8.42673	-0.0438173	-1.0129	-0.969084	0.9352	0.0443	0.0589	protein_coding
ENSG00000167311.13	ART5	chr11:3638502-3642316	30.8904	13.0544	8.65894	-1.24262	-1.83489	-0.592274	0.0318	0.0018	0.32955	protein_coding
ENSG00000167325.14	RRM1	chr11:4094706-4138876	26.8844	16.4934	7.2759	-0.704875	-1.88557	-1.18069	0.22815	0.01015	0.0986	protein_coding
ENSG00000167371.17	PRRT2	chr16:29806105-29848039	39.3689	31.2999	17.0127	-0.3309	-1.21044	-0.879543	0.54835	0.0454	0.1317	protein_coding
ENSG00000167395.10	ZNF646	chr16:31074421-31095980	30.9329	27.8325	14.1648	-0.152372	-1.12683	-0.974459	0.76995	0.0162	0.056	protein_coding
ENSG00000167470.12	MIDN	chr19:1248552-1259140	59.6822	25.9353	16.3749	-1.20238	-1.86581	-0.663428	0.0569	0.00515	0.35335	protein_coding
ENSG00000167508.11	MVD	chr16:88651934-88663161	68.735	47.391	28.48	-0.536431	-1.27109	-0.734663	0.2302	0.01605	0.16075	protein_coding
ENSG00000167525.13	PROCA1	chr17:28703196-28711854	74.1692	33.0265	32.3194	-1.16719	-1.19842	-0.0312238	0.01305	0.0023	0.9446	protein_coding
ENSG00000167552.13	TUBA1A	chr12:49184795-49274603	52.4291	29.2004	16.3569	-0.844379	-1.68047	-0.836091	0.15355	0.01295	0.2269	protein_coding
ENSG00000167625.10	ZNF526	chr19:42220270-42228201	32.0205	28.7582	13.369	-0.155021	-1.2601	-1.10508	0.796	0.0266	0.05785	protein_coding
ENSG00000167645.16	YIF1B	chr19:38305103-38317273	37.0123	35.6156	18.4767	-0.0554951	-1.0023	-0.946802	0.87345	0.00865	0.0178	protein_coding
ENSG00000167702.11	KIFC2	chr8:144466042-144476335	45.4065	43.1407	15.5998	-0.073849	-1.54137	-1.46752	0.9087	0.05	0.07255	protein_coding
ENSG00000167705.11	RILP	chr17:1646144-1650077	16.1643	9.9486	5.14474	-0.700246	-1.65164	-0.951394	0.21455	0.02735	0.16955	protein_coding
ENSG00000167733.13	HSD11B1L	chr19:5674946-5720572	42.3703	26.9815	17.2323	-0.651083	-1.29794	-0.646854	0.25485	0.03035	0.29565	protein_coding
ENSG00000167749.11	KLK4	chr19:50906351-50910738	67.6421	30.6376	30.3909	-1.14262	-1.15428	-0.0116659	0.0091	0.0085	0.9786	protein_coding
ENSG00000167772.11	ANGPTL4	chr19:8363288-8404434	31.6223	14.4809	12.3197	-1.12679	-1.35997	-0.233186	0.0638	0.0487	0.74415	protein_coding
ENSG00000167778.8	SPRYD3	chr12:53006157-53079420	47.6856	14.1643	11.2812	-1.75129	-2.07964	-0.328346	0.0216	0.0033	0.6505	protein_coding
ENSG00000167779.7	IGFBP6	chr12:53097435-53102345	26.4896	17.5682	11.155	-0.592465	-1.24774	-0.655279	0.21945	0.0233	0.24415	protein_coding
ENSG00000167900.11	TK1	chr17:78174074-78187233	29.0032	23.9534	11.1625	-0.275977	-1.37754	-1.10157	0.6188	0.0244	0.14615	protein_coding
ENSG00000167912.5	RP11-25K19.1	chr8:58805417-59121346	56.7253	21.8311	15.629	-1.3776	-1.85976	-0.482161	0.03125	0.0095	0.50835	antisense
ENSG00000167914.11	GSDMA	chr17:39953262-39977766	9.50724	7.38337	2.8018	-0.364748	-1.76267	-1.39792	0.4921	0.03505	0.0771	protein_coding
ENSG00000167978.16	SRRM2	chr16:2737075-2777297	144.848	82.6392	71.135	-0.809638	-1.0259	-0.216266	0.11905	0.0245	0.68705	protein_coding
ENSG00000168062.9	BATF2	chr11:64987942-64997045	33.548	23.7401	15.1584	-0.4989	-1.1461	-0.647204	0.24355	0.0135	0.0926	protein_coding
ENSG00000168065.15	SLC22A11	chr11:64555625-64572875	49.8857	26.8264	23.3554	-0.894975	-1.09487	-0.199898	0.01725	0.00395	0.5769	protein_coding
ENSG00000168077.13	SCARA3	chr8:27633867-27676776	24.4896	17.1889	11.757	-0.510699	-1.05865	-0.54795	0.1813	0.00605	0.1776	protein_coding
ENSG00000168159.10	RNF187	chr1:228486187-228495766	31.6541	16.5402	13.8047	-0.936415	-1.19724	-0.260823	0.02485	0.00725	0.5749	protein_coding
ENSG00000168374.10	ARF4	chr3:57571362-57600927	48.1088	22.4973	11.4683	-1.09655	-2.06865	-0.972101	0.06155	0.00085	0.1241	protein_coding
ENSG00000168389.17	MFSD2A	chr1:39955111-39969968	78.1033	60.9659	28.1367	-0.357381	-1.47293	-1.11555	0.3791	0.0019	0.0186	protein_coding
ENSG00000168393.12	DTYMK	chr2:241675741-241686991	25.7847	20.1743	11.2312	-0.353996	-1.199	-0.845008	0.49205	0.03345	0.1574	protein_coding
ENSG00000168397.16	ATG4B	chr2:241584404-241673857	79.8587	48.1675	33.4761	-0.729388	-1.25432	-0.524932	0.11415	0.00945	0.24175	protein_coding
ENSG00000168404.12	MLKL	chr16:74671854-74700960	38.2588	21.6368	16.5872	-0.822301	-1.20572	-0.383421	0.1067	0.02325	0.4189	protein_coding
ENSG00000168476.11	REEP4	chr8:22138019-22141951	34.6214	25.4244	8.24872	-0.445448	-2.06942	-1.62397	0.4297	0.005	0.0286	protein_coding
ENSG00000168528.11	SERINC2	chr1:31409564-31434680	20.9106	12.2849	7.75663	-0.767349	-1.43073	-0.663384	0.0435	0.0032	0.1385	protein_coding
ENSG00000168734.13	PKIG	chr20:44531784-44652233	23.5358	15.0538	9.02696	-0.644725	-1.38254	-0.737818	0.32145	0.03455	0.25025	protein_coding
ENSG00000168748.13	CA7	chr16:66802874-66873256	16.6842	12.5981	4.93395	-0.405281	-1.75767	-1.35239	0.47265	0.01335	0.0686	protein_coding
ENSG00000168899.4	VAMP5	chr2:85584407-85593412	24.6236	23.6066	4.65932	-0.0608534	-2.40185	-2.341	0.9278	0.0306	0.0338	protein_coding
ENSG00000168907.13	PLA2G4F	chr15:42139033-42156636	44.7414	24.5086	15.1467	-0.86832	-1.5626	-0.694284	0.1693	0.0007	0.26695	protein_coding
ENSG00000168913.6	ENHO	chr9:34521039-34524241	18.4778	18.2933	6.98437	-0.0144796	-1.40359	-1.38911	0.9731	0.0464	0.05075	protein_coding
ENSG00000169059.12	VCX3A	chrX:6533617-6535118	10.9735	6.3236	2.10043	-0.795204	-2.38526	-1.59006	0.2519	0.02865	1	protein_coding
ENSG00000169062.14	UPF3A	chr13:114281583-114305817	67.5964	39.7134	28.0121	-0.767321	-1.27089	-0.503574	0.12055	0.0156	0.34335	protein_coding
ENSG00000169155.9	ZBTB43	chr9:126805005-126838210	15.606	13.0672	6.51592	-0.256146	-1.26006	-1.00391	0.6135	0.04765	0.05815	protein_coding
ENSG00000169220.17	RGS14	chr5:177357836-177372601	66.7437	55.7339	32.1118	-0.260077	-1.05553	-0.795451	0.5889	0.03445	0.1389	protein_coding
ENSG00000169221.13	TBC1D10B	chr16:30355440-30370264	53.5534	46.0623	21.9613	-0.217391	-1.28601	-1.06862	0.68855	0.04525	0.1183	protein_coding
ENSG00000169710.8	FASN	chr17:82078332-82098332	41.9185	24.9046	14.6606	-0.751172	-1.51564	-0.764468	0.21975	0.02425	0.25005	protein_coding
ENSG00000169750.8	RAC3	chr17:82031623-82034204	19.3172	4.91713	2.49237	-1.974	-2.9543	-0.980299	0.0282	0.24085	1	protein_coding
ENSG00000169992.9	NLGN2	chr17:7404873-7419860	38.6908	18.5051	18.016	-1.06406	-1.10271	-0.0386469	0.0227	0.0238	0.91375	protein_coding
ENSG00000170190.15	SLC16A5	chr17:75087726-75106162	35.8381	33.3606	9.87932	-0.103351	-1.85901	-1.75566	0.80255	0.00105	0.0016	protein_coding
ENSG00000170296.9	GABARAP	chr17:7240013-7263983	50.9908	16.4509	12.6845	-1.63207	-2.00716	-0.375092	0.0834	0.0079	0.6736	protein_coding
ENSG00000170381.12	SEMA3E	chr7:83363905-83649010	16.1716	13.9861	4.7777	-0.209466	-1.75907	-1.54961	0.82375	0.0162	0.0861	protein_coding
ENSG00000170419.10	VSTM2A	chr7:54542324-54571726	27.4107	22.5226	9.52713	-0.283364	-1.52463	-1.24126	0.6998	0.01655	0.0708	protein_coding
ENSG00000170430.9	MGMT	chr10:129467183-129768007	85.7072	42.9548	27.1352	-0.996597	-1.65925	-0.662652	0.09475	0.0026	0.2749	protein_coding
ENSG00000170502.12	NUDT9	chr4:87422581-87459454	52.9062	38.5022	22.4518	-0.458497	-1.2366	-0.778106	0.3946	0.0296	0.1964	protein_coding
ENSG00000170577.7	SIX2	chr2:45005160-45009430	32.5634	18.9068	14.5055	-0.784342	-1.16665	-0.382306	0.0358	0.00295	0.3376	protein_coding
ENSG00000170638.9	TRABD	chr22:50185914-50200837	22.6334	21.5627	9.87089	-0.0699171	-1.1972	-1.12729	0.8791	0.02575	0.0426	protein_coding
ENSG00000170748.6	RBMXL2	chr11:7089026-7090900	12.0051	8.52883	4.68454	-0.493224	-1.35766	-0.86444	0.3489	0.0267	0.1717	protein_coding
ENSG00000170801.9	HTRA3	chr4:8269764-8307111	15.1006	14.7633	6.61424	-0.032595	-1.19096	-1.15836	0.9428	0.01545	0.0184	protein_coding
ENSG00000170832.12	USP32	chr17:60179093-60431421	93.8223	43.2558	38.6126	-1.11704	-1.28086	-0.163821	0.0277	0.0098	0.74605	protein_coding
ENSG00000170881.4	RNF139	chr8:124474737-124487914	19.7814	7.3103	4.37275	-1.43614	-2.17753	-0.741391	0.0086	0.00035	0.22355	protein_coding
[truncated: 592 more rows]

## Sheet: MLH
Supplemental table 3 Genes in the six expression trends
[truncated: 539 more rows]

## Sheet: HLM
Supplemental table 3 Genes in the six expression trends
[truncated: 500 more rows]
