# Supplementary material for: RNA Profiling Analysis of the Serum Exosomes Derived from Patients with Active and Latent Mycobacterium tuberculosis Infection
Source: Front Microbiol. 2017 Jun 12;8:1051. doi: 10.3389/fmicb.2017.01051 (PMC5466984; doi:10.3389/fmicb.2017.01051)
Supplement: Supplementary file 7 [file Table_7.XLSX]

## Sheet: items Z＞0
Supplemental table 7 IPA Disease and Bio Functions items of DEGs in LTBI and ATB samples
	Z-score		-log(p value)
Diseases and Bio Functions	LTBI/HC	ATB/HC	LTBI/HC	ATB/HC
morbidity or mortality	0	7.59041	0	6.02178
organismal death	0	7.46181	0	5.76002
differentiation of cells	-2.85191	-3.36781	2.19274	2.59995
organization of cytoplasm	-2.35846	-3.50018	3.81656	2.89711
organization of cytoskeleton	-2.35193	-3.49558	4.00418	3.21969
microtubule dynamics	-2.08135	-3.40506	3.20429	2.3165
Growth Failure	1.47392	3.96863	2.52764	2.7933
size of body	0	-4.97905	0	3.46187
perinatal death	0	4.69293	0	3.37375
migration of cells	0	-4.39267	0	2.24402
cell movement	0	-4.26185	0	2.85986
engulfment of cells	0	-4.00055	0	2.36644
chemotaxis of germ cell tumor cell lines	-2	-2	4.00564	2.96926
transcription	-1.9601	-1.92875	2.14062	4.82485
expression of RNA	-1.95165	-1.75478	1.7805	5.41968
endocytosis	0	-3.68987	0	2.10358
migration of peritoneal macrophages	-2	-1.63299	2.22505	2.73424
intestinal tumor	0.862662	2.59389	4.95924	8.7901
generation of cells	-0.66217	-2.77405	2.13072	2.86688
neonatal death	0	3.38023	0	2.92534
development of blood cells	0	-3.36115	0	2.43462
quantity of cells	0	-3.33658	0	3.02098
cell movement of peritoneal macrophages	-2.20043	-1.11772	2.9457	2.87761
cell viability of myeloid cells	0	-3.20833	0	2.44271
Gastrointestinal Tract Cancer and Tumors	0.512989	2.62806	5.93534	9.60512
phagocytosis	0	-3.13979	0	2.52368
survival of organism	0	-3.09656	0	3.89898
phagocytosis of cells	0	-3.04745	0	2.48661
proliferation of cells	1.15602	-1.87632	2.55918	3.56963
development of lymphatic system	0	-3.02174	0	2.53229
chemotaxis of carcinoma cell lines	-1.35294	-1.64996	4.34201	3.77028
survival of hematopoietic cells	0	-2.92276	0	2.93681
flux of Ca2+	-2.85476	0	2.29634	0
influx of Ca2+	-2.79594	0	2.39837	0
coordination	0	-2.79386	0	2.27212
quantity of mononuclear leukocytes	0	-2.76367	0	2.1345
cell viability of tumor cell lines	0	-2.75561	0	2.47519
quantity of lymphatic system cells	0	-2.75351	0	2.27754
chemotaxis of granulocytes	-2.69489	0	2.27364	0
quantity of vertebrae	0	-2.69114	0	2.87761
dysgenesis	0	2.65113	0	4.15605
Movement Disorders	0.705725	1.93503	1.78061	2.70246
cell movement of neutrophils	-2.63541	0	2.22645	0
cell death of T lymphocytes	2.59507	0	1.65823	0
chemotaxis of neutrophils	-2.59084	0	2.20698	0
hepatobiliary system cancer	-2.2188	0.371072	2.05617	2.7889
liver cancer	-2.2188	0.371072	2.06614	2.37245
cell viability of bone marrow cells	0	-2.57685	0	3.6364
ocular lesion	0	2.55415	0	3.03233
flux of inorganic cation	-2.55353	0	2.27539	0
adenocarcinoma	0.14834	2.38084	9.6217	13.1803
invasion of breast cell lines	0	-2.52793	0	3.13607
immune response of cells	0	-2.52324	0	2.2117
Hypoplasia	0	2.51853	0	3.37675
Lymphocyte homeostasis	0	-2.47477	0	2.28777
gastrointestinal tract cancer	0.447214	2.01655	5.51329	9.73751
intestinal cancer	0.447214	2.01655	4.46064	8.80685
cell movement of granulocytes	-2.46047	0	1.71675	0
recruitment of blood cells	-2.44521	0	1.98835	0
influx of inorganic cation	-2.42909	0	2.64001	0
tumor in nervous system	-1.34164	1.06121	2.35012	2.543
recruitment of eosinophils	-2.4004	0	1.86943	0
cell viability of hematopoietic progenitor cells	0	-2.39808	0	2.13453
gastrointestinal carcinoma	N/A	2.39205	4.55845	7.23539
intestinal carcinoma	N/A	2.39205	3.84161	6.25105
recruitment of myeloid cells	-2.39085	0	1.80388	0
digestive system cancer	-0.846649	1.53961	7.95524	15.0573
central nervous system tumor	-1	1.38522	2.3988	2.19865
retinal lesion	0	2.36673	0	2.48932
cell movement of phagocytes	-2.35135	0	2.04132	0
formation of filopodia	0	-2.34619	0	2.26857
respiratory failure	2.34521	0	1.68965	0
cell movement of macrophages	0	-2.3342	0	2.35457
activation of DNA endogenous promoter	0	-2.3028	0	3.43356
development of body trunk	0	-2.29998	0	2.83878
cell cycle progression	-2.28361	0	2.14625	0
apoptosis	0	2.27836	0	3.46443
cell movement of myeloid cells	-2.2673	0	1.62527	0
G1 phase	0	-2.25099	0	2.27427
abdominal carcinoma	N/A	2.23607	6.80203	5.32281
hypoalbuminemia	0	2.23607	0	2.14542
pulmonary adenoma	0	2.23421	0	3.28963
lymphocytic neoplasm	0	2.22918	0	2.29352
development of central nervous system	0	-2.22062	0	2.36727
iron overload	N/A	2.2188	2.10974	3.473
phagocytosis of mononuclear leukocytes	0	-2.2188	0	2.21481
migration of dendritic cells	-2.21713	0	1.84184	0
survival of megakaryocytes	0	-2.21565	0	5.83083
seizures	0	2.21459	0	2.3626
disassembly of filaments	-2.20043	0	1.6766	0
intestinal adenocarcinoma	N/A	2.2	4.12677	5.55079
cell viability of B-lymphocyte derived cell lines	-2.2	0	1.71736	0
epithelial cancer	0.277509	1.90702	13.8528	21.8071
cell viability of nervous tissue cell lines	-2.18282	0	2.31142	0
seizure disorder	0	2.1794	0	2.97068
migration of macrophages	0	-2.14476	0	2.85632
recruitment of leukocytes	-2.11245	0	1.86859	0
abdominal cancer	-0.751537	1.29869	10.0666	16.0669
digestive organ tumor	5.08395e-17	2.04586	8.49705	14.6342
cell death of hematopoietic progenitor cells	2.03078	0	1.95925	0
transactivation of RNA	-2.02758	0	1.74735	0
polyarthritis	-2.0094	0	3.05754	0
abdominal adenocarcinoma	N/A	2	7.48862	5.70241
binding of E. coli	0	-2	0	2.96926
formation of cardiac muscle	0	-2	0	2.13453
mitotic exit	0	-2	0	2.41147
apoptosis of lymphoblasts	1.9868	0	2.22505	0
genital tumor	-0.597272	1.38067	6.69558	2.58507
tumorigenesis of genital organ	-0.597272	1.38067	6.71706	2.60247
transendothelial migration of dendritic cells	-1.96865	0	3.27168	0
quantity of nervous tissue	0	-1.92426	0	2.30235
abdominal neoplasm	-0.248459	1.65683	10.5739	16.9083
neoplasia of epithelial tissue	0.254996	1.64375	14.2386	21.7689
cell death	0.188748	1.67202	1.77515	4.94673
head and neck neoplasia	0	1.83778	0	4.2066
cell death of hematopoietic cells	1.80942	0	2.09124	0
internalization of tumor cell lines	0	-1.80144	0	3.09398
degradation of DNA	0	1.78005	0	2.71006
transcription of RNA	0	-1.75521	0	5.06593
autophagy of tumor cell lines	1.73916	0	1.693	0
transcription of DNA	0	-1.72079	0	5.29371
invasion of ovarian cancer cell lines	0	-1.69248	0	3.70338
incidence of adenocarcinoma	0	1.68018	0	2.24332
solid tumor of head and neck	0	1.67609	0	2.65915
head and neck cancer	0	1.6744	0	3.04407
homologous recombination of cells	1.67332	0	1.6766	0
hypoplasia of exocrine gland	0	1.67126	0	2.59886
colony formation of embryonic cell lines	0	-1.66448	0	3.58666
development of striated muscle	0	-1.66448	0	2.14591
quantity of cervical cancer cell lines	0	-1.66448	0	2.41147
quantity of fibrous tissue	0	-1.66448	0	2.48932
apoptosis of hematopoietic progenitor cells	1.65096	0	2.11202	0
necrosis	0.528557	1.11706	2.2554	3.66373
proliferation of epithelial tissue	0	1.63299	0	2.47333
function of T lymphocytes	0	1.62166	0	2.43134
hypersensitive reaction	-1.58508	0	2.68167	0
hyperplasia of lymphoid organ	1.58424	0	1.62517	0
lung tumor	0	1.57792	0	4.2465
respiratory system tumor	0	1.57792	0	3.95282
autosomal dominant disease	0	1.55406	0	2.93204
engulfment of tumor cell lines	0	-1.55076	0	2.23927
cytostasis	-1.54098	0	1.99187	0
dysfunction of cells	0	-1.53897	0	2.83719
G1 phase of tumor cell lines	0	-1.53897	0	3.22758
hematologic cancer	0	1.52006	0	2.37597
endocrine gland tumor	0	1.50128	0	3.24524
thoracic neoplasm	0	1.4869	0	4.36408
quantity of corpus luteum	0	-1.46261	0	2.24172
lymphoproliferative malignancy	0	1.45658	0	2.25162
apoptosis of prostate cancer cell lines	0.930205	-0.525002	2.07026	2.64779
quantity of tumor cell lines	0	-1.4551	0	2.71893
gonadogenesis	1.446	0	2.07951	0
release of acidic amino acid	-1.43208	0	1.63095	0
lymphohematopoietic cancer	0	1.42859	0	2.53626
activation of phagocytes	-1.42523	0	2.0839	0
apoptosis of hematopoietic cells	1.42	0	2.24925	0
hyperplasia of genital organ	1.4	0	1.80365	0
inflammation of joint	-1.3969	0	1.73344	0
cell viability of cortical neurons	-1.38675	0	1.63766	0
cytotoxicity of cytotoxic T cells	-1.38675	0	1.77696	0
release of histamine	1.38675	0	2.10974	0
accumulation of neutrophils	-1.38188	0	1.68418	0
fragmentation of DNA	0	1.37702	0	2.64912
lymphoid cancer	0	1.36468	0	2.59762
malignant solid tumor	-0.335165	1.0267	13.9174	23.1846
development of genitourinary system	0	-1.3346	0	2.49536
Lymphoid Cancer and Tumors	0	1.33222	0	2.72417
cell viability of leukocyte cell lines	-1.32453	0	1.71613	0
adenoma	0	1.31764	0	2.50191
mobilization of blood cells	-1.30903	0	2.23072	0
breast or colorectal cancer	-1.06878	0.211472	3.45812	7.78854
TH1 immune response	0	-1.27581	0	2.139
translation	0	-1.27399	0	3.22758
liver lesion	0.241023	1.02609	2.02185	2.66115
carcinoma in lung	0	1.26395	0	4.04265
tumorigenesis of tissue	-0.1398	1.11632	16.1634	23.4366
vasodilation of artery	-1.2376	0	1.83982	0
quantity of brain cells	1.23636	0	2.30791	0
septic shock	1.23443	0	1.84895	0
catecholamine-secreting tumor	0	1.22704	0	2.21881
thoracic hypoplasia	0	1.22579	0	2.11285
apoptosis of muscle cells	0	1.22573	0	2.29751
non small cell lung adenocarcinoma	0	1.21976	0	2.92859
cell viability of cerebral cortex cells	-1.19523	0	1.75131	0
embryonal tumor	0	1.19452	0	2.66016
M phase	1.17987	0	1.94011	0
quantity of chromosomes	0	1.1717	0	2.31637
trafficking of blood cells	-1.1717	0	1.827	0
cell death of cervical cancer cell lines	-0.32351	-0.840691	1.63215	2.86614
memory deficits	0.447214	-0.707107	1.6824	2.09356
growth of neurites	0	-1.13782	0	2.292
hyperplasia of kidney	0	1.13389	0	2.51193
quantity of effector lymphocytes	0	1.13137	0	2.24749
differentiation of smooth muscle	-1.13137	0	1.66791	0
accumulation of granulocytes	-1.12638	0	1.6766	0
invasion of vascular endothelial cells	0	-1.1209	0	2.349
colon cancer	N/A	1.10265	4.27523	6.67856
pelvic tumor	0	1.09375	0	2.59884
hypoplasia of mammary gland	0	1.09109	0	2.46834
lymphopoiesis	-1.09109	0	2.08215	0
hematological neoplasia	0	1.0863	0	2.41611
development of carcinoma cell lines	0	-1.06749	0	2.349
development of germ cell tumor cell lines	0	-1.06749	0	2.27406
differentiation of pancreatic cells	0	-1.06749	0	2.6597
proliferation of ear cells	0	-1.06749	0	2.46834
quantity of inner hair cells	0	1.06749	0	2.10525
binding of p53 consensus binding site	1.06749	0	2.42162	0
pelvic organ prolapse	1.06749	0	1.77696	0
cell death of tumor cell lines	-0.405332	0.651161	3.51256	4.09662
cell death of sarcoma cell lines	0	1.04564	0	2.40209
cell death of muscle cells	0	1.03026	0	2.11135
development of neurons	0	-1.01637	0	2.1758
colorectal cancer	N/A	1.01587	3.20023	5.44068
malignant neoplasm of large intestine	N/A	1.01587	4.19229	8.34285
non-small cell lung cancer	0	1.01427	0	3.59392
lymphohematopoietic neoplasia	0	1.01112	0	2.59649
apoptosis of cervical cancer cell lines	0	-1.00749	0	2.75389
cell movement of Th1 cells	-1	0	2.13689	0
gliomatosis	-1	0	1.68678	0
migration of hepatic stellate cells	-1	0	2.65208	0
processing of RNA	1	0	1.81406	0
viral entry by HIV	1	0	3.27168	0
proliferation of lung cell lines	0	-0.990148	0	2.8648
breast cancer	0	-0.988372	0	4.33692
breast or ovarian cancer	0	-0.988372	0	3.75556
entrance of Ca2+	-0.972984	0	2.96162	0
branching of axons	-0.970143	0	2.04531	0
secretion of fatty acid	0	-0.956183	0	2.22045
cell proliferation of breast cancer cell lines	0	-0.951306	0	2.33996
proliferation of endothelial cell lines	0.951303	0	1.62517	0
colon tumor	N/A	0.945611	4.49005	6.5098
secretion of lipid	0	0.942025	0	2.91619
apoptosis of lung cancer cell lines	0	-0.941111	0	2.32452
outgrowth of neurites	0	-0.940596	0	2.26868
Dermatitis	-0.937581	0	2.39569	0
adipogenesis	0	-0.93468	0	2.58093
cleavage of cells	0.915249	0	2.28118	0
colorectal neoplasia	0	0.912321	4.04551	5.71297
large intestine neoplasm	0	0.912321	4.83356	8.37741
cell death of lung cancer cell lines	0	-0.89863	0	3.00201
metabolism of protein	0	-0.897855	0	2.22283
apoptosis of sensory neurons	0	0.896258	0	2.61822
interphase of tumor cell lines	-0.412393	-0.477396	1.80949	3.04012
autophagy of colorectal cancer cell lines	0.882498	0	2.05446	0
cell rounding	0	-0.877338	0	3.24241
apoptosis of tumor cell lines	0.127725	0.732342	2.62679	3.66755
benign neoplasia	0	0.858334	0	2.32144
necrosis of prostate cancer cell lines	0.857841	0	2.08158	0
infectivity of HIV-1	0.848528	0	1.90443	0
development of carcinoma	0	-0.848528	0	2.11823
interphase of blood cells	0.848528	0	2.05447	0
quantity of cellular protrusions	-0.846649	0	1.73058	0
scattering of kidney cell lines	0	0.845771	0	2.10525
hypoplasia of skull bone	-0.83028	0	1.7288	0
genital tract cancer	N/A	0.822741	6.40587	2.27314
proliferation of intestinal cell lines	0	0.821995	0	2.48932
development of blastocyst	0	-0.816497	0	2.6718
hyperplasia of kidney cells	0	0.816497	0	2.24749
formation of cilia	-0.816497	0	3.10018	0
synthesis of protein	0	-0.799362	0	3.69208
localization of protein	0	0.780869	0	2.34935
quantity of mitochondria	0	-0.780869	0	2.4592
senescence of dermal cells	0	-0.766046	0	3.04038
dissociation of cells	0	0.762493	0	2.46834
proliferation of eye cells	0	0.762493	0	2.49648
trafficking of T lymphocytes	-0.762493	0	2.13689	0
female genital neoplasm	N/A	0.727607	4.67982	2.12201
tumorigenesis of reproductive tract	N/A	0.727607	4.71066	2.14911
infectivity of virus	0.727607	0	1.91343	0
translation of protein	0	-0.722418	0	2.63999
development of genital organ	0.721265	0	2.02383	0
micrognathia	-0.720637	0	2.364	0
scattering	-0.654654	0.05749	1.68671	2.85856
sepsis	0.691564	0	2.18427	0
malignant neoplasm of male genital organ	0.688515	0	2.60991	0
invasion of cells	-0.667141	0	1.64505	0
epithelial-mesenchymal transition of breast cancer cell lines	-0.662589	0	1.63095	0
quantity of renal glomerulus	0.662266	0	2.32096	0
Shock Response	0.660127	0	2.01084	0
oxidation of carbohydrate	0	-0.654654	0	2.67814
oxidation of D-glucose	0	-0.654654	0	2.42285
branching of exocrine gland	0.650945	0	1.65176	0
pelvic cancer	-0.105925	0.535519	6.91224	2.71223
adhesion of tumor cell lines	-0.640428	0	2.18289	0
cell viability of embryonic stem cells	0	-0.640184	0	2.85067
development of abdomen	0	-0.623878	0	3.44399
G2/M phase	0.377964	0.239046	2.1178	2.5649
function of lymphocytes	0	0.605989	0	2.2477
cell death of myeloid cells	0.600791	0	2.41543	0
proliferation of colon cell lines	0	0.6	0	3.28148
hypoplasia of embryonic tissue	-0.6	0	2.1739	0
immediate hypersensitivity	0.6	0	3.4957	0
mobilization of hematopoietic progenitor cells	-0.6	0	3.41536	0
urogenital cancer	0.270719	0.323998	6.66221	2.80563
quantity of striated muscle	0	-0.57735	0	2.27351
cell proliferation of mesothelioma cell lines	0.57735	0	1.90443	0
proliferation of pro-B lymphocytes	-0.57735	0	1.77107	0
quantity of photoreceptors	-0.569803	0	2.14027	0
formation of cellular protrusions	-0.559024	0	2.99962	0
epilepsy	0	0.5547	0	3.05866
apoptosis of melanoma cell lines	-0.541363	0	1.66431	0
infection of embryonic cell lines	-0.498755	0	2.48919	0
infection of epithelial cell lines	-0.498755	0	2.48919	0
retinal degeneration	0.490024	0	2.05573	0
quantity of retinal cells	-0.478091	0	2.15826	0
migration of breast cell lines	0	-0.477577	0	2.57283
apoptosis of erythroid precursor cells	0.463428	0	1.93316	0
senescence of keratinocytes	0	-0.463428	0	2.6597
cellular infiltration by lymphocytes	0	-0.460327	0	2.53329
allergy	0.457496	0	2.87438	0
interphase of connective tissue cells	0	-0.447214	0	2.45064
interphase of fibroblasts	0	-0.447214	0	2.4411
migration of liver cells	0	-0.447214	0	2.35652
nodule	0	0.447214	0	3.52653
proliferation of neuronal cells	0	-0.444733	0	2.85445
secretion of carbohydrate	0	0.440086	0	2.14542
neuritogenesis	0.437638	0	2.03116	0
cytostasis of fibroblasts	0	-0.436436	0	2.61822
branching of cells	0.434668	0	1.721	0
thoracic cancer	0	0.434378	0	3.92341
mammary tumor	0	0.430221	0	3.9236
senescence of epithelial cells	0	-0.4159	0	2.97822
Viral Infection	-0.407384	0	2.36632	0
development of body axis	0	-0.382118	0	2.99305
morphogenesis of embryonic tissue	0	0.377964	0	2.38392
transport of protein	0	0.377964	0	2.8687
neurological signs	-0.377964	0	1.8535	0
replication of HIV-1	0.371125	0	2.35896	0
development of malignant tumor	0	0.363758	0	2.39254
systemic autoimmune syndrome	0.353172	0	1.66437	0
growth of connective tissue	0	-0.347123	0	3.16869
infection of kidney cell lines	-0.345285	0	2.69131	0
replication of HIV	0.321683	0	2.53969	0
function of leukocytes	0	-0.315745	0	2.11753
transformation of fibroblasts	-0.31465	0	2.05376	0
apoptosis of colorectal cancer cell lines	0.312623	0	1.68116	0
quantity of mechanosensory neurons	0	0.303417	0	2.4031
hypoplasia of heart	0	0.286491	0	2.56188
replication of Retroviridae	0.285861	0	3.35142	0
adipogenesis of fat	0	-0.282843	0	2.10525
cell movement of kidney cell lines	0	0.27942	0	2.77743
cellular infiltration by lymphoid cells	0	-0.262533	0	2.71893
cell spreading	0.25637	0	1.70994	0
development of sensory organ	0	-0.248739	0	2.54769
branching of neurons	0.243281	0	2.24336	0
cell death of myeloma cell lines	0.241097	0	1.70297	0
expression of mRNA	0	0.237891	0	2.13979
hypoplasia of heart chamber	0	0.224281	0	2.5719
quantity of reactive oxygen species	0	0.224057	0	3.37176
apoptosis of myeloid cells	0.223207	0	2.28355	0
transport of molecule	0	-0.222699	0	2.43392
adipogenesis of lipid	0	-0.220863	0	3.58666
development of head	0	-0.217953	0	2.84861
inhibition of tumor cell lines	0	-0.2	0	2.6597
infection by RNA virus	-0.193584	0	3.02217	0
accumulation of filaments	0	0.168497	0	2.24749
cancer	-0.0958939	-0.0686695	15.3613	26.2875
expression of protein	0	0.164464	0	2.53533
quantity of motor neurons	-0.164399	0	2.11979	0
infection of cervical cancer cell lines	0.157549	0	1.73109	0
cell proliferation of fibroblasts	0	0.156079	0	2.74155
autophagy of prostate cancer cell lines	-0.152499	0	2.78359	0
productive infection of cervical cancer cell lines	-0.142857	0	2.54467	0
colony formation of breast cancer cell lines	0	-0.138201	0	3.15255
cell transformation	0	0.132104	0	2.53456
transformation of epithelial cell lines	0.128037	0	2.2778	0
development of digestive system	0	-0.128037	0	3.28899
liver tumor	0	-0.123663	0	2.27016
proliferation of connective tissue cells	0	0.122275	0	3.1447
apoptosis of kidney cell lines	0	0.105541	0	2.34985
lung cancer	0	0.104457	0	3.71454
tumorigenesis of T-cell non-Hodgkin lymphoma	0	0.0923514	0	2.59886
replication of virus	0.0910546	0	3.09739	0
neuroepithelial tumor	-0.0830455	0	1.77065	0
Prostate Cancer and Tumors	0.0796226	0	2.44239	0
death of embryo	0.0779681	0	2.27652	0
replication of RNA virus	-0.0752784	0	3.60146	0
cell death of kidney cells	0	0.0738281	0	2.22623
male genital neoplasm	0.0717091	0	2.68167	0
scattering of cells	0	0.060364	0	2.62234
HIV infection	0.056949	0	3.45533	0
branching of neurites	0.0514118	0	1.88244	0
morphogenesis of neurites	0.0514118	0	2.72288	0
cell viability of cervical cancer cell lines	-0.05048	0	1.78021	0
hypoplasia of heart ventricle	0	0.0480569	0	2.19903
infection by lentivirus	-0.0467925	0	3.65148	0
cell movement of breast cell lines	0	-0.0448697	0	2.50488
liver carcinoma	N/A	0.0361286	2.59277	2.88589
extravasation of cells	-0.0249922	0	1.78607	0
infection of cells	-0.023525	0	3.02461	0
growth of organism	0	0.00707222	0	2.16299
infection by HIV-1	7.00439e-17	0	4.48837	0
akinesia	0	0	0	3.0471
apoptosis of pro-B lymphocytes	0	0	2.22505	0
cell viability of macrophage cancer cell lines	0	0	0	2.10525
death of perinatal stage organism	0	0	2.05797	0
gluconeogenesis of liver	0	0	0	2.49648
growth of mammary tumor	0	0	2.26662	0
disorder of basal ganglia	N/A	-0.364359	2.03343	2.26777
chemokinesis of neutrophils	-2	N/A	4.35884	2.09906
